# Supplementary material for: A 3q gene signature associated with triple negative breast cancer organ specific metastasis and response to neoadjuvant chemotherapy
Source: Sci Rep. 2017 Apr 7;7:45828. doi: 10.1038/srep45828 (PMC5384279; doi:10.1038/srep45828)
Supplement: Supplementary Dataset 1 [file srep45828-s2.xls]

## Sheet: breast
	id	dataset3	dataset4	tbig302	age	node	size	grade	er	pr	her2	e.dmfs	t.dmfs	e.rfs	t.rfs	e.os	e.dss	t.os	hormonal.treatment	chemo.treatment	pam50.robust.1	pCR.vs.no	e.met.lung	e.met.brain	e.met.bone	bcell.g11121.scale	er.g11121.scale	prof.g11121.scale	tcell.g11121.scale	GENE70	GENE76	GGI	oncotypedx2	lms18.std	ch3q20.19.n.scale	tgfb152.n.scale	gene6.n.scale	pcna117.n.scale	ABCC5	ACTL6A	ATP11B	DCUN1D1	DLG1	DVL3	EIF2B5	FXR1	LSG1	MFN1	NCBP2
091604_WN405650_LBLPOPII.A02.CEL	091604_WN405650_LBLPOPII.A02.CEL	etabm158	etabm158	NA	>50	neg	>2	I-II	pos	neg	neg	0	9.47	0	9.47	NA	0	9.47	no	no	LumA	NA	NA	NA	NA	-1.2022	0.404626	-1.6687	0.33834	-0.398591	9.46844	4.972	43.8066	NA	-1.23483	1.48239	-0.89954	-1.52234	8.36	6.38	6.86	8.27	9	8.37	8.47	9.72	7.5	6.81	8.55
091604_WN405650_LBLPOPII.A03.CEL	091604_WN405650_LBLPOPII.A03.CEL	etabm158	etabm158	NA	<50	neg	>2	I-II	pos	pos	pos	1	2.47	1	2.47	NA	0	8.82	yes	no	LumB	NA	NA	NA	NA	2.42731	0.197663	1.0836	1.00706	-0.0665257	91.107	6.33175	56.01	NA	-0.0977758	0.234211	-0.331288	0.880566	8.37	7.85	6.49	8.48	9.29	8.2	8.3	9.78	8.56	7.84	9.05
091604_WN405650_LBLPOPII.A04.CEL	091604_WN405650_LBLPOPII.A04.CEL	etabm158	etabm158	NA	<50	pos	>2	I-II	neg	pos	pos	0	3.01	1	3.01	NA	1	3.01	no	no	LumB	NA	NA	NA	NA	0.729652	0.229292	0.557619	-0.385211	-0.191684	80.4578	6.10941	28.4497	NA	1.00368	0.903299	-0.555866	0.464935	8.5	8.14	8.28	8.72	9.25	9.08	8.35	9.49	8.62	8.09	9.75
091604_WN405650_LBLPOPII.A11.CEL	091604_WN405650_LBLPOPII.A11.CEL	etabm158	etabm158	NA	>50	neg	>2	I-II	pos	pos	neg	0	0.43	0	0.43	NA	0	0.43	no	yes	LumB	NA	NA	NA	NA	-1.67423	2.17083	0.0127476	-0.717832	-0.297956	27.3047	5.64218	0	NA	-0.3766	-0.365611	-0.688572	0.0923077	8.6	7.7	5.84	8.38	9.76	8.11	8.29	10.11	8.02	7.44	9.02
091604_WN405650_LBLPOPII.B02.CEL	091604_WN405650_LBLPOPII.B02.CEL	etabm158	etabm158	NA	>50	pos	>2	I-II	pos	neg	neg	0	10.45	0	10.45	NA	0	10.45	yes	no	LumA	NA	NA	NA	NA	0.275892	-0.302152	-1.24351	0.373297	-0.276251	38.1837	5.29975	38.4461	NA	-0.770118	0.916963	-0.685169	-0.826736	8.52	6.33	6.17	8.01	9.66	9.23	8.41	9.92	8.41	6.62	9.13
091604_WN405650_LBLPOPII.B04.CEL	091604_WN405650_LBLPOPII.B04.CEL	etabm158	etabm158	NA	>50	pos	>2	III	pos	pos	neg	NA	NA	NA	NA	NA	NA	NA	no	yes	LumA	NA	NA	NA	NA	-1.21739	1.13976	-0.66358	-1.20614	-0.213108	26.3735	5.33814	16.4273	NA	0.400549	-0.969675	-0.77364	-0.827622	9.66	7.75	6.44	8.48	9.73	9.37	9.54	9.91	9.05	7.74	8.85
091604_WN405650_LBLPOPII.B10.CEL	091604_WN405650_LBLPOPII.B10.CEL	etabm158	etabm158	NA	<50	pos	>2	III	neg	neg	neg	0	11.32	0	11.32	NA	0	11.32	no	yes	Basal	NA	NA	NA	NA	2.61341	-1.88848	0.614239	2.75241	0.110923	33.9051	6.24051	77.0297	NA	-0.560506	-0.466917	1.70353	0.665103	7.63	7.34	7.11	8.42	8.78	8.56	8.72	9.95	7.86	7.93	8.63
091604_WN405650_LBLPOPII.B11.CEL	091604_WN405650_LBLPOPII.B11.CEL	etabm158	etabm158	NA	>50	pos	>2	III	neg	neg	pos	0	0.13	0	0.13	NA	0	0.13	no	no	Her2	NA	NA	NA	NA	1.19639	-0.524268	0.609086	1.00637	0.11346	34.401	6.15117	64.844	NA	-0.285636	0.249289	-0.821277	0.542076	8.53	7.02	7.05	8.22	9.14	8.66	8.29	9.27	8.58	7.81	8.66
091604_WN405650_LBLPOPII.C03.CEL	091604_WN405650_LBLPOPII.C03.CEL	etabm158	etabm158	NA	<50	pos	NA	III	pos	neg	neg	1	0.1	1	0	NA	1	5.59	yes	no	LumB	NA	NA	NA	NA	-0.934812	0.38516	0.774517	-1.33183	-0.0549683	65.8739	6.28285	61.3724	NA	-0.63565	-1.30469	-0.443577	0.913816	9.05	7.06	6.68	8.06	9.37	8.8	8.08	9.31	8.52	7.28	8.63
091604_WN405650_LBLPOPII.C04.CEL	091604_WN405650_LBLPOPII.C04.CEL	etabm158	etabm158	NA	>50	pos	>2	NA	neg	neg	neg	0	5.79	0	5.79	NA	0	5.79	no	no	Basal	NA	NA	NA	NA	-0.589909	-1.86399	1.55431	-0.738775	0.23129	43.3608	6.69502	100	NA	1.29041	-0.901353	1.63207	1.55865	9.36	7.98	7.26	8.99	9.99	9.48	8.88	10.6	8.46	8.1	9.46
091604_WN405650_LBLPOPII.C11.CEL	091604_WN405650_LBLPOPII.C11.CEL	etabm158	etabm158	NA	>50	pos	>2	I-II	pos	neg	neg	0	10.34	0	10.34	NA	0	10.34	yes	yes	LumA	NA	NA	NA	NA	-0.275754	0.963323	-1.43012	-0.299857	-0.363354	2.70992	5.04379	21.2837	NA	-0.732546	0.943821	-0.37212	-1.39798	8.57	6.93	7.18	8.39	9.43	8.61	8.89	9.51	7.91	7.16	8.94
091604_WN405650_LBLPOPII.C12.CEL	091604_WN405650_LBLPOPII.C12.CEL	etabm158	etabm158	NA	<50	pos	>2	III	pos	neg	neg	1	3.51	1	3.51	NA	1	4.44	no	yes	LumB	NA	NA	NA	NA	-0.874782	0.44833	0.147753	-0.612566	-0.209443	91.8466	5.89517	42.281	NA	0.200823	-0.584243	0.335642	0.0730224	8.75	7.55	6.18	8.99	9.63	9.27	8.64	9.36	8.6	7.57	8.81
091604_WN405650_LBLPOPII.D04.CEL	091604_WN405650_LBLPOPII.D04.CEL	etabm158	etabm158	NA	>50	pos	>2	I-II	neg	neg	neg	0	9.8	0	9.8	NA	0	9.8	yes	no	Normal	NA	NA	NA	NA	-0.101468	-0.730619	-1.25177	0.264316	-0.242001	21.8769	5.19695	41.149	NA	-3.7047	-1.82771	-0.198582	-1.57221	7.13	5.22	5.81	7.49	8.84	8.11	8.12	9.42	7.96	6.54	6.96
091604_WN405650_LBLPOPII.D10.CEL	091604_WN405650_LBLPOPII.D10.CEL	etabm158	etabm158	NA	<50	pos	>2	III	neg	neg	pos	1	0.1	1	0	NA	1	3.27	yes	no	LumB	NA	NA	NA	NA	0.553168	-0.210425	-0.190404	0.239082	-0.237632	85.818	5.7177	38.5623	NA	-1.06674	-1.0691	-1.21259	-0.0666296	8.1	6.25	6.71	8.07	9.08	8.85	8.4	9.86	8.46	7.4	8.83
091604_WN405650_LBLPOPII.E01.CEL	091604_WN405650_LBLPOPII.E01.CEL	etabm158	etabm158	NA	>50	neg	<2	I-II	pos	neg	pos	0	12.78	0	12.78	NA	0	12.78	yes	no	LumB	NA	NA	NA	NA	1.20377	0.531539	0.325252	1.35032	-0.232699	59.6056	5.86839	47.1954	NA	1.78083	0.948062	-0.0896958	0.243043	8.7	8.62	8.13	9.4	9.78	9.18	8.47	10.29	8.59	8.21	9.69
091604_WN405650_LBLPOPII.E10.CEL	091604_WN405650_LBLPOPII.E10.CEL	etabm158	etabm158	NA	>50	pos	>2	III	pos	pos	neg	0	1.05	0	1.05	NA	1	1.05	yes	no	LumA	NA	NA	NA	NA	-0.154655	1.25679	-2.24544	-0.647699	-0.375899	-22.7582	4.6779	17.3721	NA	-1.07267	-0.858003	-1.18196	-2.17759	7.1	6.64	6.96	7.9	9.19	8.14	8.09	10.06	8.06	7.35	9.09
091604_WN405650_LBLPOPII.E11.CEL	091604_WN405650_LBLPOPII.E11.CEL	etabm158	etabm158	NA	>50	pos	>2	III	pos	neg	neg	1	2.27	1	2.27	NA	1	3.85	yes	yes	Normal	NA	NA	NA	NA	0.811081	0.359844	-2.11247	-0.245732	-0.470754	-17.44	4.69488	24.5971	NA	-0.39242	2.83282	-0.600102	-2.11863	8.86	6.75	7.62	8.29	9.63	8.94	8.68	9.63	8.23	7.59	8.79
091604_WN405650_LBLPOPII.F01.CEL	091604_WN405650_LBLPOPII.F01.CEL	etabm158	etabm158	NA	<50	pos	>2	I-II	neg	neg	neg	0	4.39	0	4.39	NA	0	4.39	no	yes	Basal	NA	NA	NA	NA	1.17477	-1.47099	0.509441	1.4291	-0.106836	32.3221	6.12638	53.9824	NA	0.661576	1.38815	2.11185	0.511929	7.87	7.86	8.05	9.09	9.23	7.96	8.04	10.27	8.5	8.28	9.01
091604_WN405650_LBLPOPII.F02.CEL	091604_WN405650_LBLPOPII.F02.CEL	etabm158	etabm158	NA	<50	neg	<2	I-II	pos	neg	pos	0	10.98	0	10.98	NA	0	10.98	no	yes	LumB	NA	NA	NA	NA	-0.915645	0.0249651	0.466522	-1.07578	0.022692	79.7248	6.07409	57.2423	NA	0.72881	1.07387	-0.103307	0.319963	9.41	7.68	8.01	8.69	9.75	8.54	8.52	9.98	8.57	7.88	9.1
091604_WN405650_LBLPOPII.F09.CEL	091604_WN405650_LBLPOPII.F09.CEL	etabm158	etabm158	NA	<50	neg	>2	I-II	neg	neg	neg	0	9.01	0	9.01	NA	0	9.01	no	yes	Basal	NA	NA	NA	NA	-0.471499	-1.68155	1.45922	0.32897	0.250881	48.337	6.62883	100	NA	0.131612	-1.60248	2.40108	1.46622	8.17	7.73	6.73	8.35	10.41	8.21	8.91	9.88	9.07	7.05	9.5
091604_WN405650_LBLPOPII.F10.CEL	091604_WN405650_LBLPOPII.F10.CEL	etabm158	etabm158	NA	>50	neg	<2	I-II	neg	neg	neg	0	6.94	0	6.94	NA	0	6.94	yes	no	Basal	NA	NA	NA	NA	0.952882	-1.6848	-0.0868613	2.95625	0.0171952	36.3977	5.818	44.9396	NA	-0.111618	-0.898054	1.06382	0.235728	7.75	6.79	7.55	8.36	9.33	8.78	8.92	9.99	8.85	7.74	8.77
091604_WN405650_LBLPOPII.G01.CEL	091604_WN405650_LBLPOPII.G01.CEL	etabm158	etabm158	NA	<50	pos	>2	I-II	pos	neg	neg	1	0.1	1	0	NA	1	4.68	yes	yes	LumB	NA	NA	NA	NA	-0.961717	0.243346	0.563163	-1.18293	0.0325581	144.331	6.13288	74.7558	NA	1.02939	-0.236506	-0.331288	0.693255	9.61	7.99	6.26	8.11	10.12	9.99	8.7	9.67	9.73	8.44	8.77
091604_WN405650_LBLPOPII.G02.CEL	091604_WN405650_LBLPOPII.G02.CEL	etabm158	etabm158	NA	<50	neg	>2	III	neg	neg	neg	0	13.75	0	13.75	NA	0	13.75	no	yes	Basal	NA	NA	NA	NA	0.33971	-1.04975	0.984004	-0.00277178	0.0933051	77.9108	6.42874	100	NA	2.54018	1.31041	4.03779	0.931328	8.74	8.89	8.34	9.1	10.48	8.23	8.43	10.89	8.27	8.83	9.66
091604_WN405650_LBLPOPII.G03.CEL	091604_WN405650_LBLPOPII.G03.CEL	etabm158	etabm158	NA	>50	neg	>2	I-II	pos	pos	neg	1	6.79	1	6.79	NA	0	9.21	yes	no	LumB	NA	NA	NA	NA	-1.08766	0.228403	1.10301	-1.29984	-0.0928823	69.3726	6.32879	45.7023	NA	1.15199	-0.762823	-0.222401	1.08029	8.56	8.23	6.92	8.92	10.07	9.42	8.29	10.25	8.87	7.87	9.32
091604_WN405650_LBLPOPII.G09.CEL	091604_WN405650_LBLPOPII.G09.CEL	etabm158	etabm158	NA	>50	pos	>2	I-II	neg	neg	neg	0	1.57	1	1.57	NA	0	3.53	no	yes	LumB	NA	NA	NA	NA	0.442761	-0.0520008	-0.00768329	0.71659	-0.147851	40.7868	5.87527	51.7902	NA	0.629936	0.88398	-0.538853	0.0832192	8.96	7.08	7.22	8.43	9.61	9.27	8.98	10.09	8.99	7.56	8.93
091604_WN405650_LBLPOPII.G10.CEL	091604_WN405650_LBLPOPII.G10.CEL	etabm158	etabm158	NA	>50	pos	>2	III	pos	neg	neg	0	5.98	0	5.98	NA	0	5.98	yes	no	LumB	NA	NA	NA	NA	-0.5205	0.975519	0.57945	-1.18863	-0.133051	95.6731	6.09072	32.7476	NA	-0.671244	-1.38526	-0.130528	0.802316	7.4	7.07	6.8	7.93	9.7	8.65	8.21	9.12	8.39	7.47	8.18
091604_WN405650_LBLPOPII.G11.CEL	091604_WN405650_LBLPOPII.G11.CEL	etabm158	etabm158	NA	>50	neg	<2	III	pos	pos	neg	0	0.82	1	0.82	NA	1	7.09	yes	no	LumA	NA	NA	NA	NA	-0.339003	2.10088	-0.819572	-0.823297	-0.354052	29.4289	5.26218	2.09499	NA	0.647733	0.648857	-0.89954	-0.8141	9.01	7.69	6.91	8.94	9.83	8.15	8.42	10.16	8.76	7.93	9.42
091604_WN405650_LBLPOPII.H02.CEL	091604_WN405650_LBLPOPII.H02.CEL	etabm158	etabm158	NA	<50	neg	<2	NA	pos	neg	neg	0	14.2	0	14.2	NA	0	14.2	no	yes	LumB	NA	NA	NA	NA	-1.49634	0.80606	-0.1198	-0.814034	-0.260042	109.755	5.74309	29.0405	NA	0.0327377	1.64024	-0.113515	0.0745741	7.97	7.86	6.98	8.34	9.25	8.76	7.98	9.81	8.49	7.75	9.17
091604_WN405650_LBLPOPII.H03.CEL	091604_WN405650_LBLPOPII.H03.CEL	etabm158	etabm158	NA	<50	pos	>2	III	neg	neg	neg	1	6.52	1	6.52	NA	0	9.82	no	yes	Basal	NA	NA	NA	NA	-0.399749	-1.95993	1.9741	1.43614	0.267089	46.4451	6.86623	100	NA	1.2212	-0.297289	2.61205	1.94214	8.4	8.35	7.19	8.41	9.78	9.21	8.97	10.47	8.71	7.86	9.52
GSM1045208_S1_21_12_04.CEL	GSM1045208_S1_21_12_04.CEL	gse42568	gse42568	NA	>50	pos	<2	I-II	pos	neg	neg	NA	NA	0	8.29041	0	NA	8.29041	NA	NA	LumB	NA	NA	NA	NA	-0.439782	0.719205	0.659534	-0.495472	-0.103594	69.9167	6.06631	45.6091	NA	0.113814	-0.73361	-0.436772	0.679733	8.84	7.48	6.74	8.76	9.94	9.14	8.73	9.77	8.51	7.41	8.84
GSM1045209_S10_22_12_04.CEL	GSM1045209_S10_22_12_04.CEL	gse42568	gse42568	NA	>50	pos	>2	I-II	pos	neg	neg	NA	NA	1	2.06849	1	NA	2.06849	NA	NA	LumB	NA	NA	NA	NA	-0.513337	0.836248	0.0974912	-0.868326	-0.130233	51.7841	5.90421	48.5718	NA	-0.728591	0.000501907	-0.933567	-0.046236	8.51	7.28	6.3	8.34	8.93	8.99	8.67	9.88	8.44	6.84	7.95
GSM1045210_S11_14_12_04.CEL	GSM1045210_S11_14_12_04.CEL	gse42568	gse42568	NA	>50	neg	>2	I-II	pos	neg	neg	NA	NA	0	8.25753	0	NA	8.25753	NA	NA	LumB	NA	NA	NA	NA	-0.29599	0.578515	0.499259	-0.499574	-0.14926	64.993	5.97408	42.6831	NA	-0.746389	-1.02575	-0.487812	0.316194	8.26	7.54	6.64	8.4	9.42	8.52	8.55	9.66	8.37	6.72	8.48
GSM1045211_S14_21_12_04.CEL	GSM1045211_S14_21_12_04.CEL	gse42568	gse42568	NA	<50	pos	<2	III	neg	neg	pos	NA	NA	1	1.11233	1	NA	4.72877	NA	NA	Her2	NA	NA	NA	NA	-0.344141	-0.322891	-0.0093177	-0.735353	-0.0215645	90.8581	5.88017	48.3137	NA	-2.40945	-0.553144	-0.348301	-0.20074	8.68	5.96	6.22	7.37	8.66	8	7.89	9.14	8.41	6.71	7.84
GSM1045212_S15_15_12_04.CEL	GSM1045212_S15_15_12_04.CEL	gse42568	gse42568	NA	>50	neg	>2	III	neg	neg	neg	NA	NA	0	6.09589	0	NA	6.09589	NA	NA	Basal	NA	NA	NA	NA	3.29433	-1.62742	1.325	1.42836	0.0446794	45.6055	6.59836	100	NA	0.0623999	2.14017	3.13267	1.74885	8.64	8.21	6.63	7.98	8.92	9.46	8.39	8.86	9.49	7.65	9.11
GSM1045213_S16_20_12_04.CEL	GSM1045213_S16_20_12_04.CEL	gse42568	gse42568	NA	<50	pos	>2	III	neg	neg	neg	NA	NA	1	0.690411	1	NA	0.780822	NA	NA	Normal	NA	NA	NA	NA	0.671562	-0.577811	-0.470803	0.429844	-0.126709	41.0515	5.5689	36.2578	NA	-0.924362	0.242222	1.34284	-0.54987	8.28	6.57	7.19	8.15	8.83	8.33	8.59	10.08	8.1	6.66	8.41
GSM1045214_S18_22_12_04.CEL	GSM1045214_S18_22_12_04.CEL	gse42568	gse42568	NA	>50	neg	>2	III	neg	neg	neg	NA	NA	0	5.85753	0	NA	5.85753	NA	NA	Basal	NA	NA	NA	NA	0.229953	-1.5621	0.346734	2.40446	0.0357999	41.3258	6.05506	61.19	NA	-0.147213	-1.0413	0.104258	0.767736	7.97	6.96	7.82	9.17	9.71	8.3	8.47	10.32	8.79	7.76	9.05
GSM1045215_S2_15_12_04.CEL	GSM1045215_S2_15_12_04.CEL	gse42568	gse42568	NA	<50	neg	<2	I-II	pos	pos	neg	NA	NA	0	6.70959	0	NA	6.70959	NA	NA	LumB	NA	NA	NA	NA	0.300876	0.220873	0.418229	1.68964	-0.0672304	79.4849	6.04513	57.2296	NA	0.892941	1.95499	0.182521	0.593503	9.07	8.05	7.61	8.76	9.57	9.23	8.61	9.75	8.81	7.86	9.29
GSM1045216_S20_14_12_04.CEL	GSM1045216_S20_14_12_04.CEL	gse42568	gse42568	NA	<50	neg	<2	III	neg	neg	neg	NA	NA	1	5.69863	1	NA	6.72877	NA	NA	Basal	NA	NA	NA	NA	0.787307	-1.22997	1.74053	2.78654	0.124031	35.8532	6.75024	92.7149	NA	0.121724	1.25905	2.03019	1.92419	8.24	7.77	7.65	8.53	9.59	8.67	8.33	9.79	8.16	7.63	8.94
GSM1045217_S22_9_12_04.CEL	GSM1045217_S22_9_12_04.CEL	gse42568	gse42568	NA	>50	pos	>2	I-II	neg	neg	pos	NA	NA	1	0.947945	1	NA	1.15068	NA	NA	Her2	NA	NA	NA	NA	-0.756267	-0.534681	-1.11553	-0.980238	-0.147005	35.3707	5.19921	50.5876	NA	-2.29673	-1.66751	-0.341496	-1.98075	8.35	6.52	5.57	7.62	8.5	7.98	8.42	9.76	8.12	6.97	7.75
GSM1045218_S25_10_12_04.CEL	GSM1045218_S25_10_12_04.CEL	gse42568	gse42568	NA	>50	neg	>2	III	neg	neg	neg	NA	NA	1	3.0411	1	NA	3.0411	NA	NA	Basal	NA	NA	NA	NA	-0.751914	-1.2512	1.37956	-0.751382	0.170402	45.3046	6.601	89.9681	NA	0.750562	-0.268075	3.19051	1.22438	8.21	8.13	7.29	8.5	9.76	8.94	8.8	9.78	9.01	8.07	9.37
GSM1045219_S26_10_12_04.CEL	GSM1045219_S26_10_12_04.CEL	gse42568	gse42568	NA	>50	pos	>2	III	neg	neg	pos	NA	NA	1	0.909589	1	NA	1.33699	NA	NA	Basal	NA	NA	NA	NA	-0.111763	-0.787965	1.10357	0.300141	0.146864	46.7613	6.39882	72.4683	NA	0.869211	-0.262892	2.96593	0.873472	8.24	8.12	7.71	8.64	9.8	8.69	8.68	10.19	8.86	8.28	9.46
GSM1045220_S28_7_12_04.CEL	GSM1045220_S28_7_12_04.CEL	gse42568	gse42568	NA	<50	pos	>2	III	neg	neg	pos	NA	NA	1	1.00822	0	NA	7.44658	NA	NA	Her2	NA	NA	NA	NA	-0.41166	-0.0721956	0.838569	0.42244	0.15222	48.5969	6.22796	64.8692	NA	0.149409	-0.194099	0.185923	0.776381	7.96	7.99	6.98	8.75	9.93	8.62	8.76	9.82	8.23	7.89	9.4
GSM1045221_S29_10_12_04.CEL	GSM1045221_S29_10_12_04.CEL	gse42568	gse42568	NA	>50	pos	>2	III	neg	neg	neg	NA	NA	1	0.991781	1	NA	2.10137	NA	NA	Basal	NA	NA	NA	NA	-0.201276	-1.79364	0.619776	-0.422141	0.166173	59.4279	6.15072	83.8245	NA	0.0663549	-0.90041	1.70013	0.51215	8.87	6.66	6.18	8.21	9.84	8.23	8.65	10.66	8.86	7.81	9.4
GSM1045222_S3_20_12_04.CEL	GSM1045222_S3_20_12_04.CEL	gse42568	gse42568	NA	>50	pos	>2	I-II	neg	neg	pos	NA	NA	1	3.33151	1	NA	3.33151	NA	NA	Her2	NA	NA	NA	NA	-0.364943	-0.328167	0.430761	0.501244	0.0704722	45.1642	6.02304	51.6263	NA	-0.811645	-1.0102	0.54661	0.328608	7.95	7.38	7.05	8.57	9.44	7.96	8.58	9.73	8.01	7.12	8.63
GSM1045223_S30_14_12_04.CEL	GSM1045223_S30_14_12_04.CEL	gse42568	gse42568	NA	<50	pos	<2	III	pos	pos	neg	NA	NA	0	6.74521	0	NA	6.74521	NA	NA	LumA	NA	NA	NA	NA	-0.606537	1.37422	-0.462151	0.0410216	-0.180832	46.0095	5.47103	19.8491	NA	0.0525125	1.26187	-0.164555	-0.497556	7.91	7.62	7.58	8.61	9.71	8.27	8.58	9.75	7.99	7.73	9.31
GSM1045224_S31_3_12_04.CEL	GSM1045224_S31_3_12_04.CEL	gse42568	gse42568	NA	>50	pos	>2	III	pos	pos	neg	NA	NA	1	2.43288	1	NA	5.10137	NA	NA	LumB	NA	NA	NA	NA	1.97494	0.154349	0.148517	1.90981	-0.219309	29.9025	5.97547	57.9893	NA	-1.72326	-0.126719	-0.212193	0.468038	8.07	7.41	7.03	7.77	8.19	8.96	9.06	8.54	8	6.52	7.94
GSM1045225_S32_3_12_04.CEL	GSM1045225_S32_3_12_04.CEL	gse42568	gse42568	NA	>50	pos	>2	III	neg	neg	neg	NA	NA	1	0.580822	1	NA	3.35068	NA	NA	Basal	NA	NA	NA	NA	0.380516	-1.82083	0.909054	-0.297523	0.14475	136.02	6.32287	86.5375	NA	0.546882	-0.725599	2.05061	0.790789	8.71	7.65	7.77	8.8	9.05	9.01	8.57	9.98	8.62	8.14	8.99
GSM1045226_S33_3_12_04.CEL	GSM1045226_S33_3_12_04.CEL	gse42568	gse42568	NA	>50	neg	<2	I-II	pos	neg	neg	NA	NA	0	8.27123	0	NA	8.27123	NA	NA	LumB	NA	NA	NA	NA	-0.472695	1.74344	-0.890574	-0.236375	-0.343481	30.7983	5.27118	26.2517	NA	-0.380555	0.17814	-0.947178	-0.818755	9.15	7.39	6.89	8.25	9.23	8.27	8.76	9.62	8.13	7.85	8.98
GSM1045227_S35_8_12_04.CEL	GSM1045227_S35_8_12_04.CEL	gse42568	gse42568	NA	>50	pos	>2	III	neg	neg	pos	NA	NA	1	0.424658	1	NA	0.424658	NA	NA	Her2	NA	NA	NA	NA	1.59554	-0.728156	1.64692	0.210212	0.0359408	82.0018	6.74826	100	NA	0.31354	-0.0362508	-0.545658	1.86589	9.21	7.98	6	8.32	9.02	9.24	8.92	9.74	8.9	7.88	9.17
GSM1045228_S36_20_12_04.CEL	GSM1045228_S36_20_12_04.CEL	gse42568	gse42568	NA	>50	neg	<2	I-II	pos	pos	pos	NA	NA	0	2.59452	0	NA	2.59452	NA	NA	LumB	NA	NA	NA	NA	-0.881264	1.48732	-0.340503	-0.771715	-0.230162	47.5835	5.59537	31.8132	NA	-0.681132	-0.530056	-1.52564	-0.416425	8.89	7.25	6.16	8.29	9.34	8.17	8.58	10.31	8.33	7.27	8.56
GSM1045229_S37_8_12_04.CEL	GSM1045229_S37_8_12_04.CEL	gse42568	gse42568	NA	>50	pos	>2	III	neg	neg	neg	NA	NA	1	1.51233	1	NA	1.51233	NA	NA	Basal	NA	NA	NA	NA	2.71017	-0.78959	0.48992	1.27529	-0.0157858	45.7199	6.07658	70.1598	NA	-0.0503163	2.08551	1.01959	0.446314	8.61	8.12	7.34	8.04	9.2	8.85	8.51	9.63	9.03	7.6	8.48
GSM1045230_S38_10_12_04.CEL	GSM1045230_S38_10_12_04.CEL	gse42568	gse42568	NA	<50	pos	>2	I-II	pos	pos	neg	NA	NA	1	4.49589	0	NA	7.95342	NA	NA	LumB	NA	NA	NA	NA	2.06287	0.958895	1.07747	0.826279	-0.0646934	40.7049	6.26447	27.2429	NA	1.1777	-0.0329525	0.039607	0.916476	8.5	8.3	7.91	8.66	9.71	8.52	8.51	9.86	8.82	8.21	9.67
GSM1045231_S5_15_12_04.CEL	GSM1045231_S5_15_12_04.CEL	gse42568	gse42568	NA	>50	pos	>2	III	neg	neg	pos	NA	NA	0	6.67945	0	NA	6.67945	NA	NA	Her2	NA	NA	NA	NA	1.8146	-0.11227	0.480853	2.31714	-0.0876674	39.7124	6.14472	62.5152	NA	0.190936	0.751105	-0.511631	0.803425	8.66	7.59	7.26	8.85	9.38	9.52	8.9	9.09	8.79	7.29	8.96
GSM1045232_S6_20_12_04.CEL	GSM1045232_S6_20_12_04.CEL	gse42568	gse42568	NA	<50	neg	>2	III	pos	neg	pos	NA	NA	0	4.45753	0	NA	4.45753	NA	NA	LumB	NA	NA	NA	NA	0.349016	0.300636	1.07378	0.369405	-0.0723044	88.1397	6.40211	91.6036	NA	0.0327377	-0.79722	-0.756626	1.16342	8.45	7.71	7.3	8.83	9.47	8.13	8.83	10.09	8.06	7.49	8.35
GSM1045233_S7_14_12_04.CEL	GSM1045233_S7_14_12_04.CEL	gse42568	gse42568	NA	<50	pos	>2	III	neg	neg	pos	NA	NA	1	3.35342	1	NA	4.67945	NA	NA	LumA	NA	NA	NA	NA	0.600324	0.426076	-0.157844	0.0132466	-0.176603	48.5855	5.75285	37.4335	NA	-0.382533	0.345883	0.29481	-0.315122	8.79	7.52	7.35	8.49	9.51	8.94	8.36	9.46	7.93	7.38	8.78
GSM1045234_T1_14_12_04.CEL	GSM1045234_T1_14_12_04.CEL	gse42568	gse42568	NA	>50	neg	>2	III	pos	neg	pos	NA	NA	0	6.12877	0	NA	6.12877	NA	NA	LumB	NA	NA	NA	NA	-1.37056	0.0172047	1.42651	-1.038	0.0773784	42.8129	6.59272	94.7687	NA	1.63054	1.09083	-0.77364	1.1745	8.31	8.5	7.95	9.13	10.08	8.81	8.34	10.15	9.02	8.41	9.56
GSM1045235_T10_8_12_04.CEL	GSM1045235_T10_8_12_04.CEL	gse42568	gse42568	NA	>50	pos	>2	III	pos	pos	neg	NA	NA	1	2.31507	1	NA	2.31507	NA	NA	LumB	NA	NA	NA	NA	1.56063	1.04236	1.20619	0.740041	-0.143904	56.0971	6.45987	72.4241	NA	1.45059	0.793983	-0.892734	1.29065	9.63	8.35	7.01	8.74	9.86	9.03	8.97	9.94	9.37	7.94	9.67
GSM1045236_T101A_9_12_04.CEL	GSM1045236_T101A_9_12_04.CEL	gse42568	gse42568	NA	<50	pos	>2	I-II	neg	neg	neg	NA	NA	1	1.64932	0	NA	8.10137	NA	NA	LumA	NA	NA	NA	NA	0.842652	0.869154	-1.53247	0.506474	-0.298943	43.9318	4.99661	32.6295	NA	-0.698929	1.78772	-0.385731	-1.50305	8.77	6.91	7.57	8.19	9.23	8.62	8.59	9.37	8.2	6.97	8.62
GSM1045237_T103_9_12_04.CEL	GSM1045237_T103_9_12_04.CEL	gse42568	gse42568	NA	>50	pos	>2	III	neg	neg	pos	NA	NA	1	1.58082	1	NA	2.50137	NA	NA	Her2	NA	NA	NA	NA	1.61891	-0.314126	0.272761	1.49925	-0.112474	47.412	6.00602	62.7351	NA	-0.0997533	0.146099	-0.317677	0.255235	8.13	7.71	7.76	8.28	9.37	8.11	8.5	9.65	7.99	7.39	8.8
GSM1045238_T104_9_12_04.CEL	GSM1045238_T104_9_12_04.CEL	gse42568	gse42568	NA	>50	pos	>2	III	pos	neg	neg	NA	NA	1	0.378082	1	NA	0.378082	NA	NA	LumB	NA	NA	NA	NA	-0.613258	0.941596	0.595686	-0.537988	-0.111064	114.461	6.14433	52.3271	NA	-0.592145	-0.972031	-0.348301	0.496633	7.89	7.53	7.28	8.64	8.99	6.68	8.68	9.59	8.6	7.22	8.93
GSM1045239_T105B.CEL	GSM1045239_T105B.CEL	gse42568	gse42568	NA	<50	pos	>2	III	neg	neg	pos	NA	NA	1	1.25753	1	NA	2.89863	NA	NA	Her2	NA	NA	NA	NA	1.88349	-0.566317	0.48901	1.11622	-0.0611698	46.023	6.14554	72.0561	NA	0.198846	1.0602	-0.589893	0.589735	8.02	7.96	7.87	8.7	9.4	8.58	8.73	9.32	8.89	7.98	8.7
GSM1045240_T106_21_12_04.CEL	GSM1045240_T106_21_12_04.CEL	gse42568	gse42568	NA	>50	neg	<2	I-II	neg	pos	neg	NA	NA	0	7.5589	0	NA	7.5589	NA	NA	LumA	NA	NA	NA	NA	0.581368	0.183369	-0.957053	0.256554	-0.293587	52.3436	5.28409	33.2938	NA	-0.760231	-0.381161	-0.0556687	-0.990771	8.57	6.79	7.47	8.55	9.29	8.47	8.48	9.89	8.06	7.11	8.73
GSM1045241_T107_7_12_04.CEL	GSM1045241_T107_7_12_04.CEL	gse42568	gse42568	NA	>50	pos	>2	III	pos	neg	neg	NA	NA	1	6.58904	0	NA	7.5726	NA	NA	LumB	NA	NA	NA	NA	1.84369	0.237844	-0.00798859	1.27248	-0.0549683	91.9246	5.83222	45.8979	NA	-0.429992	-0.652094	-0.348301	0.00851644	9.48	6.92	7.41	8.33	9.28	7.99	8.96	9.82	8.36	6.95	9.16
GSM1045242_T108_21_12_04.CEL	GSM1045242_T108_21_12_04.CEL	gse42568	gse42568	NA	>50	pos	>2	III	neg	neg	pos	NA	NA	1	3.16986	1	NA	3.16986	NA	NA	Her2	NA	NA	NA	NA	-0.10072	-0.771847	0.271661	-0.680947	0.00479211	63.8962	5.98951	57.031	NA	-1.60857	-0.530056	-0.232609	0.0304618	8.07	6.8	7.16	8.26	8.87	8.18	8.46	9.27	7.76	7.08	8.48
GSM1045243_T109_21_12_04.CEL	GSM1045243_T109_21_12_04.CEL	gse42568	gse42568	NA	>50	neg	>2	III	neg	neg	neg	NA	NA	0	1.49589	0	NA	1.49589	NA	NA	LumA	NA	NA	NA	NA	-0.384777	-0.070991	-1.00607	-0.567177	-0.220437	46.6978	5.34879	39.8268	NA	-1.34161	-1.67033	-0.657948	-1.26875	8.22	6.43	7.08	8.26	8.99	8.26	8.15	9.63	8.33	7.38	8.54
GSM1045244_T11_21_12_04.CEL	GSM1045244_T11_21_12_04.CEL	gse42568	gse42568	NA	>50	neg	>2	I-II	pos	neg	neg	NA	NA	0	7.07397	0	NA	7.07397	NA	NA	LumB	NA	NA	NA	NA	-0.3831	0.598797	-0.238521	0.11538	-0.107963	68.6688	5.71814	43.8809	NA	-0.940181	-0.655864	-0.314274	-0.33884	9.29	6.25	6.57	8.11	8.93	8.38	8.72	9.56	8.3	7.41	8.66
GSM1045245_T111_14_12_04.CEL	GSM1045245_T111_14_12_04.CEL	gse42568	gse42568	NA	>50	pos	>2	III	neg	neg	neg	NA	NA	0	6.73973	0	NA	6.73973	NA	NA	Her2	NA	NA	NA	NA	-0.110172	-0.358895	-0.320622	-0.459442	-0.0449612	68.7838	5.59292	37.2762	NA	-0.0582262	0.516924	-1.01523	-0.578244	8.07	7.22	7.91	8.75	9.38	8.41	8.22	10.07	8.09	7.89	9.03
GSM1045246_T112_3_12_04.CEL	GSM1045246_T112_3_12_04.CEL	gse42568	gse42568	NA	<50	pos	>2	III	pos	pos	neg	NA	NA	1	2.67945	1	NA	3.66575	NA	NA	LumB	NA	NA	NA	NA	-0.503574	1.02013	0.733213	-0.697501	-0.203383	98.1444	6.1424	38.9744	NA	-0.36869	0.402897	-0.392537	0.944185	8.72	7.97	6.56	8.32	9.3	8.35	9.07	9.88	8.41	7.4	8.4
GSM1045247_T113_22_12_04.CEL	GSM1045247_T113_22_12_04.CEL	gse42568	gse42568	NA	>50	neg	<2	I-II	pos	neg	neg	NA	NA	0	7.19452	0	NA	7.19452	NA	NA	LumB	NA	NA	NA	NA	-1.12045	1.68896	0.512999	-0.677846	-0.227625	89.4967	5.96935	10.0863	NA	-0.145235	-0.816539	-0.906345	0.600818	9.78	7.3	6.08	8.5	9.57	8.9	8.78	10.08	8.66	7.22	9.24
GSM1045248_T114_7_12_04.CEL	GSM1045248_T114_7_12_04.CEL	gse42568	gse42568	NA	>50	pos	>2	III	neg	neg	neg	NA	NA	0	8.07671	0	NA	8.07671	NA	NA	Her2	NA	NA	NA	NA	-0.713881	-1.50953	1.5719	0.107768	-0.005074	45.4047	6.8181	100	NA	1.40511	1.46684	1.39729	2.01197	8.83	7.98	7.72	7.92	9.48	9.32	8.48	9.91	9.31	8.15	9
GSM1045249_T115_15_12_04.CEL	GSM1045249_T115_15_12_04.CEL	gse42568	gse42568	NA	>50	neg	>2	I-II	pos	pos	neg	NA	NA	0	6.61918	0	NA	6.61918	NA	NA	LumB	NA	NA	NA	NA	-1.19331	1.45454	0.267774	-0.891707	-0.204792	47.9646	5.89867	18.628	NA	-0.60401	-0.340167	-0.875721	0.240383	9	7.27	6.66	8	9.13	8.31	8.54	9.79	8.21	6.82	8.9
GSM1045250_T119_8_12_04.CEL	GSM1045250_T119_8_12_04.CEL	gse42568	gse42568	NA	<50	pos	>2	III	neg	neg	pos	NA	NA	1	0.339726	1	NA	0.531507	NA	NA	Her2	NA	NA	NA	NA	-0.151809	-1.14766	1.14404	-1.00223	0.119944	NA	6.49437	100	NA	-1.02126	-1.48468	0.488764	0.901403	7.55	7.46	6.96	7.98	9.26	8.38	8.55	9.59	8.29	7.45	8.19
GSM1045251_T12_22_12_04.CEL	GSM1045251_T12_22_12_04.CEL	gse42568	gse42568	NA	>50	neg	>2	I-II	pos	pos	neg	NA	NA	0	7.93699	0	NA	7.93699	NA	NA	LumA	NA	NA	NA	NA	-0.855001	1.85593	-1.34101	-0.681843	-0.361945	13.1873	5.06441	11.0715	NA	0.232463	0.278974	-0.974399	-1.25279	8.66	7.42	6.78	8.75	10.08	8.71	8.83	9.89	8.6	7.86	9.33
GSM1045252_T120_10_12_04.CEL	GSM1045252_T120_10_12_04.CEL	gse42568	gse42568	NA	>50	neg	>2	I-II	neg	neg	neg	NA	NA	0	7.94247	0	NA	7.94247	NA	NA	LumB	NA	NA	NA	NA	-0.0952391	-1.39481	-0.15171	1.85648	-0.154475	51.0935	5.79347	53.1413	NA	-0.60401	2.36587	-0.270039	0.067924	9.02	7.07	7.43	8.26	8.81	9.03	8.28	9.37	7.89	7.12	8.87
GSM1045253_T122_9_12_04.CEL	GSM1045253_T122_9_12_04.CEL	gse42568	gse42568	NA	>50	pos	>2	III	pos	neg	neg	NA	NA	0	7.75068	0	NA	7.75068	NA	NA	LumA	NA	NA	NA	NA	0.398729	1.78482	-0.301395	-0.139502	-0.144186	55.4934	5.6957	23.9246	NA	-0.562483	0.0650547	-0.685169	-0.0258424	8.92	7.62	6.25	8.3	9.07	8.95	8.91	8.99	8.45	6.87	8.46
GSM1045254_T123_14_12_04.CEL	GSM1045254_T123_14_12_04.CEL	gse42568	gse42568	NA	>50	neg	>2	I-II	pos	neg	neg	NA	NA	1	7.01644	0	NA	7.63014	NA	NA	LumB	NA	NA	NA	NA	-0.0543313	0.981085	0.370635	-0.681215	-0.195772	67.6763	6.01444	41.8543	NA	0.186981	-0.821251	-1.16495	0.341243	8.82	8.08	5.96	8.62	9.56	8.79	9.04	9.79	8.53	7.75	8.86
GSM1045255_T124_25_1_05.CEL	GSM1045255_T124_25_1_05.CEL	gse42568	gse42568	NA	>50	neg	>2	I-II	pos	pos	neg	NA	NA	0	7.50685	0	NA	7.50685	NA	NA	LumB	NA	NA	NA	NA	-0.452894	0.435563	0.373569	-0.896911	-0.0933051	89.4781	6.00766	41.3162	NA	-0.85515	-2.15142	-0.188374	0.0113982	8.34	8.04	7.04	8.82	9.94	8	8.01	9.51	8.4	7.35	8.6
GSM1045256_T125_21_12_04.CEL	GSM1045256_T125_21_12_04.CEL	gse42568	gse42568	NA	>50	neg	>2	I-II	pos	pos	neg	NA	NA	0	3.38356	0	NA	3.38356	NA	NA	LumB	NA	NA	NA	NA	-0.663519	0.915121	0.938793	-0.589799	-0.0545455	77.9711	6.17503	54.7058	NA	0.570612	-1.06533	-0.453785	0.523012	8.06	8.35	7.44	9.01	9.94	8.25	8.5	10.13	8.41	7.98	8.91
GSM1045257_T127_8_12_04.CEL	GSM1045257_T127_8_12_04.CEL	gse42568	gse42568	NA	>50	neg	>2	I-II	pos	pos	pos	NA	NA	1	5.73151	1	NA	5.73151	NA	NA	LumB	NA	NA	NA	NA	-0.980882	0.90758	0.402853	-1.40633	-0.136857	131.195	6.07605	42.4533	NA	0.163251	-0.624294	-1.16495	0.235728	9.62	7.64	6.07	8.62	9.34	8.83	8.88	9.51	8.73	7.51	9.26
GSM1045258_T128_22_12_04.CEL	GSM1045258_T128_22_12_04.CEL	gse42568	gse42568	NA	>50	pos	>2	I-II	pos	neg	neg	NA	NA	0	6.94521	0	NA	6.94521	NA	NA	LumB	NA	NA	NA	NA	2.25649	0.0770051	0.507409	1.83105	-0.0236786	51.1291	6.08283	64.0434	NA	0.590386	0.744037	-0.555866	0.543849	8.78	7.69	7.55	8.56	9.28	8.89	8.76	10.05	8.6	7.71	9.51
GSM1045259_T129_20_12_04.CEL	GSM1045259_T129_20_12_04.CEL	gse42568	gse42568	NA	>50	pos	>2	I-II	pos	pos	neg	NA	NA	0	6.05753	0	NA	6.05753	NA	NA	Normal	NA	NA	NA	NA	-0.252	0.528868	0.0700143	-0.507746	-0.0159267	62.1057	5.78405	27.0201	NA	-0.20456	-0.610629	-0.0658768	-0.206725	8.47	7.84	7.23	8.18	9.62	8.77	8.56	9.73	8.22	7.07	8.28
GSM1045260_T13_9_12_04.CEL	GSM1045260_T13_9_12_04.CEL	gse42568	gse42568	NA	>50	neg	<2	I-II	pos	neg	neg	NA	NA	1	6.23288	1	NA	6.23288	NA	NA	LumB	NA	NA	NA	NA	-1.12037	1.16662	-0.145547	-0.541896	-0.196476	69.0068	5.67203	14.2723	NA	-0.263884	-0.260065	-0.916553	-0.0843632	8.78	7.24	7.35	8.14	8.92	8.69	9.25	9.42	8.59	7.07	8.6
GSM1045261_T130_8_12_04.CEL	GSM1045261_T130_8_12_04.CEL	gse42568	gse42568	NA	<50	pos	>2	III	neg	neg	neg	NA	NA	1	1.06849	1	NA	1.06849	NA	NA	Basal	NA	NA	NA	NA	-0.973705	-1.38448	2.78809	-1.18655	0.32981	44.2844	7.25293	100	NA	1.51585	0.241279	3.48314	2.58233	9.14	8.98	6.81	9.01	9.4	9.56	8.67	10.45	8.45	8.22	9.02
GSM1045262_T131_22_12_04.CEL	GSM1045262_T131_22_12_04.CEL	gse42568	gse42568	NA	>50	neg	>2	III	pos	pos	neg	NA	NA	0	5.98356	0	NA	5.98356	NA	NA	LumA	NA	NA	NA	NA	-1.12938	1.72381	-0.0667786	-0.988714	-0.156307	49.9375	5.68992	0	NA	-1.05092	-0.633718	-0.760029	0.00851644	7.36	7.45	5.79	8.36	9.35	8.93	8.69	9.63	8.33	7.11	8.63
GSM1045263_T132.CEL	GSM1045263_T132.CEL	gse42568	gse42568	NA	>50	pos	>2	III	pos	neg	pos	NA	NA	1	1.19452	1	NA	2.51781	NA	NA	LumB	NA	NA	NA	NA	0.36972	0.264342	0.821969	0.0687474	0.00648344	39.725	6.15528	67.3427	NA	-0.548641	0.100394	-0.0420579	0.539859	8.18	7.55	6.91	8.36	9.27	8.59	8.59	10.02	8.18	7.45	9.02
GSM1045264_T134_7_12_04.CEL	GSM1045264_T134_7_12_04.CEL	gse42568	gse42568	NA	>50	pos	>2	III	neg	neg	neg	NA	NA	1	1.73699	0	NA	2.51233	NA	NA	Basal	NA	NA	NA	NA	0.208623	-1.72881	1.79352	0.886898	0.178717	53.3866	6.73178	90.3652	NA	1.54551	0.493836	3.34023	1.6041	8.19	8.26	7.56	9.16	9.44	9.42	8.95	10.65	8.38	7.77	9.27
GSM1045265_T14_21_12_04.CEL	GSM1045265_T14_21_12_04.CEL	gse42568	gse42568	NA	>50	pos	>2	I-II	pos	pos	neg	NA	NA	0	7.55616	0	NA	7.55616	NA	NA	LumA	NA	NA	NA	NA	-0.172325	1.22205	-0.462403	-0.48262	-0.272727	23.9639	5.62471	18.3233	NA	0.890963	0.613989	-0.429966	-0.377854	9.18	7.91	6.6	8.71	9.72	9.11	8.75	9.84	8.99	7.88	9.35
GSM1045266_T18_22_12_04.CEL	GSM1045266_T18_22_12_04.CEL	gse42568	gse42568	NA	>50	pos	>2	III	neg	neg	neg	NA	NA	0	2.67671	0	NA	2.67671	NA	NA	LumB	NA	NA	NA	NA	0.314609	-1.59173	0.466749	2.64	0.073432	84.5747	6.10968	58.9393	NA	0.216643	-0.907478	0.209742	0.924235	7.91	6.95	7.97	9.21	9.65	8.42	8.47	10.53	8.66	8.1	9.49
GSM1045267_T2_7_12_04.CEL	GSM1045267_T2_7_12_04.CEL	gse42568	gse42568	NA	>50	neg	<2	I-II	pos	neg	neg	NA	NA	1	1	0	NA	5.47123	NA	NA	LumA	NA	NA	NA	NA	-0.126762	1.22527	-1.49752	-0.786971	-0.294856	31.0726	5.00963	17.2318	NA	-0.0641587	-0.703925	-0.644337	-1.37204	9.57	6.4	6.8	8.42	9.4	8.31	9.14	9.82	9.1	7.24	9.26
GSM1045268_T20_20_12_04.CEL	GSM1045268_T20_20_12_04.CEL	gse42568	gse42568	NA	>50	pos	>2	I-II	pos	neg	neg	NA	NA	0	5.07945	0	NA	5.07945	NA	NA	LumB	NA	NA	NA	NA	0.777855	0.576277	0.580894	0.73516	-0.142777	94.3245	6.16081	54.0933	NA	0.950287	0.834505	-0.164555	0.645596	8.69	7.9	7.32	8.7	9.38	9.01	8.44	9.69	9.2	7.95	9.25
GSM1045269_T21_21_12_04.CEL	GSM1045269_T21_21_12_04.CEL	gse42568	gse42568	NA	>50	neg	>2	III	neg	neg	neg	NA	NA	0	4.91233	0	NA	4.91233	NA	NA	Basal	NA	NA	NA	NA	2.64758	-0.816438	0.126439	2.05924	0.0198731	42.6355	5.91281	53.8067	NA	0.918648	1.05973	0.179118	0.328829	8.71	7.76	7.84	8.79	9.72	9.1	8.67	10.09	8.41	7.75	9.2
GSM1045270_T22_10_12_04.CEL	GSM1045270_T22_10_12_04.CEL	gse42568	gse42568	NA	<50	pos	>2	III	neg	neg	neg	NA	NA	1	1.49315	1	NA	1.49315	NA	NA	Basal	NA	NA	NA	NA	-0.0100043	-1.4709	1.53588	0.64021	0.179563	49.6491	6.7059	100	NA	1.09662	1.26329	2.12547	1.6737	8.6	8.36	7.38	8.28	9.55	9.27	8.7	8.82	9.71	8.06	9.68
GSM1045271_T23_9_12_04.CEL	GSM1045271_T23_9_12_04.CEL	gse42568	gse42568	NA	>50	pos	<2	III	neg	neg	pos	NA	NA	1	1.9863	1	NA	3.86027	NA	NA	Her2	NA	NA	NA	NA	-0.877277	0.249008	1.15541	1.72187	0.0534179	45.55	6.42543	69.6412	NA	1.24889	0.72142	-0.542256	1.24699	9.34	8.47	7.37	8.46	9.61	9.32	9.04	9.51	9.02	8.08	9.63
GSM1045272_T24_10_12_04.CEL	GSM1045272_T24_10_12_04.CEL	gse42568	gse42568	NA	>50	pos	>2	I-II	pos	pos	neg	NA	NA	0	8.06301	0	NA	8.06301	NA	NA	LumB	NA	NA	NA	NA	0.0429496	1.95105	0.273891	-0.307907	-0.293869	46.6111	5.87515	6.45349	NA	0.096017	0.447189	-0.491215	0.664438	9.08	8	5.97	8.45	9.5	8.88	8.99	9.17	9.02	7.62	8.94
GSM1045273_T29_14_12_04.CEL	GSM1045273_T29_14_12_04.CEL	gse42568	gse42568	NA	>50	pos	>2	III	pos	pos	neg	NA	NA	1	1.15342	1	NA	2.86027	NA	NA	LumB	NA	NA	NA	NA	-0.920187	1.07869	0.698616	-0.31217	-0.129246	100.2	6.24426	56.14	NA	1.24098	0.137618	-0.797458	0.753106	9.66	7.87	7.82	8.99	9.65	9.07	8.65	10.11	9.18	7.75	9.39
GSM1045274_T30_8_12_04.CEL	GSM1045274_T30_8_12_04.CEL	gse42568	gse42568	NA	>50	neg	>2	III	neg	neg	neg	NA	NA	0	6.81918	0	NA	6.81918	NA	NA	Her2	NA	NA	NA	NA	-0.266041	-0.594805	1.6342	-0.572133	0.24172	118.638	6.63846	100	NA	1.92914	-1.83996	-1.37592	1.35339	9.41	9.06	5.76	9.16	10.2	9.72	9.24	10.32	9.61	8.15	9.75
GSM1045275_T32_3_12_04.CEL	GSM1045275_T32_3_12_04.CEL	gse42568	gse42568	NA	>50	neg	>2	III	neg	neg	neg	NA	NA	1	3.64932	1	NA	3.64932	NA	NA	Basal	NA	NA	NA	NA	0.681975	-1.15553	1.21314	0.441442	0.259479	NA	6.467	80.9767	NA	1.66811	0.195574	2.17991	1.23812	8.82	8.37	8.05	9.12	9.82	9.1	8.64	10.66	9.01	8.23	9.27
GSM1045276_T33_3_12_04.CEL	GSM1045276_T33_3_12_04.CEL	gse42568	gse42568	NA	>50	pos	>2	III	pos	neg	neg	NA	NA	1	2.06849	1	NA	5.24658	NA	NA	LumB	NA	NA	NA	NA	-0.503057	0.0952414	-0.279399	-0.772169	-0.0844257	125.16	5.81451	50.7946	NA	-0.246087	-0.249699	-0.392537	-0.31889	9.28	7.28	7.26	8.35	9.41	8.34	9.05	9.13	8.38	7.6	9.07
GSM1045277_T34_20_12_04.CEL	GSM1045277_T34_20_12_04.CEL	gse42568	gse42568	NA	<50	pos	>2	III	pos	pos	pos	NA	NA	0	5.34247	0	NA	5.34247	NA	NA	LumB	NA	NA	NA	NA	-0.031889	0.293611	1.07827	0.315204	-0.00972516	101.974	6.39418	55.8787	NA	1.52969	1.02675	0.0532179	1.07674	9.49	7.99	7.34	8.79	9.93	9.36	9.08	10.04	8.99	8.31	9.89
GSM1045278_T35_3_12_04.CEL	GSM1045278_T35_3_12_04.CEL	gse42568	gse42568	NA	<50	pos	>2	I-II	pos	pos	neg	NA	NA	1	0.756164	1	NA	2.9589	NA	NA	LumA	NA	NA	NA	NA	0.364068	-0.176602	-0.455709	0.462173	-0.15081	38.5852	5.63161	26.1435	NA	-1.27042	0.394887	-0.620518	-0.523935	8.88	6.46	7.27	8.27	9.07	7.85	8.42	9.34	8.2	7.16	9.09
GSM1045279_T36_15_12_04.CEL	GSM1045279_T36_15_12_04.CEL	gse42568	gse42568	NA	<50	neg	<2	I-II	pos	pos	neg	NA	NA	0	6.20822	0	NA	6.20822	NA	NA	LumA	NA	NA	NA	NA	-0.643804	1.321	-0.86772	-1.11777	-0.251022	49.5923	5.30003	20.6125	NA	-0.339028	0.274734	-0.113515	-0.77686	7.94	7.62	7.64	8.41	9.75	7.83	8.54	9.1	8.12	7.91	9.08
GSM1045280_T38_25_1_05.CEL	GSM1045280_T38_25_1_05.CEL	gse42568	gse42568	NA	<50	neg	>2	III	pos	pos	neg	NA	NA	0	4.63562	0	NA	4.63562	NA	NA	LumA	NA	NA	NA	NA	1.2981	0.625112	-1.7057	-0.194018	-0.324313	45.186	4.92618	27.0114	NA	-0.386488	0.060814	0.260783	-1.63783	8.11	7.23	7.63	8.57	9.43	8.36	8.27	9.93	8.31	7.5	9.1
GSM1045281_T39_14_12_04.CEL	GSM1045281_T39_14_12_04.CEL	gse42568	gse42568	NA	<50	neg	>2	I-II	pos	pos	neg	NA	NA	0	6.30685	0	NA	6.30685	NA	NA	LumB	NA	NA	NA	NA	-0.777879	0.795226	1.41128	1.17093	-0.0205779	49.3385	6.54947	71.5824	NA	1.20143	-0.125305	-0.841694	1.20531	10.06	7.95	6.89	9.23	9.45	9.29	8.71	10.41	8.83	8.13	9.23
GSM1045282_T40_9_12_04.CEL	GSM1045282_T40_9_12_04.CEL	gse42568	gse42568	NA	>50	pos	>2	III	neg	neg	neg	NA	NA	1	1	1	NA	1	NA	NA	Basal	NA	NA	NA	NA	-0.839995	-1.50932	-0.390259	-1.2593	0.116702	45.1261	5.56767	51.3034	NA	0.00703053	-1.1214	2.44532	-0.886365	8.06	7.18	7.75	8.52	9.43	8.98	8.81	10.34	7.95	7.67	8.4
GSM1045283_T41_20_12_04.CEL	GSM1045283_T41_20_12_04.CEL	gse42568	gse42568	NA	<50	neg	>2	I-II	neg	neg	pos	NA	NA	0	6.05753	0	NA	6.05753	NA	NA	Her2	NA	NA	NA	NA	0.0474071	-0.292013	0.480539	0.90213	0.0875264	36.9392	5.97802	60.5841	NA	1.33787	1.04466	-0.133931	0.204694	9.29	7.99	7.23	9.07	10	9.43	8.8	10.16	9.12	8.18	9.23
GSM1045284_T43_9_12_04.CEL	GSM1045284_T43_9_12_04.CEL	gse42568	gse42568	NA	>50	pos	>2	III	pos	pos	neg	NA	NA	1	5.42466	0	NA	6.42192	NA	NA	LumB	NA	NA	NA	NA	-0.836364	0.741794	0.884659	-1.17639	-0.0539817	147.033	6.30932	43.6737	NA	0.786157	-1.26558	-0.630726	0.646926	9.17	7.86	7.58	8.61	9.49	9.1	8.79	9.73	9.01	7.9	9.46
GSM1045285_T45_7_12_04.CEL	GSM1045285_T45_7_12_04.CEL	gse42568	gse42568	NA	>50	neg	>2	I-II	neg	neg	neg	NA	NA	1	5.10685	0	NA	5.10685	NA	NA	Basal	NA	NA	NA	NA	0.955938	-0.887901	0.436447	0.641815	0.1284	76.2908	6.09673	45.546	NA	-0.766163	-1.3928	0.880075	0.322401	8.24	7.08	7.4	8	8.91	8.38	7.97	10.22	8	7.41	8.76
GSM1045286_T47_20_12_04.CEL	GSM1045286_T47_20_12_04.CEL	gse42568	gse42568	NA	>50	neg	>2	I-II	pos	neg	neg	NA	NA	0	6.80548	0	NA	6.80548	NA	NA	LumB	NA	NA	NA	NA	-0.102864	0.812913	0.0703335	0.303927	-0.132629	53.1931	5.77538	28.0746	NA	0.926558	0.665349	-0.382328	0.0149449	10.18	8.04	6.87	8.81	9.71	9.36	9.01	9.86	8.47	7.89	9.6
GSM1045287_T49_10_12_04.CEL	GSM1045287_T49_10_12_04.CEL	gse42568	gse42568	NA	>50	neg	>2	I-II	neg	neg	neg	NA	NA	1	1.16164	1	NA	1.4411	NA	NA	Basal	NA	NA	NA	NA	-0.765569	-0.71895	-0.0259228	-1.31495	-0.0852713	70.3739	5.78672	46.5052	NA	1.04916	0.0999227	1.72395	0.00718642	8.56	7.48	7.89	8.48	9.75	9.31	8.56	10.73	8.63	7.79	9.36
GSM1045288_T5_10_12_04.CEL	GSM1045288_T5_10_12_04.CEL	gse42568	gse42568	NA	<50	neg	>2	I-II	neg	pos	neg	NA	NA	0	8.09589	0	NA	8.09589	NA	NA	LumA	NA	NA	NA	NA	-0.0417835	-0.406516	-1.1731	-1.11785	-0.277097	58.894	5.20389	41.9558	NA	-3.42785	-2.3969	-0.324482	-1.59371	7.96	5.55	6.01	7.32	8.95	7.64	7.84	7.59	7.13	6.95	8.36
GSM1045289_T51_7_12_04.CEL	GSM1045289_T51_7_12_04.CEL	gse42568	gse42568	NA	<50	pos	<2	I-II	neg	pos	neg	NA	NA	1	0.230137	0	NA	7.26027	NA	NA	Normal	NA	NA	NA	NA	0.384784	0.457852	-0.386818	-0.114955	-0.0363636	44.1548	5.57122	29.9683	NA	0.837571	-0.00515235	0.764383	-0.35081	8.76	7.62	7.88	8.77	9.83	8.64	8.7	10.14	8.98	7.98	9.45
GSM1045290_T52_15_12_04.CEL	GSM1045290_T52_15_12_04.CEL	gse42568	gse42568	NA	>50	neg	>2	I-II	pos	neg	neg	NA	NA	0	6.53151	0	NA	6.53151	NA	NA	LumB	NA	NA	NA	NA	-0.684191	0.0547148	0.00760916	1.22766	0.00183228	45.9317	5.83504	43.7408	NA	0.479648	1.08188	-0.24622	-0.0655213	9.74	7.21	7.67	8.71	9.53	8.78	8.27	10.08	8.36	7.69	9.45
GSM1045291_T56_15_12_04.CEL	GSM1045291_T56_15_12_04.CEL	gse42568	gse42568	NA	>50	neg	>2	I-II	pos	neg	pos	NA	NA	0	7.36712	0	NA	7.36712	NA	NA	LumB	NA	NA	NA	NA	-0.938391	0.698781	0.358492	-1.14478	-0.0162086	90.7485	6.04738	61.3912	NA	0.679373	-0.842454	-0.491215	0.240605	9.55	8.2	6.35	8.67	9.74	8.87	8.33	10	8.88	8.3	8.51
GSM1045292_T62_26_1_05.CEL	GSM1045292_T62_26_1_05.CEL	gse42568	gse42568	NA	>50	neg	<2	I-II	pos	neg	pos	NA	NA	0	7.23562	0	NA	7.23562	NA	NA	LumA	NA	NA	NA	NA	-0.0119242	1.11801	0.0487225	-0.280339	-0.190557	45.7623	5.76552	27.2503	NA	0.220598	0.023119	-0.756626	0.00674309	9.64	8.02	7.42	8.39	9.4	8.8	8.96	9.4	8.24	7.4	9.01
GSM1045293_T63_22_12_04.CEL	GSM1045293_T63_22_12_04.CEL	gse42568	gse42568	NA	>50	neg	>2	III	neg	neg	neg	NA	NA	0	1.1589	0	NA	1.1589	NA	NA	Basal	NA	NA	NA	NA	-0.280911	-1.77597	0.652993	-0.492658	0.166737	138.635	6.07856	61.3132	NA	0.457895	-0.572934	0.971948	0.292697	7.73	7.41	7.65	8.7	9.84	9.01	8.62	10.1	8.31	7.8	8.61
GSM1045294_T65_20_12_04.CEL	GSM1045294_T65_20_12_04.CEL	gse42568	gse42568	NA	>50	pos	>2	I-II	neg	neg	neg	NA	NA	0	4.60822	0	NA	4.60822	NA	NA	Normal	NA	NA	NA	NA	-0.606381	-1.23374	-0.433596	-1.49961	0.0528541	57.8843	5.50227	37.4466	NA	1.06696	-0.723715	2.64608	-0.248399	8.62	7.34	7.92	8.72	9.97	9.39	8.87	10.49	8.95	8.21	9.55
GSM1045295_T66_25_1_05.CEL	GSM1045295_T66_25_1_05.CEL	gse42568	gse42568	NA	>50	pos	>2	I-II	pos	neg	neg	NA	NA	0	5.62192	0	NA	5.62192	NA	NA	LumA	NA	NA	NA	NA	-0.227221	0.793544	-0.595139	-0.645569	-0.196195	48.1076	5.41464	33.8378	NA	-0.208515	0.248347	-0.433369	-0.588219	8.59	7.74	7.44	8.64	9.61	8.23	8.74	9.7	8.05	7.68	9.29
GSM1045296_T67_7_12_04.CEL	GSM1045296_T67_7_12_04.CEL	gse42568	gse42568	NA	>50	pos	<2	III	neg	neg	neg	NA	NA	1	0.789041	0	NA	1.30137	NA	NA	Basal	NA	NA	NA	NA	-0.341159	-1.55593	1.63404	-0.16944	0.247357	109.309	6.70724	83.5394	NA	1.70371	-0.119651	3.21093	1.65552	8.85	8.26	7.87	9.23	9.7	9.14	8.34	10.28	8.6	8.66	10.12
GSM1045297_T69_15_12_04.CEL	GSM1045297_T69_15_12_04.CEL	gse42568	gse42568	NA	>50	neg	>2	III	pos	neg	neg	NA	NA	0	6.14521	0	NA	6.14521	NA	NA	LumB	NA	NA	NA	NA	-0.745194	1.24825	0.670051	-0.739183	-0.203665	59.9161	5.99764	21.6918	NA	0.0465801	-1.81028	-0.960788	0.51082	8.27	7.5	7.32	8.8	9.56	8.6	8.85	9.97	8.3	7.57	9.26
GSM1045298_T70_21_12_04.CEL	GSM1045298_T70_21_12_04.CEL	gse42568	gse42568	NA	>50	neg	>2	I-II	neg	neg	neg	NA	NA	0	6.01918	0	NA	6.01918	NA	NA	Basal	NA	NA	NA	NA	0.138888	-1.32527	1.1629	3.11579	0.0312896	61.2644	6.41857	74.7923	NA	0.738697	1.20015	2.07102	1.43585	8.34	7.6	7.6	8.67	9.59	8.88	8.62	9.98	8.87	8.01	9.25
GSM1045299_T71_14_12_04.CEL	GSM1045299_T71_14_12_04.CEL	gse42568	gse42568	NA	>50	pos	<2	I-II	pos	pos	neg	NA	NA	0	7.05753	0	NA	7.05753	NA	NA	LumA	NA	NA	NA	NA	-0.883023	1.43176	-0.51005	-0.726811	-0.24778	55.1155	5.48603	18.0473	NA	-0.216424	-0.434405	-0.508229	-0.507974	9.51	7.1	6.81	8.49	9.56	8.74	8.85	9.88	8.59	7.09	9.01
GSM1045300_T72_14_12_04.CEL	GSM1045300_T72_14_12_04.CEL	gse42568	gse42568	NA	>50	pos	>2	III	pos	pos	neg	NA	NA	0	7.00274	0	NA	7.00274	NA	NA	LumB	NA	NA	NA	NA	-0.576125	1.08134	0.532388	-1.47729	-0.10007	85.7034	6.05731	34.0834	NA	-0.295524	-1.26935	-0.395939	0.387129	9.7	7.5	6.83	8.62	9.39	9.03	8.89	10.13	7.87	7.22	8.69
GSM1045301_T73_15_12_04.CEL	GSM1045301_T73_15_12_04.CEL	gse42568	gse42568	NA	>50	neg	>2	I-II	pos	pos	neg	NA	NA	0	6.09589	0	NA	6.09589	NA	NA	LumA	NA	NA	NA	NA	-0.00807615	0.47283	-1.26017	-0.704454	-0.348555	38.1264	5.13042	23.0609	NA	-1.58286	-1.04412	-0.150944	-1.67041	9.05	5.85	6.31	8.03	9	7.67	8.33	9.68	8.3	7.14	8.16
GSM1045302_T75.CEL	GSM1045302_T75.CEL	gse42568	gse42568	NA	>50	neg	>2	I-II	neg	neg	pos	NA	NA	1	1.20822	1	NA	5.53973	NA	NA	Her2	NA	NA	NA	NA	-0.133325	-1.13901	-0.287003	-0.85922	-0.0872445	36.2395	5.64956	64.4574	NA	-2.55776	-2.1632	-0.49802	-0.893237	8.11	5.98	6.11	7.14	8.8	7.63	7.87	9.98	7.98	7.4	8.13
GSM1045303_T80_14_12_04.CEL	GSM1045303_T80_14_12_04.CEL	gse42568	gse42568	NA	<50	neg	>2	III	pos	neg	neg	NA	NA	0	7.43288	0	NA	7.43288	NA	NA	LumB	NA	NA	NA	NA	0.24952	0.14328	0.2806	0.179301	0.0124031	98.5434	5.96753	39.4183	NA	0.214666	-0.213889	-0.19518	0.269865	9.33	7.6	7.27	8.79	9.67	8.6	8.67	10.01	8.06	7.67	8.92
GSM1045304_T81_10_12_04.CEL	GSM1045304_T81_10_12_04.CEL	gse42568	gse42568	NA	>50	pos	>2	III	pos	pos	neg	NA	NA	0	7.64384	0	NA	7.64384	NA	NA	LumA	NA	NA	NA	NA	0.0199172	1.02332	-0.248088	-0.139585	-0.262861	88.6325	5.69134	30.0564	NA	0.366931	1.09601	-0.463993	-0.184336	9.5	7.66	7.28	8.6	9.51	8.82	8.51	9.34	8.45	7.83	9.22
GSM1045305_T82_15_12_04.CEL	GSM1045305_T82_15_12_04.CEL	gse42568	gse42568	NA	>50	neg	>2	I-II	pos	pos	neg	NA	NA	0	7.18356	0	NA	7.18356	NA	NA	LumB	NA	NA	NA	NA	-0.379356	1.13142	0.0791582	-1.04754	-0.17618	85.5777	5.87867	20.4927	NA	-0.946114	-0.904651	-1.20919	0.0191566	9.27	7.47	6.94	7.82	8.98	8.46	8.49	9.48	8.18	6.86	8.47
GSM1045306_T83_8_12_04.CEL	GSM1045306_T83_8_12_04.CEL	gse42568	gse42568	NA	>50	pos	>2	III	neg	neg	neg	NA	NA	1	1.73699	0	NA	7.96986	NA	NA	Her2	NA	NA	NA	NA	2.94101	-0.626252	0.211208	1.06675	0.00902044	45.123	6.01298	54.258	NA	0.483603	-1.1082	0.0123854	0.0985144	7.37	9.35	7.45	8.64	9.51	7.05	8.02	9.26	8.39	9.32	8.62
GSM1045307_T94_9_12_04.CEL	GSM1045307_T94_9_12_04.CEL	gse42568	gse42568	NA	<50	pos	>2	I-II	pos	pos	neg	NA	NA	0	8.08767	0	NA	8.08767	NA	NA	LumA	NA	NA	NA	NA	0.562473	0.878957	-0.478247	-0.0493315	-0.144609	37.6222	5.56957	31.9978	NA	0.535017	1.08188	-0.116917	-0.519058	8.69	7.86	7.67	8.66	9.57	8.83	8.8	9.91	8.65	7.65	9.3
GSM1045308_T97_3_12_04.CEL	GSM1045308_T97_3_12_04.CEL	gse42568	gse42568	NA	<50	pos	>2	I-II	pos	pos	neg	NA	NA	1	3.31233	0	NA	8.18904	NA	NA	LumA	NA	NA	NA	NA	-0.79364	1.91502	-0.768556	-1.31637	-0.237914	NA	5.32629	9.77284	NA	0.90876	-0.186089	-0.242818	-0.776417	8.82	7.9	7.39	8.7	10.18	8.82	8.72	9.99	8.73	8.11	9.6
GSM1045309_T98_22_12_04.CEL	GSM1045309_T98_22_12_04.CEL	gse42568	gse42568	NA	<50	pos	>2	I-II	pos	pos	neg	NA	NA	0	5.76712	0	NA	5.76712	NA	NA	LumB	NA	NA	NA	NA	-0.716975	0.611882	-0.165945	-0.870292	-0.226638	79.2689	5.73996	13.5588	NA	0.145454	-0.165828	-0.127126	0.00984646	10.15	6.6	8.47	8.37	9.64	8.64	8.66	10.03	8.4	7.25	8.81
GSM1045310_T99_20_12_04.CEL	GSM1045310_T99_20_12_04.CEL	gse42568	gse42568	NA	>50	pos	>2	I-II	pos	pos	neg	NA	NA	1	1.75068	1	NA	2.53973	NA	NA	LumB	NA	NA	NA	NA	-0.65087	1.76016	0.0991711	-1.20689	-0.150951	74.3571	5.82485	26.3845	NA	-0.228289	0.650271	-1.18877	0.387572	8.59	7.79	6.38	8.34	9.28	8.97	8.32	9.29	8.95	7.12	9.09
GSM1045311_T9A_9_12_04.CEL	GSM1045311_T9A_9_12_04.CEL	gse42568	gse42568	NA	>50	pos	<2	I-II	pos	pos	pos	NA	NA	0	8.11507	0	NA	8.11507	NA	NA	LumB	NA	NA	NA	NA	-0.465211	1.09491	-0.185086	-0.413686	-0.24482	45.4582	5.66628	25.6832	NA	0.190936	1.58746	-0.596699	-0.336624	8.93	7.89	6.97	8.32	9.43	8.83	8.57	9.76	8.47	7.63	9.12
GSM107072	GSM107072	gse1456	gse1456	NA	NA	NA	NA	I-II	pos	neg	neg	1	3.82	NA	NA	1	1	4.14	NA	NA	LumB	NA	NA	NA	NA	0.0509809	0.104545	-0.27361	0.396141	-0.173502	91.6884	5.69741	48.7095	NA	-0.259929	0.522107	0.21995	-0.248842	8.77	7.47	7.42	8.34	9.27	8.23	7.98	9.39	8.22	7.69	8.71
GSM107073	GSM107073	gse1456	gse1456	NA	NA	NA	NA	III	pos	pos	neg	0	8.15	NA	NA	0	0	8.15	NA	NA	LumB	NA	NA	NA	NA	1.8151	-0.0517669	1.0508	-0.234988	0.010148	164.329	6.4007	100	NA	-0.835375	-1.93702	-0.440174	1.10224	9.26	7.23	6.53	8.15	8.6	8.31	8.41	8.88	8.93	7.41	8.57
GSM107074	GSM107074	gse1456	gse1456	NA	NA	NA	NA	I-II	pos	pos	neg	0	2.22	NA	NA	1	0	2.22	NA	NA	LumB	NA	NA	NA	NA	-1.66604	1.57649	-0.484791	-1.20314	-0.243411	NA	5.4516	10.2526	NA	-0.732546	-1.91017	-0.402745	-0.389381	8.8	6.87	6.37	8.36	9.32	8.29	8.73	9.17	7.87	7.25	8.47
GSM107075	GSM107075	gse1456	gse1456	NA	NA	NA	NA	I-II	pos	neg	pos	0	8.23	NA	NA	0	0	8.23	NA	NA	LumA	NA	NA	NA	NA	0.308141	0.352118	-0.57775	0.0663687	-0.225934	36.9633	5.45948	35.0096	NA	0.584454	0.778905	-0.164555	-0.591322	9.64	7.36	7.64	8.5	9.46	8.74	8.97	9.52	8.83	8.05	9.12
GSM107076	GSM107076	gse1456	gse1456	NA	NA	NA	NA	NA	pos	neg	neg	0	5.55	NA	NA	1	0	5.55	NA	NA	LumB	NA	NA	NA	NA	-0.832569	0.474554	-0.0235417	0.0534302	-0.220296	48.6175	5.72564	37.2876	NA	-1.01137	0.499019	-0.225804	0.0107331	7.8	6.99	6.71	8.31	9.28	8.58	8.12	9.34	8.17	7.13	8.54
GSM107077	GSM107077	gse1456	gse1456	NA	NA	NA	NA	III	pos	neg	neg	0	8.3	NA	NA	0	0	8.3	NA	NA	LumB	NA	NA	NA	NA	1.29835	-0.771734	1.95849	-0.366034	0.182664	116.208	6.91793	95.7953	NA	0.885031	-1.18124	-0.140736	2.10973	9.24	8.51	7.06	8.99	9.43	8.51	8.94	9.9	9.03	7.63	8.62
GSM107078	GSM107078	gse1456	gse1456	NA	NA	NA	NA	I-II	pos	neg	neg	0	4.42	NA	NA	1	0	4.42	NA	NA	LumB	NA	NA	NA	NA	-1.54676	1.11436	-0.565866	1.01348	-0.309373	43.6673	5.50352	34.7087	NA	-0.153145	0.61446	-0.559269	-0.427065	9.52	7.16	6.75	8.2	9.32	8.62	8.52	9.64	7.86	7.69	9.08
GSM107079	GSM107079	gse1456	gse1456	NA	NA	NA	NA	I-II	pos	neg	neg	0	8.07	NA	NA	0	0	8.07	NA	NA	LumA	NA	NA	NA	NA	-0.0707075	0.402415	-0.780737	-0.328121	-0.258774	32.9032	5.33913	33.3694	NA	-0.248064	-0.179963	0.62147	-0.793928	8.35	7.08	6.86	8.31	9.69	8.44	8.23	10.12	7.98	7.46	9.07
GSM107080	GSM107080	gse1456	gse1456	NA	NA	NA	NA	III	neg	neg	neg	0	6.38	NA	NA	0	0	6.38	NA	NA	Basal	NA	NA	NA	NA	0.47483	-2.21172	1.15673	1.80175	0.263425	42.2224	6.48489	81.3877	NA	1.22911	0.0904989	2.46574	1.41413	9.11	7.29	7.7	9.17	10.33	9.68	8.36	9.6	8.8	8.14	9.11
GSM107081	GSM107081	gse1456	gse1456	NA	NA	NA	NA	III	neg	neg	pos	0	8.13	NA	NA	0	0	8.13	NA	NA	Normal	NA	NA	NA	NA	1.09007	-0.832158	-0.454034	0.0371621	-0.163918	35.3071	5.72182	44.1266	NA	-0.497226	-0.105044	-0.20879	-0.501546	8.87	6.98	7.24	8.12	9.37	8.62	8.42	8.92	8.59	7.29	8.28
GSM107082	GSM107082	gse1456	gse1456	NA	NA	NA	NA	NA	neg	neg	neg	1	4.08	NA	NA	1	1	5.51	NA	NA	Basal	NA	NA	NA	NA	1.86085	-2.05497	0.92503	1.96232	0.248203	42.9624	6.35865	90.881	NA	-1.04894	0.396771	2.52358	0.903398	7.64	7.65	7.4	8.16	8.84	8.28	7.91	9.38	8.3	7.62	7.96
GSM107083	GSM107083	gse1456	gse1456	NA	NA	NA	NA	I-II	neg	pos	neg	0	8.11	NA	NA	0	0	8.11	NA	NA	LumA	NA	NA	NA	NA	-1.03016	0.420867	-0.854407	-0.974084	-0.32981	41.4412	5.38994	17.7969	NA	-0.192695	0.212065	-0.37212	-0.87905	8.41	7.16	7.13	8.24	9.51	8.34	8.56	9.32	8.62	7.4	9.13
GSM107084	GSM107084	gse1456	gse1456	NA	NA	NA	NA	III	neg	neg	neg	1	3.47	NA	NA	1	1	5.47	NA	NA	LumB	NA	NA	NA	NA	-0.510551	-0.610393	1.05279	-0.932356	0.17012	144.533	6.52537	100	NA	-0.111618	-0.691203	0.00217728	1.27336	8.93	8.15	6.95	8.41	9.11	8.24	8.82	9.02	9.65	7.73	8.48
GSM107085	GSM107085	gse1456	gse1456	NA	NA	NA	NA	III	pos	neg	neg	1	0.56	NA	NA	0	0	6.82	NA	NA	LumB	NA	NA	NA	NA	-0.213693	0.064186	0.502815	1.17519	-0.123608	79.8997	6.20423	58.1351	NA	-0.309366	-0.552202	-0.263234	0.663329	10.37	7.05	7.09	8.27	8.93	8.98	8.68	9.05	8.54	7.2	9.05
GSM107086	GSM107086	gse1456	gse1456	NA	NA	NA	NA	I-II	pos	pos	neg	1	5.53	NA	NA	1	1	6.25	NA	NA	LumA	NA	NA	NA	NA	0.70327	0.291222	-0.267363	-0.595838	-0.152643	65.924	5.74167	27.3272	NA	-0.904587	-0.205879	-0.018239	-0.274334	9.96	6.96	6.95	8.07	9.33	7.97	8.17	9.15	8.18	6.92	8.14
GSM107087	GSM107087	gse1456	gse1456	NA	NA	NA	NA	I-II	pos	neg	neg	0	7.71	NA	NA	0	0	7.71	NA	NA	LumB	NA	NA	NA	NA	0.345356	-0.201966	0.316987	0.414647	0.0848485	106.415	5.99781	60.7252	NA	-0.696952	-1.20904	0.107661	0.241713	8.65	6.36	6.69	8.04	9.29	8.02	8.36	9.69	9.31	7.19	8.45
GSM107088	GSM107088	gse1456	gse1456	NA	NA	NA	NA	I-II	pos	pos	neg	1	4.44	NA	NA	1	1	6.22	NA	NA	LumB	NA	NA	NA	NA	-0.731876	0.382295	0.0714758	-1.0474	-0.19845	49.493	5.91262	18.3468	NA	-0.532821	0.0400817	0.243769	0.0714707	8.83	7.07	6.76	8.24	9.36	8.06	8.31	9.55	8.42	7.48	9.31
GSM107089	GSM107089	gse1456	gse1456	NA	NA	NA	NA	III	neg	pos	neg	1	1.39	NA	NA	1	1	3.06	NA	NA	LumB	NA	NA	NA	NA	-0.0528734	-0.42617	-0.07976	-0.47242	-0.108104	77.4779	5.89628	35.9467	NA	-0.471519	0.890106	-0.0216417	0.168784	9.45	7.66	7.23	7.93	9.25	9	8.18	9.44	8.65	7.22	8.83
GSM107090	GSM107090	gse1456	gse1456	NA	NA	NA	NA	III	neg	neg	neg	0	5.87	NA	NA	1	0	5.87	NA	NA	Basal	NA	NA	NA	NA	-0.6482	-1.74277	1.00919	-0.762535	0.274841	107.595	6.40095	67.8296	NA	0.904805	0.604565	2.50317	0.865049	8.73	8.02	7.95	8.58	9.43	8.89	7.94	10.59	8.88	7.64	9
GSM107091	GSM107091	gse1456	gse1456	NA	NA	NA	NA	I-II	pos	pos	pos	0	7.86	NA	NA	0	0	7.86	NA	NA	LumA	NA	NA	NA	NA	0.360586	0.653439	-0.414933	-0.330909	-0.189147	34.9691	5.57788	23.9301	NA	-0.922384	-0.475398	-0.477604	-0.331968	8.26	7.03	6.57	8.25	9.44	8.22	8.43	10.14	7.83	7.26	8.95
GSM107092	GSM107092	gse1456	gse1456	NA	NA	NA	NA	I-II	pos	pos	neg	1	2.92	NA	NA	1	1	3.85	NA	NA	LumB	NA	NA	NA	NA	-1.49845	0.884579	-0.349975	-0.954017	-0.228753	63.0155	5.63047	17.6885	NA	0.287832	0.124424	-0.426564	-0.22601	10.34	7.34	10.61	8.65	9.86	8.4	8.86	9.82	8.33	7.18	8.6
GSM107093	GSM107093	gse1456	gse1456	NA	NA	NA	NA	III	pos	neg	neg	1	1.09	NA	NA	1	1	2.65	NA	NA	LumB	NA	NA	NA	NA	0.399918	-0.361301	1.73479	0.223951	0.135588	147.166	6.77274	100	NA	0.608184	-1.12847	0.655497	1.99889	8.68	8.03	7.01	8.55	9.42	9.48	8.53	9.86	8.66	7.62	8.94
GSM107094	GSM107094	gse1456	gse1456	NA	NA	NA	NA	III	pos	neg	pos	1	4.36	NA	NA	1	1	5.63	NA	NA	LumB	NA	NA	NA	NA	-0.0284215	0.117666	0.839573	-0.876624	-0.114165	111.184	6.20713	93.7012	NA	0.0801972	-1.39987	0.00557998	0.841552	9.16	7.53	5.83	8.51	9.18	8.92	8.23	9.83	8.7	7.89	8.73
GSM107095	GSM107095	gse1456	gse1456	NA	NA	NA	NA	I-II	pos	pos	neg	0	7.61	NA	NA	0	0	7.61	NA	NA	LumB	NA	NA	NA	NA	-0.934902	0.497374	-0.249327	-0.947712	-0.160254	41.4677	5.69803	26.212	NA	-0.176875	0.401012	-0.749821	-0.467409	8.64	7.08	6.61	8.58	9.78	8.7	9.04	9.66	8.48	7.16	9.18
GSM107096	GSM107096	gse1456	gse1456	NA	NA	NA	NA	I-II	pos	pos	neg	0	7.55	NA	NA	0	0	7.55	NA	NA	LumA	NA	NA	NA	NA	-0.82061	0.7714	-1.00095	-0.122515	-0.284848	34.3014	5.27189	11.4773	NA	0.572589	1.05785	0.366267	-0.782845	8.08	7.87	7.56	9.12	10.08	8.86	8.55	10.32	8.35	7.5	9.45
GSM107097	GSM107097	gse1456	gse1456	NA	NA	NA	NA	I-II	pos	pos	neg	1	1.19	NA	NA	1	1	3.18	NA	NA	LumB	NA	NA	NA	NA	-0.627768	0.386264	0.0595535	0.179029	-0.0855532	31.589	5.87133	34.2643	NA	-0.665312	-1.23448	0.0600233	0.185631	8.26	7.36	6.61	8.28	9.04	8.41	8.19	9.51	8.16	7.22	8.48
GSM107098	GSM107098	gse1456	gse1456	NA	NA	NA	NA	I-II	neg	neg	neg	0	8.03	NA	NA	0	0	8.03	NA	NA	LumA	NA	NA	NA	NA	-0.580217	0.303438	-1.34219	-0.377416	-0.355039	15.61	5.13382	26.2645	NA	-0.665312	0.927801	-0.57288	-1.39111	8.81	6.78	7.31	8.28	9.41	8.63	8.64	9.7	8.32	7.19	8.7
GSM107099	GSM107099	gse1456	gse1456	NA	NA	NA	NA	I-II	pos	neg	neg	1	5.16	NA	NA	0	0	7.31	NA	NA	LumB	NA	NA	NA	NA	-1.45767	0.370595	0.729963	-0.461891	-0.0180409	83.1297	6.18906	38.2617	NA	1.3794	-0.0395491	0.063426	0.702565	9.29	8.58	6.6	9.37	9.08	9.29	9.4	10.48	8.99	8.27	9.79
GSM107100	GSM107100	gse1456	gse1456	NA	NA	NA	NA	III	neg	neg	pos	0	7.65	NA	NA	0	0	7.65	NA	NA	Normal	NA	NA	NA	NA	-0.0423175	-0.953518	-0.476768	-0.437462	-0.0559549	37.6808	5.60366	42.9689	NA	0.121724	0.417504	1.15229	-0.46497	8.21	6.87	8.31	8.77	9.88	8.85	8.18	10.05	8.57	7.64	9.06
GSM107101	GSM107101	gse1456	gse1456	NA	NA	NA	NA	I-II	neg	neg	neg	0	7.38	NA	NA	0	0	7.38	NA	NA	Her2	NA	NA	NA	NA	0.312414	-1.73574	0.188165	0.993781	0.0250881	46.3698	6.02897	66.3826	NA	1.85597	1.33821	-0.123723	0.167454	9.12	7.88	8.33	8.95	9.87	10.38	8.84	10.4	8.65	9.1	9.82
GSM107102	GSM107102	gse1456	gse1456	NA	NA	NA	NA	III	neg	neg	neg	0	7.29	NA	NA	0	0	7.29	NA	NA	Her2	NA	NA	NA	NA	0.9031	-1.63681	1.23573	1.9885	0.348414	39.2027	6.52225	81.2476	NA	2.66476	0.703515	0.444529	1.28511	8.54	9.09	8.35	9.13	10.52	9.57	8.94	10.59	8.61	9.74	9.42
GSM107103	GSM107103	gse1456	gse1456	NA	NA	NA	NA	I-II	pos	neg	neg	0	8.03	NA	NA	0	0	8.03	NA	NA	LumA	NA	NA	NA	NA	0.202718	0.827129	-0.840183	0.0226783	-0.255391	42.222	5.38654	36.3318	NA	0.29772	0.630952	-0.331288	-0.856883	8.89	7.02	6.76	8.3	9.78	8.79	8.64	9.34	8.27	8	8.66
GSM107104	GSM107104	gse1456	gse1456	NA	NA	NA	NA	I-II	pos	pos	neg	0	8.03	NA	NA	0	0	8.03	NA	NA	LumA	NA	NA	NA	NA	-0.268902	0.750719	-0.848533	-0.491091	-0.219732	44.0461	5.31648	12.4592	NA	-0.505136	0.595613	-0.263234	-0.740506	8.04	7.5	6.87	8.23	9.31	8.35	8.29	9.85	8.32	7.57	9.14
GSM107105	GSM107105	gse1456	gse1456	NA	NA	NA	NA	I-II	pos	neg	neg	1	6.65	NA	NA	0	0	7.93	NA	NA	LumA	NA	NA	NA	NA	-0.468851	0.357112	-0.785852	-0.804152	-0.280338	75.8175	5.45622	33.5713	NA	-1.08256	-0.284567	-0.123723	-0.763781	9.88	6.23	5.92	8.07	9.45	8.38	8.49	9.15	8.49	7.13	8.66
GSM107106	GSM107106	gse1456	gse1456	NA	NA	NA	NA	I-II	neg	neg	neg	0	7.73	NA	NA	0	0	7.73	NA	NA	LumB	NA	NA	NA	NA	-0.793984	0.320934	-0.674547	0.229135	-0.263002	57.2519	5.53862	31.7103	NA	0.0485576	0.88775	-0.263234	-0.825627	8.5	7.49	7.17	8.58	9.69	9.25	8.24	9.51	7.69	8.4	9.06
GSM107107	GSM107107	gse1456	gse1456	NA	NA	NA	NA	I-II	neg	pos	pos	0	8.2	NA	NA	0	0	8.2	NA	NA	LumB	NA	NA	NA	NA	-0.733871	-0.0547684	2.01886	0.979864	0.136716	125.911	6.88511	100	NA	0.143476	-1.07993	0.151896	2.02793	8.6	8.11	6.66	8.65	9.04	8.21	8.55	9.54	8.37	7.76	9.82
GSM107108	GSM107108	gse1456	gse1456	NA	NA	NA	NA	III	pos	pos	neg	0	7.59	NA	NA	0	0	7.59	NA	NA	LumA	NA	NA	NA	NA	-1.62586	0.682104	-0.79488	-1.06203	-0.166455	21.1508	5.41091	30.4122	NA	-0.629717	1.26611	0.189326	-0.927152	8.15	7.03	6.83	7.98	9.71	8.75	8.25	9.88	8.44	6.91	9.13
GSM107109	GSM107109	gse1456	gse1456	NA	NA	NA	NA	III	neg	neg	pos	0	7.81	NA	NA	0	0	7.81	NA	NA	Her2	NA	NA	NA	NA	0.873883	-1.56574	1.57628	2.44223	0.154757	34.9987	6.72676	97.2189	NA	-0.327163	-1.03611	0.366267	1.71404	8.46	6.11	7.38	8.78	9.11	8.61	8.42	9.64	8.23	7.57	9
GSM107110	GSM107110	gse1456	gse1456	NA	NA	NA	NA	NA	pos	neg	neg	0	8.48	NA	NA	0	0	8.48	NA	NA	LumB	NA	NA	NA	NA	-1.01959	0.683884	0.713431	-0.104968	-0.0790698	79.5599	6.1054	25.8746	NA	0.147431	1.02439	-0.0114335	0.723623	9.16	8.19	6.76	8.59	9.73	8.36	8.5	10.24	8.27	7.44	8.85
GSM107111	GSM107111	gse1456	gse1456	NA	NA	NA	NA	I-II	neg	neg	neg	0	7.95	NA	NA	0	0	7.95	NA	NA	LumA	NA	NA	NA	NA	-0.788909	0.0107671	-1.12804	0.604312	-0.292178	21.1265	5.24116	41.7543	NA	-0.61983	0.538599	0.196131	-1.22951	8.88	6.57	7.6	8.25	9.72	9.21	8.15	9.78	8.01	7.37	8.26
GSM107112	GSM107112	gse1456	gse1456	NA	NA	NA	NA	I-II	pos	neg	neg	0	2.24	NA	NA	1	0	2.24	NA	NA	LumB	NA	NA	NA	NA	-0.586213	0.508505	-0.152774	0.0407021	-0.218464	67.7664	5.67723	28.3017	NA	-0.892722	0.322795	-0.137334	0.0191566	9.23	6.41	6.63	7.97	9.57	8.33	8.63	9.91	8.29	6.8	8.54
GSM107113	GSM107113	gse1456	gse1456	NA	NA	NA	NA	III	neg	neg	neg	0	7.28	NA	NA	0	0	7.28	NA	NA	LumB	NA	NA	NA	NA	0.139726	0.0956189	2.21879	-0.0657484	-0.0538407	122.729	6.91907	100	NA	-0.232244	-0.832088	-0.191777	2.17955	8.21	8.1	6.1	8.71	9.57	8.4	8.52	9.39	8.59	7.35	9.19
GSM107114	GSM107114	gse1456	gse1456	NA	NA	NA	NA	I-II	neg	pos	pos	0	7.96	NA	NA	0	0	7.96	NA	NA	LumA	NA	NA	NA	NA	-0.0577436	0.947288	-0.418063	-1.13522	-0.292882	58.3962	5.56366	20.4707	NA	0.790112	-0.43629	-0.018239	-0.501103	8.27	7.45	7.44	8.72	9.54	8.65	8.79	10.76	8.59	8.23	9.4
GSM107115	GSM107115	gse1456	gse1456	NA	NA	NA	NA	III	neg	neg	neg	0	6.86	NA	NA	0	0	6.86	NA	NA	Basal	NA	NA	NA	NA	-0.135977	-2.09579	0.942694	-1.17248	0.248767	73.775	6.3305	75.2738	NA	3.13145	2.0186	1.61506	0.888546	9	8.9	8.23	9.34	10.15	10.03	9.02	11.51	8.76	8.25	10.35
GSM107117	GSM107117	gse1456	gse1456	NA	NA	NA	NA	I-II	pos	neg	pos	0	7.03	NA	NA	0	0	7.03	NA	NA	LumA	NA	NA	NA	NA	0.164807	0.970643	-1.08961	-0.929005	-0.364905	5.85349	5.23663	26.544	NA	0.24235	0.367558	-0.521839	-1.28249	8.51	7.69	7.47	8.75	9.64	8.68	8.48	10.09	8.61	7.24	9.29
GSM107118	GSM107118	gse1456	gse1456	NA	NA	NA	NA	I-II	pos	neg	neg	0	8.46	NA	NA	0	0	8.46	NA	NA	LumA	NA	NA	NA	NA	-0.655827	0.464115	-1.54543	-0.910167	-0.295419	38.4014	5.03021	31.8234	NA	0.503377	0.629538	0.0293989	-1.58241	9.96	7.66	7.39	8.82	9.56	8.66	8.71	10.08	8.47	7.63	8.64
GSM107119	GSM107119	gse1456	gse1456	NA	NA	NA	NA	I-II	pos	pos	neg	0	7.84	NA	NA	0	0	7.84	NA	NA	LumB	NA	NA	NA	NA	-0.512491	1.53049	0.117124	-0.908092	-0.310923	73.3835	5.71209	20.4432	NA	0.279922	0.21772	-0.0556687	0.102948	8.81	7.64	6.92	8.36	9.69	8.76	8.54	10.16	8.27	7.54	9.12
GSM107120	GSM107120	gse1456	gse1456	NA	NA	NA	NA	I-II	pos	neg	neg	0	6.13	NA	NA	0	0	6.13	NA	NA	LumB	NA	NA	NA	NA	-0.52501	0.401414	0.0619022	-1.01233	-0.239746	66.9605	5.78328	32.4422	NA	-0.0384515	-0.318021	-0.426564	0.200039	8.55	6.97	6.92	8.88	9.4	8.86	8.85	9.21	8.26	7.41	9.46
GSM107121	GSM107121	gse1456	gse1456	NA	NA	NA	NA	III	neg	neg	neg	0	7.21	NA	NA	0	0	7.21	NA	NA	LumB	NA	NA	NA	NA	2.4804	-0.384007	0.407714	3.0434	-0.147992	40.2291	5.99737	42.5724	NA	-0.327163	-0.274672	0.114467	0.464713	7.82	7.38	7.4	8.75	9.18	7.9	8.18	9.95	8.58	7.33	9.4
GSM107122	GSM107122	gse1456	gse1456	NA	NA	NA	NA	I-II	neg	neg	neg	0	8.13	NA	NA	0	0	8.13	NA	NA	Normal	NA	NA	NA	NA	-0.699998	-0.694904	-1.50138	-1.05333	-0.287245	10.5568	5.04276	30.102	NA	-0.234222	1.03288	0.686121	-1.64137	8.09	6.55	8.04	8.56	9.92	8.63	8.03	10.67	7.99	6.84	8.38
GSM107123	GSM107123	gse1456	gse1456	NA	NA	NA	NA	NA	pos	neg	pos	0	7.65	NA	NA	0	0	7.65	NA	NA	LumB	NA	NA	NA	NA	3.08687	0.102874	1.09838	2.62137	-0.0682171	32.3075	6.42629	72.6138	NA	0.0663549	-2.58679	-0.647739	1.29287	7.5	8.46	6.97	8.55	8.87	6.78	8.58	10.25	8.68	8.36	9.15
GSM107124	GSM107124	gse1456	gse1456	NA	NA	NA	NA	I-II	neg	neg	neg	0	7.07	NA	NA	0	0	7.07	NA	NA	Normal	NA	NA	NA	NA	0.665286	-0.558551	-1.44927	-0.0612656	-0.292178	20.8187	5.05014	34.0878	NA	-0.837352	1.52197	-0.0896958	-1.66975	8.84	6.2	7.2	8.37	9.41	8.24	8.17	9.65	8.22	7.13	8.42
GSM107125	GSM107125	gse1456	gse1456	NA	NA	NA	NA	I-II	neg	neg	pos	1	3.99	NA	NA	1	1	4.72	NA	NA	Her2	NA	NA	NA	NA	-0.617133	-0.0382976	0.438776	-0.232494	-0.227907	51.7805	5.9045	59.279	NA	0.25817	-0.566338	-0.144139	0.193611	8.62	7.44	7.49	9.05	9.71	8.16	8.78	9.49	7.82	8.32	9.23
GSM107126	GSM107126	gse1456	gse1456	NA	NA	NA	NA	I-II	pos	pos	pos	0	7.55	NA	NA	0	0	7.55	NA	NA	LumA	NA	NA	NA	NA	1.27861	0.615014	-1.14636	-0.686722	-0.219027	17.0131	5.2407	22.664	NA	-0.16501	-0.720416	-1.09009	-1.36739	8.22	7.17	6.98	8.36	9.63	7.85	8.63	10.73	7.93	7.73	9.5
GSM107127	GSM107127	gse1456	gse1456	NA	NA	NA	NA	I-II	pos	pos	neg	0	7.75	NA	NA	0	0	7.75	NA	NA	LumA	NA	NA	NA	NA	-1.70022	1.11157	-0.772702	-0.896677	-0.263002	37.8171	5.36241	22.1648	NA	-0.774073	0.0363122	-0.229207	-0.854001	8.74	6.87	6.21	8.02	9.52	7.76	8.4	10.3	8.12	6.91	8.79
GSM107128	GSM107128	gse1456	gse1456	NA	NA	NA	NA	I-II	pos	neg	neg	0	8.08	NA	NA	0	0	8.08	NA	NA	LumA	NA	NA	NA	NA	0.45065	1.08849	-1.50431	0.870697	-0.409866	31.9815	5.07694	32.2868	NA	0.341224	-0.283625	-0.73621	-1.52788	10.22	7.58	6.94	8.67	9.49	8.3	8.58	9.83	8.2	7.49	8.98
GSM107129	GSM107129	gse1456	gse1456	NA	NA	NA	NA	III	neg	neg	neg	1	1.55	NA	NA	1	1	2.38	NA	NA	Basal	NA	NA	NA	NA	-0.698061	-2.05313	1.17046	-0.582427	0.117548	106.82	6.52415	100	NA	0.491513	1.18318	1.94852	1.14191	8.42	7.04	7.52	8.74	9.33	9.35	8.18	10.33	8.05	7.68	7.87
GSM107130	GSM107130	gse1456	gse1456	NA	NA	NA	NA	NA	pos	pos	neg	0	8.4	NA	NA	0	0	8.4	NA	NA	LumA	NA	NA	NA	NA	0.270099	1.03963	-1.14897	-0.982438	-0.297252	5.09378	5.22079	18.5726	NA	-1.10233	-0.728427	-0.657948	-1.42946	8.05	6.95	6.05	8.17	9.4	7.69	8.54	9.92	7.9	6.97	8.41
GSM107131	GSM107131	gse1456	gse1456	NA	NA	NA	NA	III	neg	neg	neg	0	7.54	NA	NA	0	0	7.54	NA	NA	Basal	NA	NA	NA	NA	0.358621	-1.94585	1.00664	2.10593	0.191543	38.1217	6.42177	93.4024	NA	0.372864	-0.152634	0.781397	1.17605	8.43	7.55	6.89	8.94	9.3	9.09	8.53	10.1	8.13	7.5	8.66
GSM107132	GSM107132	gse1456	gse1456	NA	NA	NA	NA	I-II	pos	pos	neg	0	7.28	NA	NA	0	0	7.28	NA	NA	LumA	NA	NA	NA	NA	0.10035	1.30122	-1.29211	-0.482734	-0.303876	28.9945	5.10159	11.9488	NA	0.141499	0.675244	-0.545658	-1.34589	8.02	7.54	7.24	8.67	9.67	8.06	8.82	9.87	8.53	7.59	8.82
GSM107133	GSM107133	gse1456	gse1456	NA	NA	NA	NA	I-II	pos	neg	neg	0	7.73	NA	NA	0	0	7.73	NA	NA	LumB	NA	NA	NA	NA	0.0281353	1.32611	-0.346263	-0.0837245	-0.300775	47.6722	5.54007	18.6889	NA	-0.208515	-0.567751	-0.617115	-0.426843	9.08	6.98	6.76	8.26	9.42	8.36	8.56	9.16	8.13	7.3	9.24
GSM107134	GSM107134	gse1456	gse1456	NA	NA	NA	NA	III	pos	neg	pos	1	1.85	NA	NA	1	1	3	NA	NA	LumB	NA	NA	NA	NA	-0.915889	-0.239019	0.695793	-0.0541457	0.0180409	105.59	6.2177	69.0681	NA	2.6173	0.0476207	-0.596699	0.563134	10.28	7.41	7.43	9.42	10.15	9.11	9.29	10.53	9.67	8.2	9.81
GSM107135	GSM107135	gse1456	gse1456	NA	NA	NA	NA	III	neg	neg	neg	0	6.31	NA	NA	0	0	6.31	NA	NA	Normal	NA	NA	NA	NA	0.632319	-1.18298	-1.15645	-0.0983028	-0.283016	46.0875	5.30851	47.5374	NA	-1.06278	0.0975667	-0.317677	-1.4616	8.3	6.61	7.03	7.84	9.56	8.66	8.28	9.53	8.22	7.23	7.82
GSM107136	GSM107136	gse1456	gse1456	NA	NA	NA	NA	I-II	pos	neg	neg	0	8.3	NA	NA	0	0	8.3	NA	NA	LumA	NA	NA	NA	NA	1.0129	0.0980978	-1.18139	-0.355084	-0.314165	44.2285	5.17552	35.8117	NA	-0.851195	0.92356	0.155299	-1.42923	8.78	6.86	7.3	8.39	9.6	8.28	8.38	9.28	7.91	6.98	8.41
GSM107137	GSM107137	gse1456	gse1456	NA	NA	NA	NA	I-II	pos	pos	pos	0	7.07	NA	NA	0	0	7.07	NA	NA	LumA	NA	NA	NA	NA	0.911275	1.45238	-1.2023	-1.07773	-0.271177	32.9943	5.13724	8.37132	NA	0.716945	-0.545605	-0.0760849	-1.18562	8.53	7.95	7.39	8.73	10.63	8.29	8.72	10.37	8.46	7.39	9.41
GSM107138	GSM107138	gse1456	gse1456	NA	NA	NA	NA	III	pos	neg	pos	1	3.15	NA	NA	1	1	6.4	NA	NA	LumB	NA	NA	NA	NA	-0.613633	0.564323	0.450828	-0.91067	-0.0591966	89.8838	6.05051	59.6768	NA	-0.732546	-1.51343	0.189326	0.621655	8.04	7.79	6.72	8.18	9.27	8.42	8.52	9.45	8.41	7.43	8.31
GSM107139	GSM107139	gse1456	gse1456	NA	NA	NA	NA	I-II	pos	pos	neg	0	8.15	NA	NA	0	0	8.15	NA	NA	LumA	NA	NA	NA	NA	0.373046	0.175053	-1.42127	-1.16421	-0.335307	16.8393	5.07893	26.2312	NA	-0.898654	-0.457022	0.288005	-1.64891	8.42	6.43	7.21	8.18	9.7	8.17	8.55	9.22	8.12	7.18	8.46
GSM107140	GSM107140	gse1456	gse1456	NA	NA	NA	NA	NA	neg	neg	neg	0	8.24	NA	NA	0	0	8.24	NA	NA	Basal	NA	NA	NA	NA	1.74657	-1.56104	-0.350628	0.831939	-0.0931642	NA	5.74474	55.6924	NA	-0.766163	0.562158	0.253977	-0.632331	7.81	6.94	7.41	8.01	9.04	8.02	8.77	9.35	8.82	7.12	8.26
GSM107141	GSM107141	gse1456	gse1456	NA	NA	NA	NA	III	neg	neg	neg	0	6.02	NA	NA	0	0	6.02	NA	NA	Basal	NA	NA	NA	NA	0.0548923	-1.8639	1.06761	-0.208182	0.0638478	47.7688	6.49235	91.204	NA	-1.04697	-0.0635797	2.31261	1.15056	8.49	6.75	6.65	7.68	8.78	8.76	8.25	9.99	8.55	6.88	8.57
GSM107142	GSM107142	gse1456	gse1456	NA	NA	NA	NA	III	neg	pos	pos	0	5.85	NA	NA	0	0	5.85	NA	NA	LumB	NA	NA	NA	NA	-0.311242	0.180006	-0.14207	1.5181	-0.0949965	33.0303	5.7865	43.8139	NA	0.428233	0.81236	-0.504826	-0.0393642	8.83	8.14	7.19	8.07	9.09	8.31	8.46	9.97	8.04	8.22	9.68
GSM107143	GSM107143	gse1456	gse1456	NA	NA	NA	NA	I-II	pos	pos	neg	1	5	NA	NA	0	0	5.96	NA	NA	LumA	NA	NA	NA	NA	0.230938	0.147678	-0.697727	-0.96441	-0.359126	26.0031	5.43061	23.437	NA	-1.30799	-0.353361	-0.12032	-0.618809	8.43	6.17	6.29	7.64	9.41	8.17	8.46	9.43	8.28	7.18	8.78
GSM107144	GSM107144	gse1456	gse1456	NA	NA	NA	NA	NA	neg	neg	pos	0	5.81	NA	NA	0	0	5.81	NA	NA	Normal	NA	NA	NA	NA	0.978413	-0.0556412	-0.461857	-0.720031	-0.196476	64.8252	5.5159	35.2527	NA	-0.0938208	0.0447936	0.328837	-0.342387	9.43	7.1	7.23	8.2	9.14	7.72	9.14	9.81	8.51	7.12	8.79
GSM107145	GSM107145	gse1456	gse1456	NA	NA	NA	NA	I-II	pos	pos	neg	0	5.86	NA	NA	0	0	5.86	NA	NA	LumA	NA	NA	NA	NA	0.589278	0.501345	-0.202392	0.36629	-0.167724	46.9671	5.71104	21.1063	NA	0.740675	-0.140383	-0.651142	-0.0870233	9.26	7.53	7.2	8.37	9.49	7.83	9.1	10.32	8.37	8.43	9.17
GSM107146	GSM107146	gse1456	gse1456	NA	NA	NA	NA	NA	pos	neg	pos	0	5.75	NA	NA	0	0	5.75	NA	NA	Her2	NA	NA	NA	NA	-0.143715	-0.450019	-0.141198	-1.12286	-0.0260747	84.9238	5.72149	49.0336	NA	-0.776051	-0.0796001	-0.368718	-0.188326	7.87	7.45	7.47	8.38	9.68	8.4	7.54	9.31	8.04	7.21	8.63
GSM107147	GSM107147	gse1456	gse1456	NA	NA	NA	NA	I-II	pos	neg	pos	0	5.71	NA	NA	0	0	5.71	NA	NA	LumA	NA	NA	NA	NA	0.641239	0.62157	-1.65717	-0.537346	-0.289922	67.8039	4.95698	22.4113	NA	-0.103708	-0.0305965	-0.351704	-1.78856	9.19	6.8	7.35	8.16	9.25	8.14	8.67	9.56	8.32	7.45	8.91
GSM107148	GSM107148	gse1456	gse1456	NA	NA	NA	NA	I-II	pos	neg	pos	0	5.63	NA	NA	0	0	5.63	NA	NA	LumA	NA	NA	NA	NA	-1.0852	0.214758	-1.25608	0.334102	-0.298943	34.8372	5.19093	38.4866	NA	1.03532	0.710583	-0.909748	-1.03954	10.1	7.7	7.3	8.71	9.88	9.31	9.37	9.09	8.69	8.34	9.87
GSM107149	GSM107149	gse1456	gse1456	NA	NA	NA	NA	I-II	pos	pos	neg	0	5.68	NA	NA	0	0	5.68	NA	NA	LumB	NA	NA	NA	NA	-1.92904	1.85479	0.412556	-1.66723	-0.232558	62.9958	5.90215	29.1807	NA	0.618071	-1.61238	0.0804395	0.634512	7.85	8.5	6.12	8.62	10.97	7.64	8.55	11.01	8.27	8.31	9.78
GSM107150	GSM107150	gse1456	gse1456	NA	NA	NA	NA	I-II	pos	pos	neg	0	7.99	NA	NA	0	0	7.99	NA	NA	LumA	NA	NA	NA	NA	0.75979	1.27251	-1.33938	-0.965335	-0.42241	-2.21834	5.07762	21.3498	NA	0.163251	0.161177	-0.511631	-1.34411	7.68	7.45	8.56	8.33	9.38	8.55	9.07	9.77	8.27	7.46	9.21
GSM107151	GSM107151	gse1456	gse1456	NA	NA	NA	NA	III	pos	neg	neg	0	5.56	NA	NA	0	0	5.56	NA	NA	LumB	NA	NA	NA	NA	-0.12743	-0.446156	1.10646	1.08401	-0.145173	81.1474	6.39878	78.377	NA	0.552814	1.11957	0.366267	1.52296	9.8	6.44	7.16	8.6	9.08	8.85	8.65	9.69	9.01	7.98	9.66
GSM107152	GSM107152	gse1456	gse1456	NA	NA	NA	NA	III	pos	neg	neg	1	1.61	NA	NA	1	1	4.61	NA	NA	LumB	NA	NA	NA	NA	0.584941	0.263011	0.69695	0.078093	-0.114306	125.301	6.26673	59.9236	NA	1.05312	-1.52097	-0.617115	0.795223	9.43	8.02	6.76	8.62	9.2	9.29	8.24	9.7	9.03	8.13	8.59
GSM107153	GSM107153	gse1456	gse1456	NA	NA	NA	NA	I-II	pos	neg	neg	0	5.69	NA	NA	0	0	5.69	NA	NA	LumA	NA	NA	NA	NA	0.337082	0.126803	-0.437602	-0.38951	-0.24482	67.2696	5.54278	28.6128	NA	-0.129415	0.317612	-0.817875	-0.486251	8.21	7.14	7.37	8.55	9.56	8.7	8.29	9.22	8.1	7.49	9.31
GSM107154	GSM107154	gse1456	gse1456	NA	NA	NA	NA	NA	pos	neg	neg	0	5.79	NA	NA	1	0	5.79	NA	NA	LumB	NA	NA	NA	NA	-0.874598	1.14121	-0.125493	-0.325244	-0.212826	NA	5.66097	24.8277	NA	-0.356825	-0.909834	-0.831486	0.0663723	9.65	6.18	6.04	8.31	9.24	8.93	8.4	9.87	8.32	7.52	8.5
GSM107155	GSM107155	gse1456	gse1456	NA	NA	NA	NA	I-II	pos	neg	neg	1	1.04	NA	NA	1	1	1.73	NA	NA	LumA	NA	NA	NA	NA	-1.12787	0.425299	-0.605702	-0.762607	-0.208316	77.1701	5.47887	30.173	NA	0.402526	1.65013	-0.412953	-0.658045	10.01	6.93	7.11	8.5	9.66	9.12	8.33	10.4	7.97	7.95	8.85
GSM107156	GSM107156	gse1456	gse1456	NA	NA	NA	NA	I-II	neg	neg	neg	0	8.33	NA	NA	0	0	8.33	NA	NA	LumA	NA	NA	NA	NA	0.203624	-0.0248118	-1.04976	-0.62174	-0.403805	38.3702	5.27517	40.276	NA	-0.155123	0.639905	-0.834888	-1.15414	9.15	6.19	7.5	8.39	9.12	9.03	8.69	10.22	8.9	6.98	8.38
GSM107157	GSM107157	gse1456	gse1456	NA	NA	NA	NA	III	pos	neg	neg	0	6.03	NA	NA	0	0	6.03	NA	NA	LumB	NA	NA	NA	NA	0.376608	0.356108	0.340455	-0.105438	-0.209161	92.8568	6.07638	47.65	NA	-0.841307	-0.623823	-0.586491	0.382695	7.69	7.48	6.88	8.15	9.17	7.88	7.91	9.32	8.35	7.47	8.68
GSM107158	GSM107158	gse1456	gse1456	NA	NA	NA	NA	I-II	pos	pos	neg	0	4.51	NA	NA	1	0	4.51	NA	NA	LumB	NA	NA	NA	NA	-0.859324	0.953719	-0.131676	-0.423766	-0.252149	33.2363	5.67514	19.487	NA	-1.37325	-0.362313	-0.644337	-0.287856	8.36	6.7	6.12	7.88	8.94	7.28	8.17	9.76	8.31	6.89	8.74
GSM107159	GSM107159	gse1456	gse1456	NA	NA	NA	NA	I-II	neg	neg	neg	0	5.86	NA	NA	0	0	5.86	NA	NA	LumA	NA	NA	NA	NA	0.59821	-0.000823109	-0.826962	0.387019	-0.207752	40.5924	5.43004	40.2908	NA	-0.103708	1.0423	-0.140736	-0.838706	8.58	6.68	7.18	8.31	9.27	8.86	8.27	10.03	8.97	7.46	9.02
GSM107160	GSM107160	gse1456	gse1456	NA	NA	NA	NA	I-II	pos	neg	neg	1	4.3	NA	NA	0	0	5.56	NA	NA	LumB	NA	NA	NA	NA	1.31738	-0.520101	0.290159	2.10521	-0.117829	77.7815	6.07294	48.3104	NA	0.270035	0.413263	-0.433369	0.333706	9.13	7.68	7.56	8.6	8.95	8.49	8.08	9.91	8.63	7.46	9.14
GSM107161	GSM107161	gse1456	gse1456	NA	NA	NA	NA	III	pos	pos	neg	0	7.92	NA	NA	0	0	7.92	NA	NA	LumA	NA	NA	NA	NA	-0.217757	0.392423	-1.17119	-0.715384	-0.287808	43.2272	5.15667	17.2034	NA	-1.15375	-0.48812	-0.0896958	-1.20313	8.1	6.51	6.49	8.32	9.44	8.66	8.08	9.25	7.84	6.96	8.6
GSM107162	GSM107162	gse1456	gse1456	NA	NA	NA	NA	I-II	pos	pos	neg	0	6.52	NA	NA	0	0	6.52	NA	NA	LumB	NA	NA	NA	NA	-0.760087	0.437785	-0.459526	0.918195	-0.131924	45.6419	5.59629	24.9805	NA	-0.584235	0.707756	-0.256428	-0.53524	9.24	6.22	7.02	8.73	9.38	8.47	8.36	9.64	8.38	7.27	8.26
GSM107163	GSM107163	gse1456	gse1456	NA	NA	NA	NA	III	neg	neg	neg	0	7.42	NA	NA	0	0	7.42	NA	NA	LumB	NA	NA	NA	NA	-1.08212	-0.696275	1.93638	0.0141327	0.244538	136.279	6.82403	75.2195	NA	2.41164	-0.124834	-0.00122543	2.47349	8.65	8.55	7.91	9.83	10.67	9.83	8.72	11.07	9.7	8.75	9.59
GSM107164	GSM107164	gse1456	gse1456	NA	NA	NA	NA	NA	pos	neg	neg	0	6.46	NA	NA	0	0	6.46	NA	NA	LumB	NA	NA	NA	NA	-1.17697	0.0614185	-0.800172	-0.106462	-0.238055	26.9958	5.37961	38.8027	NA	-0.390443	1.75945	-0.310872	-0.824519	8.53	6.93	7.29	8.71	9.84	8.98	8.17	9.26	7.76	7.27	8.53
GSM107165	GSM107165	gse1456	gse1456	NA	NA	NA	NA	I-II	neg	pos	neg	0	8.43	NA	NA	0	0	8.43	NA	NA	LumA	NA	NA	NA	NA	0.0510403	0.206783	-1.15756	0.0762365	-0.270895	19.7178	5.17087	31.5838	NA	-0.979731	0.229971	-0.593296	-1.15769	8.39	6.62	7.44	8.4	9.71	7.98	8.22	9.95	7.74	6.79	8.32
GSM107166	GSM107166	gse1456	gse1456	NA	NA	NA	NA	I-II	neg	neg	neg	1	6.24	NA	NA	1	1	6.72	NA	NA	Basal	NA	NA	NA	NA	-0.707637	-1.83923	1.53162	-0.321345	0.0231149	48.2893	6.64799	100	NA	0.105904	-1.87341	0.148494	1.47508	8.38	7.46	7.31	8.45	9.23	8.24	8.64	10.94	9.04	7.41	8.94
GSM107167	GSM107167	gse1456	gse1456	NA	NA	NA	NA	I-II	neg	pos	neg	1	3.89	NA	NA	0	0	7.28	NA	NA	LumA	NA	NA	NA	NA	0.898887	0.242826	-1.00149	0.410363	-0.290768	19.8951	5.30012	32.795	NA	-0.61983	1.59547	-0.603504	-0.990328	9.09	6.81	7.61	7.86	9.29	8.96	8.39	9.76	8.17	7.55	8.76
GSM107168	GSM107168	gse1456	gse1456	NA	NA	NA	NA	III	pos	pos	neg	1	4.27	NA	NA	0	0	7.96	NA	NA	LumB	NA	NA	NA	NA	1.1458	0.217998	0.243375	2.31372	-0.126427	45.0744	5.96803	37.0691	NA	-0.469542	-0.882976	-0.249623	0.584858	8.08	7.28	7.29	8.46	9.42	8.28	8.77	10.11	8.3	7.64	9.21
GSM107169	GSM107169	gse1456	gse1456	NA	NA	NA	NA	I-II	pos	neg	neg	0	7.59	NA	NA	0	0	7.59	NA	NA	LumA	NA	NA	NA	NA	-0.0658756	0.655668	-1.44804	-0.0697006	-0.27611	1.65848	5.04982	25.4347	NA	0.222576	1.20627	-0.300664	-1.42281	8.22	7.32	8.05	8.5	9.76	8.95	8.65	9.95	8.19	7.65	8.93
GSM107170	GSM107170	gse1456	gse1456	NA	NA	NA	NA	I-II	neg	neg	neg	1	0.23	NA	NA	1	1	1.21	NA	NA	Basal	NA	NA	NA	NA	-0.858521	-0.569046	-0.625662	0.512104	-0.115433	NA	5.51361	42.3881	NA	-0.833398	1.90316	-0.613712	-0.569377	8	7.09	7.54	8.2	9.65	8.55	8	9.77	8.27	7.17	8.64
GSM107171	GSM107171	gse1456	gse1456	NA	NA	NA	NA	I-II	pos	pos	neg	0	7.51	NA	NA	0	0	7.51	NA	NA	LumA	NA	NA	NA	NA	-0.219004	0.7816	-0.201204	-0.73503	-0.254405	53.0018	5.63232	25.4087	NA	-0.210492	1.56579	0.209742	-0.263916	8.03	7.6	7.15	8.32	9.76	8.72	8.13	9.39	8.83	7.57	9.1
GSM107172	GSM107172	gse1456	gse1456	NA	NA	NA	NA	I-II	pos	neg	neg	0	7.67	NA	NA	0	0	7.67	NA	NA	Normal	NA	NA	NA	NA	-0.135252	-0.0716224	-0.689746	1.23218	-0.115433	31.1362	5.49797	37.2381	NA	-0.479429	1.61715	-0.164555	-0.704817	8.48	6.79	7.9	8.56	9.38	9.21	8.26	9.94	8.38	7.09	8.57
GSM107173	GSM107173	gse1456	gse1456	NA	NA	NA	NA	I-II	pos	neg	neg	0	8.3	NA	NA	0	0	8.3	NA	NA	LumB	NA	NA	NA	NA	-0.653622	0.896301	-0.770986	-0.449156	-0.313883	16.7826	5.36773	28.222	NA	-0.422082	0.244578	-0.933567	-0.832721	8.12	7.06	7.04	8.36	9.62	8.89	8.55	9.66	8.79	7.45	9.16
GSM107174	GSM107174	gse1456	gse1456	NA	NA	NA	NA	I-II	neg	pos	neg	0	7.78	NA	NA	0	0	7.78	NA	NA	LumA	NA	NA	NA	NA	0.354932	0.32842	-0.451381	0.602362	-0.210994	34.9563	5.62246	30.2158	NA	-0.101731	0.41986	-0.657948	-0.434602	9.32	6.75	7.06	8.45	9.32	8.9	8.27	10.1	8.37	7.37	9.2
GSM107175	GSM107175	gse1456	gse1456	NA	NA	NA	NA	III	neg	pos	neg	0	7.89	NA	NA	0	0	7.89	NA	NA	Normal	NA	NA	NA	NA	0.301497	-0.607238	-0.836209	1.81283	-0.0982382	19.662	5.36882	34.0948	NA	-0.483384	1.67322	0.38328	-0.780407	8.33	7.32	8.15	8.72	9.37	8.89	8.27	10.08	8.12	7.8	9.15
GSM107176	GSM107176	gse1456	gse1456	NA	NA	NA	NA	I-II	pos	pos	neg	0	7.44	NA	NA	0	0	7.44	NA	NA	LumA	NA	NA	NA	NA	-0.140678	1.07838	-1.57444	-1.24775	-0.339817	11.3665	4.96636	20.8685	NA	-0.220379	0.687023	0.0293989	-1.62209	7.78	7.03	7.47	8.28	9.67	8.44	8.66	9.97	8.37	7.17	9.03
GSM107177	GSM107177	gse1456	gse1456	NA	NA	NA	NA	I-II	pos	neg	pos	0	5.95	NA	NA	0	0	5.95	NA	NA	LumA	NA	NA	NA	NA	-0.0811303	1.19521	-1.2586	-0.507813	-0.277378	NA	5.17686	24.6831	NA	-0.0344965	0.0103969	-0.474201	-1.27939	8.87	6.9	6.76	8.5	9.38	8.55	8.6	9.45	8.58	7.57	8.78
GSM107178	GSM107178	gse1456	gse1456	NA	NA	NA	NA	I-II	pos	neg	pos	1	2.78	NA	NA	1	1	2.83	NA	NA	LumB	NA	NA	NA	NA	1.74716	0.911041	0.445116	0.626698	-0.123326	42.3165	6.10085	51.9337	NA	-0.570393	-0.243102	-1.24321	0.523677	9.21	6.73	6.71	8.34	8.72	8.62	9.04	9.89	9.07	7.39	8.42
GSM107179	GSM107179	gse1456	gse1456	NA	NA	NA	NA	I-II	pos	neg	neg	0	6.26	NA	NA	0	0	6.26	NA	NA	LumB	NA	NA	NA	NA	-1.9533	0.900575	-0.510721	-0.261842	-0.291896	70.6527	5.59606	30.7674	NA	-0.192695	-0.26996	-1.36231	-0.528368	9.22	6.81	5.91	8.32	8.25	8.83	8.79	9.49	8.59	7.04	9.44
GSM107180	GSM107180	gse1456	gse1456	NA	NA	NA	NA	I-II	pos	pos	pos	0	8.32	NA	NA	0	0	8.32	NA	NA	LumA	NA	NA	NA	NA	-2.0933	2.30608	-0.563162	-1.58546	-0.36561	19.3716	5.46211	7.82618	NA	-0.105686	-1.38903	-0.919956	-0.320442	7.78	7.6	6.15	8.44	9.86	8.18	9.65	9.6	9.33	7.2	9.39
GSM107181	GSM107181	gse1456	gse1456	NA	NA	NA	NA	III	neg	neg	pos	1	3.86	NA	NA	1	1	4.83	NA	NA	Her2	NA	NA	NA	NA	2.61797	-0.12418	0.529498	1.25907	-0.0973925	60.6889	6.08781	52.5956	NA	-0.198627	0.0810751	-0.936969	0.542297	8.24	7.06	6.96	8.49	9.13	8.87	8.86	9.62	8.68	7.65	8.89
GSM107182	GSM107182	gse1456	gse1456	NA	NA	NA	NA	NA	pos	neg	neg	0	6.17	NA	NA	1	0	6.17	NA	NA	LumA	NA	NA	NA	NA	0.224669	0.91534	-1.09448	0.0662957	-0.346018	10.7457	5.19273	27.6596	NA	-0.176875	1.07246	-0.606907	-0.983678	8.6	7.01	7.61	8.42	9.78	8.81	8.39	9.91	8.43	7.42	8.92
GSM107183	GSM107183	gse1456	gse1456	NA	NA	NA	NA	III	neg	neg	neg	0	8.13	NA	NA	0	0	8.13	NA	NA	Her2	NA	NA	NA	NA	1.13479	-1.10402	1.08116	2.95631	0.0862579	NA	6.41387	71.2612	NA	-0.305411	0.196045	-0.0454606	1.16342	7.7	7.35	7.1	8.56	9.38	9.25	8.45	9.53	8.58	7.23	8.89
GSM107184	GSM107184	gse1456	gse1456	NA	NA	NA	NA	I-II	pos	neg	neg	0	5.95	NA	NA	0	0	5.95	NA	NA	LumA	NA	NA	NA	NA	-0.284256	0.429397	-1.30345	-0.339891	-0.284567	12.349	5.11271	37.4904	NA	-0.220379	0.706813	-0.236012	-1.21022	8.16	7.27	7.13	8.39	9.92	8.63	8.6	9.6	8.65	7.17	8.81
GSM107185	GSM107185	gse1456	gse1456	NA	NA	NA	NA	I-II	neg	neg	neg	0	5.98	NA	NA	0	0	5.98	NA	NA	LumA	NA	NA	NA	NA	1.28231	0.526841	-1.28647	0.164592	-0.235518	47.6037	5.16266	33.2291	NA	0.0327377	0.200286	0.0225935	-1.3266	8.7	7.23	7.42	8.35	9.48	8.64	8.73	10.03	8.46	7.74	8.94
GSM107186	GSM107186	gse1456	gse1456	NA	NA	NA	NA	I-II	neg	neg	neg	0	6.05	NA	NA	0	0	6.05	NA	NA	Basal	NA	NA	NA	NA	0.535517	-1.803	-1.41083	1.38976	-0.163354	23.0189	5.13896	56.6765	NA	-0.661357	1.98091	-0.678364	-1.51857	8.58	6.7	8.07	7.83	9.37	9.12	8.13	9.67	8.11	7.23	8.73
GSM107187	GSM107187	gse1456	gse1456	NA	NA	NA	NA	I-II	pos	neg	neg	0	6.76	NA	NA	0	0	6.76	NA	NA	LumA	NA	NA	NA	NA	0.465743	-0.127661	-0.622383	0.99148	-0.130374	38.6871	5.50185	37.2169	NA	-1.00148	0.113587	0.393488	-0.68664	8.03	7.69	7.49	8.47	9.31	8.82	8.34	9.75	8.5	7.11	8.38
GSM107188	GSM107188	gse1456	gse1456	NA	NA	NA	NA	I-II	pos	neg	pos	0	8.32	NA	NA	0	0	8.32	NA	NA	LumA	NA	NA	NA	NA	-0.19335	0.496271	-0.472763	-1.21633	-0.214235	59.4349	5.50232	34.065	NA	0.550837	0.74498	0.0940503	-0.537678	8.26	7.84	7.78	8.77	9.66	9.16	8.6	9.25	8.44	7.96	9.47
GSM107189	GSM107189	gse1456	gse1456	NA	NA	NA	NA	I-II	pos	neg	pos	0	6.55	NA	NA	0	0	6.55	NA	NA	LumA	NA	NA	NA	NA	-0.317401	-0.0900256	-0.51844	-0.118064	-0.130937	36.1002	5.5566	33.8287	NA	-0.443834	1.08471	0.0430097	-0.368544	9.26	7.44	7.68	9.14	9.75	7.48	8.64	9.59	8.6	7.27	8.18
GSM107190	GSM107190	gse1456	gse1456	NA	NA	NA	NA	I-II	pos	neg	neg	0	7.94	NA	NA	0	0	7.94	NA	NA	LumA	NA	NA	NA	NA	0.00841234	0.533854	-1.49296	1.3075	-0.234531	-8.92407	5.04715	30.1617	NA	0.0762423	0.881624	-0.304066	-1.37315	9.33	7.38	7.6	8.85	9.99	9.16	8.56	9.47	8.63	7.38	8.94
GSM107191	GSM107191	gse1456	gse1456	NA	NA	NA	NA	III	neg	neg	neg	0	6.55	NA	NA	0	0	6.55	NA	NA	Basal	NA	NA	NA	NA	-1.18964	-2.03842	2.25651	-1.31543	0.354334	109.674	7.06414	100	NA	1.17374	-2.05576	3.97994	1.99424	8.3	8.15	7.35	8.38	9.74	9.74	8.68	9.98	9.32	8.34	9.94
GSM107192	GSM107192	gse1456	gse1456	NA	NA	NA	NA	III	pos	pos	pos	0	7.05	NA	NA	0	0	7.05	NA	NA	LumB	NA	NA	NA	NA	1.12939	0.481423	1.13126	-0.0405191	-0.0707541	145.633	6.44144	89.1146	NA	0.268058	-1.57044	0.29481	1.04039	7.77	7.53	5.99	8.51	9.74	9.07	8.82	10.01	8.58	7.51	9.31
GSM107193	GSM107193	gse1456	gse1456	NA	NA	NA	NA	III	neg	neg	pos	0	6.4	NA	NA	0	0	6.4	NA	NA	Her2	NA	NA	NA	NA	2.19195	-1.48136	1.22185	0.442793	0.149824	NA	6.50466	100	NA	-1.00544	-1.51296	-0.909748	0.750445	7.64	6.86	6.63	7.63	9.16	8.31	8.49	9.33	8.3	8.45	9.17
GSM107194	GSM107194	gse1456	gse1456	NA	NA	NA	NA	III	neg	neg	neg	0	7.4	NA	NA	0	0	7.4	NA	NA	LumB	NA	NA	NA	NA	2.76772	-0.789348	0.852464	0.727935	-0.0508809	82.8897	6.43768	100	NA	0.930513	-1.74101	-1.71619	0.887659	7.83	6.82	6.5	8.56	9.64	9.04	9.2	9.63	9.55	8.63	9.85
GSM107195	GSM107195	gse1456	gse1456	NA	NA	NA	NA	III	neg	neg	neg	1	1.12	NA	NA	1	1	1.72	NA	NA	Basal	NA	NA	NA	NA	-0.757988	-1.37517	2.2081	-0.662075	0.126709	34.4425	6.95997	100	NA	-1.67976	-0.829261	1.36326	2.09044	7.25	7.36	6.6	8.23	8.66	8.56	8.31	9.13	8.11	7.98	8.09
GSM107196	GSM107196	gse1456	gse1456	NA	NA	NA	NA	III	neg	neg	neg	1	6.44	NA	NA	0	0	7.71	NA	NA	Basal	NA	NA	NA	NA	-0.426708	-2.08336	2.30808	0.389474	0.212121	32.5075	7.0892	100	NA	0.0762423	-1.62227	2.87406	2.33339	7.61	8.34	7.5	9.05	8.8	8.86	8.5	10.29	8	7.53	8.74
GSM107197	GSM107197	gse1456	gse1456	NA	NA	NA	NA	III	neg	neg	pos	0	5.69	NA	NA	0	0	5.69	NA	NA	Her2	NA	NA	NA	NA	1.1456	-0.91862	0.950646	1.33276	-0.0370684	81.3554	6.30887	99.9126	NA	-0.285636	-0.223313	-0.470799	0.873916	8.28	7.07	7.02	8.62	9.08	9.2	9.06	8.94	8.76	6.95	8.55
GSM107198	GSM107198	gse1456	gse1456	NA	NA	NA	NA	I-II	neg	neg	neg	0	7.67	NA	NA	0	0	7.67	NA	NA	Basal	NA	NA	NA	NA	-1.22682	-1.88372	2.73946	-1.87341	0.421846	133.601	7.24304	100	NA	1.73337	-1.7641	2.74816	2.62267	8.57	9.43	7.33	8.99	9.01	9.33	9.15	10.97	9.3	7.95	9.73
GSM107199	GSM107199	gse1456	gse1456	NA	NA	NA	NA	III	pos	pos	neg	1	3.92	NA	NA	1	1	4.79	NA	NA	LumB	NA	NA	NA	NA	-1.36486	0.365147	0.917385	-0.329921	-0.0878083	67.7297	6.30718	73.3159	NA	0.722877	-0.745861	0.359461	0.747342	9.03	7.61	6.58	8.66	9.74	8.29	8.34	10.2	8.87	8	9.63
GSM107200	GSM107200	gse1456	gse1456	NA	NA	NA	NA	III	pos	pos	neg	0	7.78	NA	NA	0	0	7.78	NA	NA	LumB	NA	NA	NA	NA	-1.2817	1.2699	-0.0247014	-0.711559	-0.12234	62.6894	5.72928	4.99546	NA	-0.244109	0.345412	-0.620518	0.0406586	9.28	7.57	7.22	8.53	10.1	8.64	8.66	9.53	8.4	8.09	9.1
GSM107201	GSM107201	gse1456	gse1456	NA	NA	NA	NA	III	pos	neg	neg	0	7.5	NA	NA	0	0	7.5	NA	NA	LumB	NA	NA	NA	NA	0.640412	0.327066	0.558086	-0.197428	0.00479211	96.2473	6.1937	55.3649	NA	-0.0246091	-0.384459	-0.606907	0.643822	8.59	8.13	6.13	8.36	9.26	7.96	9.06	9.78	9.97	7.14	9.88
GSM107202	GSM107202	gse1456	gse1456	NA	NA	NA	NA	I-II	pos	pos	neg	0	7.36	NA	NA	0	0	7.36	NA	NA	LumB	NA	NA	NA	NA	-1.29224	0.603033	-0.612727	-0.712313	-0.289359	40.521	5.49168	23.2934	NA	-0.963911	0.60645	-0.848499	-0.536791	8.81	7.13	6.63	8.2	9.18	8.74	8.71	9.33	9.01	7.31	8.9
GSM107203	GSM107203	gse1456	gse1456	NA	NA	NA	NA	III	pos	pos	neg	0	7.73	NA	NA	0	0	7.73	NA	NA	LumB	NA	NA	NA	NA	0.937644	-0.0667325	0.573447	0.690912	-0.0400282	50.5533	6.1734	63.4952	NA	-0.675199	-0.841983	-1.12752	0.570228	7.76	7.67	6.68	8.13	8.8	7.95	9.04	9.63	7.95	8.41	9.1
GSM107204	GSM107204	gse1456	gse1456	NA	NA	NA	NA	III	neg	neg	neg	1	1.12	NA	NA	1	1	1.14	NA	NA	Basal	NA	NA	NA	NA	-1.45355	-2.25206	2.63725	-0.647475	0.361663	48.8557	7.28968	100	NA	-0.323208	-1.5351	4.53458	2.72597	8.55	8.52	6.76	8.55	9.69	7.51	8.69	8.67	7.72	8.13	9.29
GSM107205	GSM107205	gse1456	gse1456	NA	NA	NA	NA	I-II	neg	neg	pos	1	1.3	NA	NA	1	1	1.67	NA	NA	Her2	NA	NA	NA	NA	1.85343	-0.784613	-0.258753	0.898281	-0.0194503	11.0237	5.8254	73.6888	NA	-0.62774	-0.24593	-1.6039	-0.179238	8.35	7.39	7.35	7.9	8.75	8.44	8.97	9.16	9.1	7.34	9.19
GSM107206	GSM107206	gse1456	gse1456	NA	NA	NA	NA	NA	neg	neg	neg	1	1.46	NA	NA	1	1	3.84	NA	NA	Her2	NA	NA	NA	NA	1.60399	-1.29067	1.28667	0.79362	-0.0504581	33.1887	6.64359	100	NA	-0.356825	-1.21234	-1.27043	1.42188	8.22	8.14	6.6	8.33	9.08	7.88	9.51	10.05	8.88	7.98	8.57
GSM107207	GSM107207	gse1456	gse1456	NA	NA	NA	NA	I-II	neg	neg	neg	0	8.47	NA	NA	0	0	8.47	NA	NA	LumA	NA	NA	NA	NA	-0.275736	0.292268	-0.969554	0.789025	-0.284003	19.9732	5.26426	42.7492	NA	-0.598078	1.64448	-0.753223	-1.12532	9.03	6.95	7.58	8.33	9.04	9.12	8.43	9.73	7.89	7.17	8.81
GSM107208	GSM107208	gse1456	gse1456	NA	NA	NA	NA	III	neg	neg	pos	0	8.03	NA	NA	0	0	8.03	NA	NA	Her2	NA	NA	NA	NA	-1.47268	-0.785682	0.283127	-0.927817	-0.0817477	135.133	5.98473	64.1883	NA	1.46839	1.31229	0.0770368	0.167897	9.01	8.39	7.7	8.86	10.1	9.48	8.62	10.66	8.5	8.43	9.03
GSM107209	GSM107209	gse1456	gse1456	NA	NA	NA	NA	I-II	neg	neg	neg	0	7.99	NA	NA	0	0	7.99	NA	NA	LumA	NA	NA	NA	NA	-0.38629	0.237375	-0.874672	-0.158166	-0.209866	45.3646	5.31639	36.3743	NA	0.173139	1.17141	-0.0420579	-1.07079	7.96	7.56	7.75	8.51	9.96	8.83	8.28	10.51	8.31	7.31	8.98
GSM107210	GSM107210	gse1456	gse1456	NA	NA	NA	NA	III	pos	neg	neg	1	0.76	NA	NA	1	1	2.8	NA	NA	LumB	NA	NA	NA	NA	-0.87372	0.204642	0.89696	0.629802	0.0762509	90.0472	6.24773	71.5148	NA	0.997747	-0.955539	-0.018239	0.941968	8.32	8.68	7.77	8.89	9.91	8.79	8.56	10.22	8.52	8.16	9.18
GSM107211	GSM107211	gse1456	gse1456	NA	NA	NA	NA	III	neg	neg	pos	0	7.63	NA	NA	0	0	7.63	NA	NA	LumB	NA	NA	NA	NA	-0.135557	0.474363	0.30441	-1.00176	-0.135166	84.9335	6.02209	43.4606	NA	1.01752	-0.546077	-0.821277	0.193167	8.64	7.81	7.72	9.13	9.68	8.76	8.52	9.99	8.55	7.9	9.18
GSM107212	GSM107212	gse1456	gse1456	NA	NA	NA	NA	I-II	pos	pos	neg	0	7.84	NA	NA	0	0	7.84	NA	NA	LumA	NA	NA	NA	NA	-0.787415	0.760715	-0.90774	-0.992849	-0.136857	51.9118	5.30009	28.8043	NA	-0.161055	-0.441473	-0.848499	-1.13552	7.53	7.53	7.69	8.7	9.71	8.41	8.11	9.77	8.08	7.59	8.98
GSM107213	GSM107213	gse1456	gse1456	NA	NA	NA	NA	I-II	pos	neg	neg	0	7.75	NA	NA	0	0	7.75	NA	NA	LumB	NA	NA	NA	NA	-0.608708	0.940661	-0.313525	-0.847099	-0.139253	55.5377	5.60217	35.3562	NA	1.29437	1.28166	-0.906345	-0.340392	8.09	9.06	7.39	8.88	9.88	8.88	8.69	10.38	8.97	8.41	9.52
GSM107214	GSM107214	gse1456	gse1456	NA	NA	NA	NA	I-II	pos	neg	neg	0	7.67	NA	NA	0	0	7.67	NA	NA	LumA	NA	NA	NA	NA	-0.0165673	0.62212	-1.3844	0.715604	-0.321917	24.3922	5.05571	34.0417	NA	-0.265861	-0.273259	-0.406147	-1.39776	7.57	7.84	7.41	8.63	9.74	8.72	8.53	10.32	7.82	7.15	8.86
GSM107215	GSM107215	gse1456	gse1456	NA	NA	NA	NA	III	neg	neg	neg	1	1.26	NA	NA	1	0	2.28	NA	NA	Basal	NA	NA	NA	NA	-1.54618	-1.89147	0.80597	-1.14028	0.132629	52.3415	6.23902	59.3192	NA	0.691238	0.0815463	3.63967	0.839557	8.35	8.27	8.03	9.31	9.58	8.76	8.46	10	8.11	7.8	9.45
GSM107216	GSM107216	gse1456	gse1456	NA	NA	NA	NA	III	neg	neg	pos	0	6.61	NA	NA	0	0	6.61	NA	NA	LumA	NA	NA	NA	NA	-0.615547	0.0396666	-0.630351	0.409899	-0.127977	21.8425	5.47906	41.7538	NA	0.410436	-0.589897	-0.052266	-0.842474	8.59	7.89	7.49	8.98	9.71	9.19	8.89	10.7	7.73	7.24	9.29
GSM107217	GSM107217	gse1456	gse1456	NA	NA	NA	NA	III	neg	neg	neg	0	7.19	NA	NA	0	0	7.19	NA	NA	Basal	NA	NA	NA	NA	0.565113	-2.0615	2.44221	0.610731	0.468076	52.7491	7.12883	100	NA	-0.0522938	-0.902766	1.73756	2.70535	8.2	8.78	7.31	8.42	9.59	8.46	8.8	8.91	9.07	6.82	8.91
GSM107218	GSM107218	gse1456	gse1456	NA	NA	NA	NA	III	neg	neg	neg	0	6.44	NA	NA	0	0	6.44	NA	NA	Basal	NA	NA	NA	NA	0.0662617	-1.87855	1.54738	-0.515702	0.209161	35.1013	6.64941	100	NA	3.72271	1.09601	4.24875	1.40659	7.85	9.43	8.23	9.91	10.39	8.78	9.26	11.36	9.02	9.34	9.91
GSM107219	GSM107219	gse1456	gse1456	NA	NA	NA	NA	III	neg	neg	neg	1	0.9	NA	NA	1	1	4.41	NA	NA	Her2	NA	NA	NA	NA	0.710079	-0.779008	0.303815	-0.717756	-0.030444	50.8658	5.98343	57.0663	NA	0.240373	1.12711	-1.25342	0.0696973	7.23	8.18	7.81	8.85	9.73	8.81	8.41	10.02	8.7	8.16	8.57
GSM107220	GSM107220	gse1456	gse1456	NA	NA	NA	NA	III	pos	neg	neg	0	6.32	NA	NA	0	0	6.32	NA	NA	LumB	NA	NA	NA	NA	-0.859104	0.559289	0.688092	0.455771	0.0163495	72.7215	6.11854	59.6556	NA	0.453941	0.443419	-0.375523	0.589735	8.92	8.09	7.43	8.95	9.65	8.73	8.61	9.88	8.62	7.88	9.36
GSM107221	GSM107221	gse1456	gse1456	NA	NA	NA	NA	I-II	neg	neg	neg	0	8.36	NA	NA	0	0	8.36	NA	NA	LumA	NA	NA	NA	NA	-0.411524	0.0963743	-1.15088	-0.121907	-0.199577	46.2171	5.25741	43.2759	NA	0.382751	1.44752	0.202937	-1.22042	8.31	7.57	7.94	8.92	9.93	9.12	8.23	10.43	8.25	7.36	8.86
GSM107222	GSM107222	gse1456	gse1456	NA	NA	NA	NA	I-II	pos	pos	neg	0	8.49	NA	NA	0	0	8.49	NA	NA	LumB	NA	NA	NA	NA	-0.628339	0.787746	0.209614	-0.371811	-0.200282	75.904	5.84887	24.6789	NA	1.0808	0.650742	-0.474201	0.290702	9.36	7.7	7.19	8.75	10.15	9.51	8.66	10.06	8.74	7.55	9
GSM107223	GSM107223	gse1456	gse1456	NA	NA	NA	NA	III	pos	neg	neg	0	0.18	NA	NA	1	0	0.18	NA	NA	Normal	NA	NA	NA	NA	-0.729789	-0.186453	-0.648493	-1.42977	-0.150951	42.5036	5.43675	29.0707	NA	-0.566438	-0.522046	1.2884	-0.835381	7.39	7.27	7.6	8.5	9.63	8.35	8.44	9.9	8.3	7.12	8.39
GSM107224	GSM107224	gse1456	gse1456	NA	NA	NA	NA	III	pos	pos	neg	0	5.94	NA	NA	0	0	5.94	NA	NA	LumB	NA	NA	NA	NA	0.852164	0.0436703	1.13721	1.2431	-0.0085976	107.859	6.32619	34.909	NA	2.22378	0.981045	-0.103307	1.14856	8.76	9.17	7.7	9.46	10.05	9.23	8.7	10.73	9.2	8.76	9.96
GSM107225	GSM107225	gse1456	gse1456	NA	NA	NA	NA	III	pos	neg	neg	0	8.32	NA	NA	0	0	8.32	NA	NA	LumB	NA	NA	NA	NA	0.228569	-0.0717705	-0.0452164	1.88212	-0.1284	57.2522	5.75932	36.0666	NA	-0.42406	0.632837	-0.593296	-0.134904	7.66	7.64	7.6	8.43	9.21	8.48	8.32	9.47	8.65	7.31	8.99
GSM107226	GSM107226	gse1456	gse1456	NA	NA	NA	NA	III	pos	neg	neg	1	1.34	NA	NA	0	0	5.98	NA	NA	LumB	NA	NA	NA	NA	0.654011	-0.0682299	1.14434	-0.434043	-0.0262156	148.857	6.43199	77.3142	NA	-2.14447	-1.32778	-0.242818	1.12773	7.51	7.37	6.96	7.91	9.05	8.06	7.45	9.33	7.33	6.85	8.05
GSM107227	GSM107227	gse1456	gse1456	NA	NA	NA	NA	III	pos	pos	neg	1	0.67	NA	NA	0	0	6.02	NA	NA	LumB	NA	NA	NA	NA	0.0268212	1.75606	0.0297027	0.0537349	-0.130374	42.57	5.76272	13.0268	NA	0.0821747	-0.328859	-0.797458	0.0770124	8.46	7.45	8.41	9.18	9.28	7.64	8.17	9.37	8.21	7.87	8.78
GSM107228	GSM107228	gse1456	gse1456	NA	NA	NA	NA	III	pos	neg	pos	1	2.79	NA	NA	1	1	3.07	NA	NA	Her2	NA	NA	NA	NA	2.27382	-0.442006	1.1103	0.656441	0.113319	101.417	6.45659	100	NA	0.75254	0.0589293	-0.018239	1.03551	9.39	8.6	7.66	8.58	9.22	8.67	8.23	10.03	8.55	8.17	9.35
GSM107229	GSM107229	gse1456	gse1456	NA	NA	NA	NA	III	neg	neg	neg	1	1.38	NA	NA	1	1	4.87	NA	NA	Basal	NA	NA	NA	NA	1.74002	-2.19347	1.59429	1.20029	0.399154	39.8197	6.66812	89.445	NA	-0.14128	-1.22365	3.30961	1.51942	7.39	8.73	7.33	8.75	9.28	8.43	8.12	9.64	8.16	8.28	8.71
GSM107230	GSM107230	gse1456	gse1456	NA	NA	NA	NA	I-II	pos	pos	neg	0	5.62	NA	NA	0	0	5.62	NA	NA	LumA	NA	NA	NA	NA	0.647564	1.75467	-0.462879	-0.472539	-0.209866	37.3988	5.41279	15.7981	NA	0.879098	0.298764	-0.637531	-0.595977	8.28	8.55	7.87	8.58	9.48	8.1	8.63	10.49	8.31	7.93	9.07
GSM107231	GSM107231	gse1456	gse1456	NA	NA	NA	NA	I-II	pos	neg	pos	0	0.7	NA	NA	1	0	0.7	NA	NA	LumB	NA	NA	NA	NA	-0.905982	0.577001	1.77155	-1.00469	-0.0215645	135.713	6.69541	100	NA	1.80851	-0.50367	-0.559269	1.6021	8.65	9.06	7.81	9.2	10.05	8.44	9.01	9.86	8.93	9.22	9.49
GSM1100075	GSM1100075	gse45255	gse45255	NA	<50	neg	>2	III	neg	neg	pos	0	1.54	0	1.54	NA	0	5.46	no	yes	Normal	NA	NA	NA	NA	-0.724938	-0.207035	-0.331685	-0.809203	-0.176744	53.2049	5.65835	46.2178	NA	-0.406262	-0.565867	-0.61031	-0.371647	8.51	6.79	7.39	8.72	9.1	8.46	9.02	10.14	8.84	7.38	9.15
GSM1100076	GSM1100076	gse45255	gse45255	NA	<50	neg	<2	I-II	pos	pos	neg	0	5.46	0	5.46	NA	0	5.46	yes	no	LumA	NA	NA	NA	NA	0.811022	0.860526	-1.40241	0.246022	-0.282311	10.3459	5.06323	18.8271	NA	-0.63565	0.26531	-0.545658	-1.53009	8.87	6.86	6.83	8.53	9.55	8.28	8.15	9.95	8.44	7.32	8.89
GSM1100077	GSM1100077	gse45255	gse45255	NA	>50	neg	>2	III	pos	neg	pos	0	4.46	0	4.46	NA	0	4.46	yes	no	Her2	NA	NA	NA	NA	-0.179133	-0.420303	0.454794	1.25014	-0.135166	48.4537	6.09288	64.7598	NA	-0.447789	-0.568222	-0.429966	0.432571	8.47	7.35	6.61	8.28	9.22	8.54	8.17	9.9	9.75	6.85	8.53
GSM1100078	GSM1100078	gse45255	gse45255	NA	<50	pos	>2	III	pos	pos	neg	0	4.88	0	4.88	NA	0	4.88	no	yes	LumA	NA	NA	NA	NA	-0.0971037	0.508119	-0.497692	0.443678	-0.164059	58.7463	5.57215	24.7668	NA	-0.706839	0.689851	-0.967594	-0.535683	9.2	7.02	7.23	8.09	9.27	9.17	8.28	9.14	8.31	7.44	8.82
GSM1100079	GSM1100079	gse45255	gse45255	NA	>50	neg	>2	I-II	pos	pos	neg	0	0.13	0	NA	NA	0	0.13	yes	no	LumA	NA	NA	NA	NA	-1.33799	1.44564	-1.04817	-1.5399	-0.349683	38.2505	5.22542	19.3242	NA	-1.30601	-1.54076	-0.858707	-1.22641	7.68	6.91	5.65	7.95	9.3	8.49	8.4	9.68	7.51	7.25	8.97
GSM1100080	GSM1100080	gse45255	gse45255	NA	>50	neg	>2	III	neg	neg	pos	0	1	0	1	NA	0	5	no	yes	Her2	NA	NA	NA	NA	0.0301741	-0.516308	0.148101	-0.591938	0.0118393	35.9393	5.99197	61.9827	NA	0.483603	-0.631833	-0.562672	0.153932	8.79	7.45	6.17	8.36	9.52	9.15	8.97	9.73	8.71	8.22	8.91
GSM1100081	GSM1100081	gse45255	gse45255	NA	>50	pos	>2	III	neg	neg	pos	0	4	0	4	NA	0	4.33	no	yes	Normal	NA	NA	NA	NA	0.874715	-0.194876	-0.507725	-0.248434	-0.0855532	42.0265	5.60255	41.276	NA	-0.0641587	0.0476207	-0.460591	-0.64674	8.44	7.17	6.73	8.3	10	8.88	8.42	9.88	8.78	7.69	8.87
GSM1100082	GSM1100082	gse45255	gse45255	NA	>50	pos	>2	III	pos	neg	neg	1	2.04	1	2.04	NA	1	2.25	yes	no	LumB	NA	NA	NA	NA	-0.363871	0.580438	0.241454	-0.631806	-0.147851	72.0418	6.0193	38.4446	NA	0.97995	0.364731	-0.831486	0.347671	10.71	7.22	7.19	8.4	9.78	9.13	9.26	9.99	8.85	7.45	9.6
GSM1100083	GSM1100083	gse45255	gse45255	NA	<50	pos	>2	III	neg	neg	neg	0	4	0	4	NA	0	4	no	yes	Basal	NA	NA	NA	NA	-0.359109	-1.07952	0.954798	-0.93698	0.0854123	53.2723	6.38607	61.7952	NA	-1.10431	0.40007	2.19692	1.05347	8.51	7.08	6.75	8.08	9.1	8.75	7.95	9.31	8.65	6.89	8.5
GSM1100084	GSM1100084	gse45255	gse45255	NA	>50	pos	>2	III	pos	neg	neg	1	3.96	1	3.96	NA	1	4.63	no	yes	LumB	NA	NA	NA	NA	0.282156	-0.379792	0.341849	0.412156	-0.0787879	49.1412	5.96407	45.1729	NA	-0.728591	0.485355	0.0532179	0.410404	8.08	7.14	7.24	8.28	9.49	7.9	8.44	9.65	7.85	7.5	9.01
GSM1100085	GSM1100085	gse45255	gse45255	NA	<50	pos	>2	III	pos	pos	pos	0	5.25	0	5.25	NA	0	5.29	no	yes	LumB	NA	NA	NA	NA	0.107215	-0.332966	0.800503	-0.101677	0.156448	94.576	6.30547	62.6435	NA	0.2819	0.364731	-0.225804	0.854187	8.95	7.7	6.77	8.29	9.4	9.09	8.62	9.92	8.86	7.61	9.24
GSM1100086	GSM1100086	gse45255	gse45255	NA	>50	pos	>2	III	pos	neg	neg	0	1.96	0	1.96	NA	0	1.96	no	yes	LumB	NA	NA	NA	NA	1.47945	-0.444367	1.23858	0.218953	0.00521494	95.3594	6.42252	86.9078	NA	2.14666	-1.3127	-0.429966	1.08938	9.49	8.8	7.55	9.57	9.45	8.55	9.31	10.26	9.05	8.65	10.08
GSM1100087	GSM1100087	gse45255	gse45255	NA	>50	pos	>2	III	pos	pos	neg	1	0	1	0	NA	1	2.08	yes	yes	LumB	NA	NA	NA	NA	-0.127377	0.286914	2.11401	0.144004	0.0983791	103.488	6.93703	80.2154	NA	-0.283659	-1.17888	0.145091	2.24251	9.14	8.15	6.43	8.15	9.74	8.9	8.3	9.41	8.02	7.56	8.85
GSM1100088	GSM1100088	gse45255	gse45255	NA	>50	pos	>2	III	neg	neg	pos	1	0.88	1	0.88	NA	0	1	no	no	Her2	NA	NA	NA	NA	-0.983685	-0.639947	0.384194	-1.13671	-0.0415786	45.406	6.11669	89.0087	NA	-0.80769	0.651684	-0.858707	0.269422	8.2	7.34	7.1	7.99	9.01	8.99	8.41	9.7	8.56	7.8	8.56
GSM1100089	GSM1100089	gse45255	gse45255	NA	>50	neg	>2	III	neg	neg	pos	0	5.08	0	5.08	NA	0	5.08	no	yes	LumB	NA	NA	NA	NA	1.65055	-0.806497	1.683	1.01108	0.313883	47.0871	6.67752	95.315	NA	-0.275749	-0.1074	0.114467	1.56375	8.06	7.5	6.84	8.43	9.54	9.35	8.42	9.7	8.09	7.66	9.04
GSM1100090	GSM1100090	gse45255	gse45255	NA	<50	pos	>2	III	neg	neg	pos	0	4.83	0	4.83	NA	0	4.83	no	yes	Her2	NA	NA	NA	NA	1.33007	-1.42773	0.676026	0.993081	0.0229739	41.4073	6.29116	71.5123	NA	-1.46224	-0.178078	0.49557	0.778819	7.71	7.15	7.08	8.16	8.8	8.78	7.97	9.41	8.12	7.24	8.27
GSM1100091	GSM1100091	gse45255	gse45255	NA	>50	pos	>2	III	pos	neg	neg	1	1.96	1	1.96	NA	0	1.96	yes	no	LumB	NA	NA	NA	NA	0.179735	1.09099	-0.438858	-0.586368	-0.248626	42.7801	5.56602	30.653	NA	-0.536776	-0.235092	-0.487812	-0.438592	9.54	7.01	5.96	8.25	9.19	9.02	8.87	9.48	8.51	6.91	9.28
GSM1100092	GSM1100092	gse45255	gse45255	NA	<50	neg	>2	III	neg	neg	neg	0	5.54	0	5.54	NA	0	5.54	no	yes	Basal	NA	NA	NA	NA	2.06577	-1.6633	0.929648	1.64194	0.148555	35.6463	6.38036	100	NA	0.815819	-0.0876103	1.13188	1.15322	8.92	7.27	7.21	8.79	8.72	8.28	8.89	10.55	9.21	7.78	9.01
GSM1100093	GSM1100093	gse45255	gse45255	NA	<50	pos	>2	III	neg	neg	pos	1	0.13	1	0.13	NA	1	0.38	NA	NA	Her2	NA	NA	NA	NA	-0.390266	-1.21866	1.12347	-0.65883	0.246089	53.0762	6.42566	81.388	NA	-0.0285641	1.44045	0.563624	0.96879	8.16	7.67	7.5	8.24	9.65	9.35	8.36	9.54	8.37	7.57	8.99
GSM1100094	GSM1100094	gse45255	gse45255	NA	>50	pos	>2	III	neg	neg	pos	1	1.29	1	1.29	NA	1	1.38	no	yes	Her2	NA	NA	NA	NA	0.574559	-1.13043	1.02902	1.05429	0.0737139	40.1859	6.35287	86.8573	NA	0.206756	0.385934	-0.375523	0.965909	7.97	7.64	7.58	8.65	9.42	8.66	8.47	9.94	9.11	7.69	9.04
GSM1100095	GSM1100095	gse45255	gse45255	NA	>50	pos	>2	I-II	pos	pos	neg	0	3.13	0	3.13	NA	0	4.38	yes	no	LumA	NA	NA	NA	NA	-1.2376	0.814782	-1.01215	-1.09391	-0.335307	20.557	5.31026	12.373	NA	-1.0786	0.272849	-0.712391	-0.963506	8.91	6.9	6.68	8.15	9.28	8.58	8.88	9.64	8.55	6.85	8.18
GSM1100096	GSM1100096	gse45255	gse45255	NA	<50	pos	>2	I-II	neg	pos	neg	1	2.21	1	2.21	NA	1	3.04	no	yes	LumB	NA	NA	NA	NA	1.02746	-0.0791033	0.879374	1.55195	0.0453841	52.7305	6.30371	54.4086	NA	-0.285636	0.797281	0.0804395	0.938643	8.53	7.52	7.73	8.29	9.26	8.61	8.22	9.41	8.25	8.13	8.95
GSM1100097	GSM1100097	gse45255	gse45255	NA	<50	pos	>2	III	neg	neg	pos	0	4.38	0	4.38	NA	0	4.38	no	yes	LumB	NA	NA	NA	NA	-0.348524	-0.499744	0.139029	-0.41082	-0.0449612	108.572	6.05072	56.4293	NA	0.495468	-0.426395	-0.0658768	0.17366	8.93	7.25	6.74	8.87	9.44	8.63	8.36	10.39	8.61	8.2	9.28
GSM1100098	GSM1100098	gse45255	gse45255	NA	<50	pos	>2	III	neg	neg	neg	0	5.08	0	5.08	NA	0	5.08	no	yes	Basal	NA	NA	NA	NA	-0.530746	-1.92043	2.39116	0.289923	0.305567	54.2013	7.1334	100	NA	3.28371	-0.588484	1.70353	2.46684	8.62	9.38	8.19	8.99	10.29	9.82	9.09	10.06	9.91	9.39	9.95
GSM1100099	GSM1100099	gse45255	gse45255	NA	<50	neg	>2	III	neg	neg	neg	0	4.17	0	4.17	NA	0	4.25	no	yes	Basal	NA	NA	NA	NA	0.778339	-1.70858	1.45136	0.0112655	0.155039	69.8697	6.61874	97.4106	NA	-1.01137	-1.43427	1.95873	1.79651	8.32	6.38	6.64	8.5	9.03	8.66	8.34	8.97	9.12	6.75	8.84
GSM1100100	GSM1100100	gse45255	gse45255	NA	<50	neg	>2	III	neg	neg	neg	0	0.75	0	0.75	NA	0	0.75	no	yes	Her2	NA	NA	NA	NA	-0.444377	-0.82543	-0.121943	-0.152507	-0.0541226	40.9018	5.83189	58.1426	NA	-0.208515	0.607864	-0.708988	-0.331082	7.99	6.98	7.46	8.13	9.15	9.28	8.48	9.52	9.06	7.55	8.54
GSM1100101	GSM1100101	gse45255	gse45255	NA	>50	pos	>2	III	pos	neg	neg	0	6.29	0	6.29	NA	0	6.29	yes	yes	LumB	NA	NA	NA	NA	-0.376664	0.206597	-0.0475933	-0.593773	0.0286117	81.0052	5.8513	41.5542	NA	-0.40824	1.03994	-1.07988	-0.0373692	9.07	6.92	6.81	7.91	9.2	8.89	8.39	9.47	8.26	7.46	8.57
GSM1100102	GSM1100102	gse45255	gse45255	NA	>50	neg	<2	I-II	pos	neg	neg	0	5.58	0	5.58	NA	0	5.79	yes	yes	LumA	NA	NA	NA	NA	-0.71956	1.76652	-0.964024	-0.759831	-0.324595	18.5083	5.20586	12.6168	NA	0.202801	1.2468	-0.28365	-0.92826	8.65	7.51	7.84	8.68	9.72	8.49	8.99	9.83	8.34	8.1	9.5
GSM1100103	GSM1100103	gse45255	gse45255	NA	>50	pos	>2	III	neg	neg	pos	1	0.79	1	0.79	NA	0	1.46	no	yes	Her2	NA	NA	NA	NA	-1.08936	-0.596276	2.27883	-1.47015	0.286681	50.917	6.96919	100	NA	1.66811	-0.339225	0.485361	2.07581	8.79	8.51	7.57	8.94	10.16	9.47	9.21	10.47	8.81	8.01	9.27
GSM1100104	GSM1100104	gse45255	gse45255	NA	<50	neg	>2	III	pos	neg	neg	1	2.29	1	2.29	NA	0	2.88	yes	yes	LumB	NA	NA	NA	NA	1.23989	0.229766	0.986977	-0.34063	-0.0348132	84.8477	6.29261	98.3414	NA	0.2819	-0.854234	-0.545658	0.887881	8.93	7.84	7.12	9.04	9.33	8.62	8.68	9.88	8.51	7.51	8.97
GSM1100105	GSM1100105	gse45255	gse45255	NA	<50	neg	>2	III	neg	neg	pos	0	4	0	4	NA	0	4	NA	NA	Her2	NA	NA	NA	NA	0.474192	-0.686582	0.995621	0.856905	0.148132	35.8016	6.38008	76.6594	NA	0.724855	0.0414953	-0.419758	0.837783	8.19	7.95	7.99	8.87	9.88	9.1	8.43	10.02	8.17	8.22	9
GSM1100107	GSM1100107	gse45255	gse45255	NA	>50	neg	>2	I-II	pos	neg	neg	0	3.5	0	3.5	NA	0	4.33	yes	no	LumA	NA	NA	NA	NA	-0.39342	1.40066	-0.56224	-0.137748	-0.265821	62.6117	5.43961	29.1439	NA	-0.0799785	1.08424	-0.953983	-0.376746	8.41	7.26	6.77	8.44	9.6	8.87	8.87	10.11	8.87	7.65	9.06
GSM1100108	GSM1100108	gse45255	gse45255	NA	<50	neg	>2	III	neg	neg	neg	0	1.17	0	1.17	NA	0	6.5	no	no	Basal	NA	NA	NA	NA	1.23589	-1.71697	0.577147	0.877142	0.140381	38.4881	6.19526	61.2262	NA	-0.271794	0.248347	1.30201	0.762859	8.49	7.25	7.05	8.66	8.57	9.31	8.54	10.12	8.49	7.54	8.4
GSM1100109	GSM1100109	gse45255	gse45255	NA	>50	pos	>2	III	pos	neg	neg	0	5.88	0	5.88	NA	0	5.88	no	yes	LumB	NA	NA	NA	NA	-0.552038	0.19582	0.27125	-0.9656	-0.229175	114.736	6.07619	69.3928	NA	-0.437902	-0.855176	-0.212193	0.426364	9.79	6.82	6.99	8.46	9.51	8.68	8.78	9.8	8.55	6.75	8.47
GSM1100110	GSM1100110	gse45255	gse45255	NA	<50	neg	>2	III	neg	neg	pos	0	5.71	0	5.71	NA	0	5.71	no	yes	Her2	NA	NA	NA	NA	0.777216	-1.27968	1.23996	-1.34465	0.00704722	70.4912	6.55703	100	NA	0.171161	-2.23199	0.485361	1.58814	8.28	6.71	7	8.65	9.77	9.13	8.88	9.91	9.23	7.27	8.71
GSM1100111	GSM1100111	gse45255	gse45255	NA	>50	pos	<2	III	neg	neg	neg	0	5.83	0	5.83	NA	0	5.83	no	yes	Normal	NA	NA	NA	NA	2.28203	-0.368484	-1.42794	1.15079	-0.247357	48.2018	5.09316	31.4587	NA	-0.621807	1.13559	-0.66135	-1.43322	8.29	6.81	7.85	8.36	8.88	9.04	8.66	9.98	8.79	7.22	8.62
GSM1100112	GSM1100112	gse45255	gse45255	NA	<50	neg	>2	III	pos	pos	neg	0	6.17	0	6.17	NA	0	6.17	yes	yes	LumA	NA	NA	NA	NA	0.40691	0.572099	-0.0829494	0.450441	-0.184778	62.0714	5.78274	21.0783	NA	-0.805713	0.26154	-0.106709	-0.00522709	7.73	7.25	7.08	8.17	9.06	8.81	8.34	9.99	7.85	7.34	8.9
GSM1100113	GSM1100113	gse45255	gse45255	NA	>50	neg	>2	III	neg	neg	neg	0	1.33	1	1.92	NA	0	5.58	no	yes	Basal	NA	NA	NA	NA	-0.844714	-1.56832	1.13046	-0.850628	0.0738548	42.0078	6.47583	90.2476	NA	2.13084	-0.92397	3.61925	1.21817	8.63	8.3	7.91	9.43	9.49	9.18	8.53	10.4	9.29	9.01	10.28
GSM1100114	GSM1100114	gse45255	gse45255	NA	<50	neg	>2	III	neg	neg	neg	0	5.83	0	5.83	NA	0	5.83	no	yes	Basal	NA	NA	NA	NA	0.20902	-1.82527	0.402338	0.220726	0.0738548	45.4096	6.09948	68.4142	NA	-1.07465	0.00568498	2.45213	0.536534	7.93	7.04	7.28	8.19	8.96	8.35	8.17	9.81	8.04	7.38	8.58
GSM1100115	GSM1100115	gse45255	gse45255	NA	<50	neg	>2	III	neg	neg	neg	0	5.83	0	5.83	NA	0	5.83	no	yes	Basal	NA	NA	NA	NA	0.60493	-2.02174	2.15742	1.79592	0.185765	30.8722	6.76868	100	NA	1.72546	0.715766	4.00036	1.87742	8.02	8.71	8.63	9	9.58	8.53	8.68	10.55	9.28	8.67	9.75
GSM1100116	GSM1100116	gse45255	gse45255	NA	>50	neg	<2	III	neg	pos	neg	0	5.79	0	5.79	NA	0	5.79	yes	yes	Basal	NA	NA	NA	NA	-0.849979	-1.07877	-0.350884	-0.310134	-0.166455	46.7564	5.64957	38.5355	NA	-2.01988	-2.23152	0.866464	-0.480931	8.92	6.45	6.52	7.92	9.57	7.2	7.84	8.31	8.5	7.95	7.51
GSM1100117	GSM1100117	gse45255	gse45255	NA	<50	neg	>2	III	neg	pos	neg	0	5.88	0	5.88	NA	0	5.88	no	yes	Basal	NA	NA	NA	NA	-0.886274	-0.895837	-0.131762	-0.316279	-0.181959	43.2267	5.69571	42.975	NA	-2.44702	-1.49976	3.35384	-0.179016	8.04	6.04	7.19	8.83	9.27	7.96	6.83	8.41	7.86	7.07	7.67
GSM1100118	GSM1100118	gse45255	gse45255	NA	>50	pos	>2	III	pos	neg	neg	0	5.92	0	5.92	NA	0	5.92	yes	yes	LumB	NA	NA	NA	NA	-0.954373	0.827262	-0.39826	-1.14896	-0.266385	78.5914	5.57562	23.4599	NA	0.28981	-1.64206	-0.0148362	-0.290073	9.52	7	7.22	8.78	9.39	9.02	8.84	9.64	8.19	6.99	9.22
GSM1100119	GSM1100119	gse45255	gse45255	NA	<50	neg	>2	III	pos	pos	pos	0	5.58	0	5.58	NA	0	5.58	yes	yes	LumB	NA	NA	NA	NA	0.972305	-0.0235148	1.88037	0.0119318	0.0102889	97.5919	6.7973	100	NA	-0.170942	-1.27124	-0.654545	1.70363	8.98	7.49	6.9	8.4	9.18	8.77	8.19	9.92	8.01	7.63	9.66
GSM1100120	GSM1100120	gse45255	gse45255	NA	<50	pos	>2	III	pos	pos	neg	0	4.54	0	4.54	NA	0	4.54	no	yes	LumB	NA	NA	NA	NA	-1.10172	0.589834	-0.248452	-0.539365	-0.102748	85.5409	5.75938	23.9683	NA	-0.131393	0.589016	-0.797458	-0.106752	9.06	7.15	7.23	8.52	9.41	8.78	8.18	9.84	8.16	7.36	8.94
GSM1100121	GSM1100121	gse45255	gse45255	NA	>50	neg	>2	III	pos	pos	neg	0	5.21	0	5.21	NA	0	5.21	yes	no	LumB	NA	NA	NA	NA	2.45493	-0.784772	0.360831	1.89591	-0.115433	52.8891	6.0112	49.6053	NA	-0.081956	0.168716	-0.532047	0.229078	8.4	7.34	7.51	8.63	8.99	8.67	8.45	10.02	8.77	7.51	9.31
GSM1100122	GSM1100122	gse45255	gse45255	NA	>50	pos	<2	III	pos	pos	neg	1	3.83	1	3.83	NA	0	5.75	yes	yes	LumB	NA	NA	NA	NA	-0.0517969	-0.219959	0.21966	-0.254776	-0.0441156	52.9297	6.01609	36.2051	NA	0.287832	0.00568498	-0.00122543	0.284717	9.21	7.44	7.48	9.13	9.96	8.94	8.37	10.12	8.69	7.31	8.63
GSM1100123	GSM1100123	gse45255	gse45255	NA	>50	neg	>2	I-II	pos	neg	neg	0	5.17	0	5.17	NA	0	5.17	yes	no	LumA	NA	NA	NA	NA	0.729495	0.0345801	-1.35934	0.273157	-0.23284	10.7359	5.08926	26.1359	NA	-0.971821	0.488182	-0.171361	-1.33281	9.04	6.35	7.24	7.97	9.25	8.76	8.35	9.67	8.8	7.05	8.35
GSM1100124	GSM1100124	gse45255	gse45255	NA	>50	pos	>2	III	pos	neg	neg	0	4.92	0	4.92	NA	0	4.92	yes	no	LumB	NA	NA	NA	NA	0.115873	0.37691	1.13471	0.0973723	-0.120366	122.404	6.49361	93.35	NA	-1.34556	-1.04978	0.29481	1.03596	9.2	7.38	6.59	7.81	8.64	8.4	8.07	9.11	8.16	7.02	8.69
GSM1100125	GSM1100125	gse45255	gse45255	NA	<50	pos	>2	III	pos	neg	neg	1	2	1	2	NA	0	2	yes	yes	LumB	NA	NA	NA	NA	-0.345985	0.326319	-0.0676856	-0.370367	-0.0944327	56.702	5.80344	39.5592	NA	-0.289591	-0.618168	0.0532179	0.0424319	8.88	6.82	6.97	8.51	9.14	8.32	8.88	10.25	8.4	7.03	8.59
GSM1100126	GSM1100126	gse45255	gse45255	NA	>50	neg	>2	III	pos	pos	neg	0	0.83	0	0.83	NA	0	0.83	yes	no	LumB	NA	NA	NA	NA	-1.35217	0.0144495	1.2872	-0.511799	0.145314	90.0735	6.51513	84.8108	NA	0.0169179	-0.716176	0.250575	1.4527	8.84	8.2	5.64	8.29	9.17	8.82	8.79	9.71	9.3	7.48	9.27
GSM1100127	GSM1100127	gse45255	gse45255	NA	>50	neg	>2	I-II	pos	pos	neg	0	4.67	0	4.67	NA	0	4.67	no	no	LumA	NA	NA	NA	NA	-0.5464	1.14535	-1.16712	-0.190687	-0.329246	NA	5.14222	14.8842	NA	-0.819555	-0.163472	-0.419758	-1.11513	9.02	6.97	7.23	8.18	9.38	8.39	8.11	9.8	7.8	7.39	8.86
GSM1100128	GSM1100128	gse45255	gse45255	NA	<50	pos	>2	I-II	pos	neg	neg	0	2.67	0	2.67	NA	0	2.67	yes	yes	LumA	NA	NA	NA	NA	0.301537	0.293609	-1.74265	0.905245	-0.262438	3.9786	4.9255	42.3088	NA	-1.13793	1.45412	-0.885929	-1.77726	8.72	6.53	7.19	8.21	9.07	8.52	8.41	9.82	7.99	6.86	8.93
GSM1100129	GSM1100129	gse45255	gse45255	NA	>50	neg	>2	III	pos	pos	neg	0	4.38	0	4.38	NA	0	4.38	yes	no	LumB	NA	NA	NA	NA	0.269741	0.722289	0.136285	0.314414	-0.119944	77.3553	5.82699	19.2186	NA	0.457895	1.1436	0.0872449	0.136198	8.81	7.55	6.98	8.37	10.2	9.21	8.32	9.99	8.71	8.04	9.35
GSM1100130	GSM1100130	gse45255	gse45255	NA	>50	pos	>2	I-II	pos	neg	neg	0	4.83	0	4.83	NA	0	4.83	NA	NA	LumA	NA	NA	NA	NA	-1.05636	0.135844	-1.32636	-1.32486	-0.389147	16.3959	5.14632	24.374	NA	-0.841307	0.276618	-0.307469	-1.30576	9.01	6.59	7.34	8.17	9.68	8.54	8.38	9.65	8.61	7.15	8.28
GSM1100131	GSM1100131	gse45255	gse45255	NA	>50	pos	>2	III	pos	pos	neg	0	4.33	0	4.33	NA	0	4.33	yes	yes	LumB	NA	NA	NA	NA	-0.835951	0.280949	-0.339713	-0.896723	-0.214658	3.99262	5.66953	26.3587	NA	-0.809668	-0.369852	-0.49802	-0.379184	9.07	6.58	6.85	8.41	8.59	8.4	8.86	9.58	8.3	6.98	8.82
GSM1100132	GSM1100132	gse45255	gse45255	NA	>50	neg	>2	I-II	neg	neg	pos	1	3.05	NA	NA	NA	1	3.44932	yes	no	Her2	NA	NA	NA	NA	-0.770579	-0.44997	-0.697731	-1.34543	-0.0293164	61.8468	5.57339	55.9483	NA	0.515242	0.929214	-0.00462813	-0.764446	8.23	7.99	7.75	8.34	10.41	8.91	8.49	9.88	8.06	7.93	9.2
GSM1100133	GSM1100133	gse45255	gse45255	NA	<50	neg	>2	III	neg	neg	pos	1	1.39	NA	NA	NA	1	2.12603	yes	yes	LumB	NA	NA	NA	NA	-1.02239	0.337165	0.665335	-0.981722	-0.0448203	137.671	6.15749	48.4532	NA	0.46976	0.660166	-0.481007	0.585745	8.7	8.34	7.45	8.46	9.75	8.65	8.32	9.66	8.63	7.9	8.87
GSM1100134	GSM1100134	gse45255	gse45255	NA	>50	neg	>2	III	neg	neg	pos	1	0.65	NA	NA	NA	1	3.07945	yes	no	Her2	NA	NA	NA	NA	1.89617	-0.446906	0.439351	0.996745	-0.0193094	45.2545	6.14982	76.4923	NA	-0.329141	1.1436	-0.440174	0.295579	8.08	8.05	7.42	8.39	8.95	8.84	8.38	9.57	8.13	7.53	8.86
GSM1100135	GSM1100135	gse45255	gse45255	NA	>50	neg	>2	III	pos	neg	neg	1	4.18	NA	NA	NA	1	4.19452	yes	no	LumB	NA	NA	NA	NA	0.418418	1.56905	1.25096	-0.540708	-0.154757	52.7163	6.28367	45.1217	NA	0.0979945	-0.0503864	-0.256428	1.17849	7.79	8.68	6.27	8.61	9.78	8.51	8.71	9.93	8.08	7.27	9
GSM1100136	GSM1100136	gse45255	gse45255	NA	>50	neg	<2	III	pos	neg	neg	1	4.51	NA	NA	NA	1	6.1726	yes	no	LumB	NA	NA	NA	NA	-1.69945	0.711152	-0.0713212	-1.02695	-0.00140944	86.5284	5.8505	35.0316	NA	2.26729	0.361903	-0.49802	-0.0542161	8.54	9.08	7.94	9.37	10.41	9.33	9.28	10.4	9	8.31	9.16
GSM1100137	GSM1100137	gse45255	gse45255	NA	>50	neg	>2	NA	neg	neg	neg	1	0.25	NA	NA	NA	1	5.03562	yes	no	LumB	NA	NA	NA	NA	0.537474	0.193454	-0.66851	0.790846	-0.193798	52.9331	5.44184	38.2126	NA	0.910738	1.55542	-0.331288	-0.617923	9.25	8.7	7.2	8.85	9.7	8.89	8.91	9.75	8.62	7.61	9.29
GSM1100138	GSM1100138	gse45255	gse45255	NA	<50	neg	>2	III	pos	neg	neg	1	1.35	NA	NA	NA	1	2.75342	yes	yes	LumB	NA	NA	NA	NA	-0.982501	0.0396513	2.14681	-1.20764	0.185342	178.832	6.93529	100	NA	0.770337	0.212537	-0.753223	2.13234	9.12	6.82	7.01	8.67	9.42	8.8	8.49	10.56	8.59	7.98	9.25
GSM1100139	GSM1100139	gse45255	gse45255	NA	>50	neg	>2	III	pos	neg	neg	1	2.21	NA	NA	NA	1	4.92877	yes	no	LumB	NA	NA	NA	NA	-1.61497	0.963336	0.723531	-1.26444	-0.163214	133.353	6.12598	38.5892	NA	3.09387	-0.934807	0.226756	0.588848	9.62	9.2	7.4	9.64	10.74	8.48	9.28	10.7	8.89	9.14	9.24
GSM1100140	GSM1100140	gse45255	gse45255	NA	>50	neg	>2	III	neg	neg	neg	1	3.8	NA	NA	NA	1	4.62192	no	yes	Basal	NA	NA	NA	NA	-1.53538	-1.64973	2.13181	-0.493083	0.276674	49.9895	6.71844	100	NA	2.19808	-0.724186	2.65288	1.68079	7.58	9.49	9.09	9.08	9.42	8.77	9.03	10.84	8.78	8.65	9.17
GSM1100141	GSM1100141	gse45255	gse45255	NA	>50	neg	>2	III	pos	neg	neg	1	0.76	NA	NA	NA	1	0.991781	yes	no	LumB	NA	NA	NA	NA	-1.70092	1.44538	1.32166	-0.735358	-0.139958	110.547	6.35105	41.5506	NA	-0.0957983	-1.37914	-0.855304	1.29531	8.61	8.58	6.06	8.53	8.3	7.66	8.52	9.93	8.06	7.82	9.33
GSM1100142	GSM1100142	gse45255	gse45255	NA	<50	neg	<2	I-II	pos	neg	neg	0	2.18	NA	NA	NA	0	2.18904	yes	yes	LumA	NA	NA	NA	NA	0.319494	0.497846	-0.49427	-0.371651	-0.209866	62.6425	5.57255	35.04	NA	-0.269816	0.869845	-0.147542	-0.409996	8.45	7.64	7.31	8.43	9.71	8.8	8.51	9.54	8.1	6.99	8.57
GSM1100143	GSM1100143	gse45255	gse45255	NA	<50	neg	<2	I-II	neg	neg	neg	1	2.42	NA	NA	NA	0	7.07945	yes	yes	LumB	NA	NA	NA	NA	-1.10459	-0.0238283	-0.46733	-0.526184	-0.236364	41.3493	5.5429	36.0114	NA	0.404504	-0.300587	-0.222401	-0.618144	9.27	7.04	7.07	8.92	9.99	8.09	8.28	10.06	7.89	7.98	8.96
GSM1100144	GSM1100144	gse45255	gse45255	NA	>50	neg	>2	I-II	pos	neg	neg	1	6.15	NA	NA	NA	0	8.02192	no	yes	LumA	NA	NA	NA	NA	-0.102162	0.860991	-1.81152	-0.226975	-0.373362	26.6758	4.86714	24.4069	NA	0.291787	0.949004	-0.715794	-1.8012	8.93	7.96	7.28	8.3	9.84	8.7	8.62	9.87	8.2	7.58	9.04
GSM1100145	GSM1100145	gse45255	gse45255	NA	>50	neg	>2	III	pos	neg	neg	1	3.65	NA	NA	NA	0	6.75068	yes	yes	LumB	NA	NA	NA	NA	-0.737817	1.2441	0.190209	-0.129489	-0.257223	56.2702	5.74877	33.4578	NA	0.238395	-0.810413	-0.276845	0.301786	8.37	8.29	6.59	8.74	9.65	7.48	9.1	10.09	8.22	7.33	9.27
GSM1100146	GSM1100146	gse45255	gse45255	NA	>50	neg	>2	III	pos	neg	neg	1	3.3	NA	NA	NA	0	5.16438	yes	no	LumB	NA	NA	NA	NA	0.521398	0.500374	-0.392839	-0.309937	-0.182664	31.4511	5.64372	25.4396	NA	0.262125	0.568755	-0.19518	-0.34416	8.17	8.39	7.22	8.42	9.83	8.71	8.27	9.75	8.55	7.3	9.58
GSM1100147	GSM1100147	gse45255	gse45255	NA	>50	neg	<2	I-II	pos	neg	neg	0	7.82	NA	NA	NA	0	7.82192	yes	no	LumB	NA	NA	NA	NA	0.798789	0.356489	0.458155	1.37402	0.0232558	47.0914	6.14749	54.9092	NA	0.556769	-0.399066	-0.743015	0.380922	10.37	7.21	7.57	8.26	10.05	9.06	8.73	9.74	8.23	7.16	9.1
GSM1100148	GSM1100148	gse45255	gse45255	NA	<50	neg	<2	I-II	neg	pos	pos	0	7.85	NA	NA	NA	0	7.85479	yes	yes	LumB	NA	NA	NA	NA	-0.461109	0.386616	0.34175	-0.259072	-0.0707541	102.416	5.98221	30.7164	NA	0.137544	-1.35558	-0.20879	0.465821	7.54	8.18	7.62	8.83	9.86	7.63	8.66	9.53	8.42	7.98	8.77
GSM1100149	GSM1100149	gse45255	gse45255	NA	>50	neg	<2	III	pos	neg	neg	0	7.31	NA	NA	NA	0	7.30685	yes	no	LumB	NA	NA	NA	NA	0.0463038	0.8436	-0.197224	0.757564	-0.159972	78.6604	5.67401	37.5071	NA	1.3003	0.352008	-0.399342	-0.264581	8.7	8.43	8.02	8.99	9.92	8.31	8.25	10.02	8.47	8.22	9.02
GSM1100150	GSM1100150	gse45255	gse45255	NA	>50	neg	>2	I-II	neg	neg	pos	0	7.57	NA	NA	NA	0	7.5726	yes	no	LumB	NA	NA	NA	NA	-1.21963	0.196826	0.124571	-1.31555	-0.196476	39.4489	5.85855	46.8719	NA	-0.928316	-0.203994	-0.715794	0.180532	7.94	7.04	6.15	8.15	9.15	8.85	8.32	9.67	8.1	7.4	8.97
GSM1100151	GSM1100151	gse45255	gse45255	NA	>50	neg	>2	I-II	pos	neg	neg	0	6.02	NA	NA	NA	0	6.01918	yes	yes	LumA	NA	NA	NA	NA	0.397906	0.735074	-0.999192	0.199311	-0.248203	42.7881	5.25505	35.8229	NA	0.349134	0.68561	-0.0726822	-1.07057	8.48	7.64	8	8.7	9.54	8.37	8.4	10.1	8.01	7.69	8.94
GSM1100152	GSM1100152	gse45255	gse45255	NA	>50	neg	<2	I-II	pos	pos	neg	0	6.18	NA	NA	NA	0	6.17534	yes	no	LumA	NA	NA	NA	NA	-1.30828	1.49049	-0.835212	-1.4861	-0.210148	41.7269	5.35948	11.7494	NA	-0.443834	-0.819366	-0.263234	-0.676222	7.35	8.04	6.97	8.39	9.45	8.32	8.73	8.78	8.87	7.67	9.22
GSM1100153	GSM1100153	gse45255	gse45255	NA	>50	neg	>2	I-II	pos	neg	neg	0	6.65	NA	NA	NA	0	6.65205	yes	no	LumB	NA	NA	NA	NA	0.715299	0.0454829	0.0923771	0.114537	-0.0659619	115.193	5.98271	53.6514	NA	0.275968	-1.40128	-0.668156	0.172995	8.42	7.92	7.01	8.34	9.14	8.13	8.99	9.36	8.6	7.65	9.03
GSM1100154	GSM1100154	gse45255	gse45255	NA	>50	neg	>2	III	neg	neg	neg	0	6.61	NA	NA	NA	0	6.6137	yes	yes	Basal	NA	NA	NA	NA	0.900972	-1.42988	0.166687	0.625665	0.0672304	63.096	5.9776	50.1582	NA	1.0195	-0.466446	1.75797	0.198709	8.26	7.32	8.08	8.79	9.6	8.42	8.65	10.78	8.47	7.81	9.89
GSM1100155	GSM1100155	gse45255	gse45255	NA	>50	neg	>2	III	pos	neg	pos	0	6.13	NA	NA	NA	0	6.12877	yes	no	LumB	NA	NA	NA	NA	1.18197	0.645112	0.273003	0.570717	-0.156589	100.237	6.00854	58.1354	NA	0.311562	-1.2783	-0.324482	0.151272	7.92	7.91	7.06	8.4	9.46	8.44	8.52	9.47	8.78	7.69	9.17
GSM1100156	GSM1100156	gse45255	gse45255	NA	>50	neg	>2	I-II	pos	pos	neg	0	5.94	NA	NA	NA	0	5.93699	yes	no	LumA	NA	NA	NA	NA	-0.273316	1.10337	-0.803061	-0.808047	-0.250599	39.3694	5.39517	29.6066	NA	-0.590168	0.916021	-0.378926	-0.846021	8.42	7.27	6.96	8.26	9.59	8.79	8.44	9.55	8.84	7.26	8.7
GSM1100157	GSM1100157	gse45255	gse45255	NA	>50	neg	>2	I-II	pos	neg	neg	0	3.12	NA	NA	NA	0	3.11507	yes	no	LumA	NA	NA	NA	NA	0.182672	1.59373	-1.49908	-1.26339	-0.438478	21.9321	4.97823	29.7572	NA	-0.000879382	0.321852	-0.549061	-1.58795	7.73	7.5	7.14	8.18	9.71	8.83	8.48	9.97	8.27	7.5	8.97
GSM1100158	GSM1100158	gse45255	gse45255	NA	<50	neg	>2	III	pos	neg	neg	0	2.57	NA	NA	NA	0	2.5726	yes	yes	LumB	NA	NA	NA	NA	-0.146042	0.525292	0.127522	0.156277	-0.0965469	NA	5.88418	29.1657	NA	0.507332	-0.735494	-0.171361	0.135977	8.61	6.96	6.66	9.07	9.84	8.15	8.72	10.11	8.37	8.01	8.89
GSM1100159	GSM1100159	gse45255	gse45255	NA	>50	neg	>2	NA	neg	neg	neg	0	6.19	NA	NA	NA	0	6.1863	NA	NA	Basal	NA	NA	NA	NA	-1.1872	-1.38904	0.732273	-0.68825	-0.0357999	45.8764	6.18447	80.7124	NA	0.813841	2.27964	0.322032	0.482225	8.07	8.14	7.95	8.21	10.15	8.88	8.28	10.28	8.16	7.73	9.23
GSM1100160	GSM1100160	gse45255	gse45255	NA	<50	neg	<2	I-II	pos	neg	neg	0	6.69	NA	NA	NA	0	6.69315	no	yes	LumA	NA	NA	NA	NA	-0.393384	0.716596	-0.909455	-0.181003	-0.249612	39.8853	5.34551	24.786	NA	0.0643774	0.841573	-0.491215	-0.90033	8.12	7.33	7.48	8.47	9.44	8.54	8.46	9.56	8.32	7.55	9.02
GSM1100161	GSM1100161	gse45255	gse45255	NA	>50	neg	<2	III	neg	neg	neg	0	5.52	NA	NA	NA	0	5.52329	yes	no	LumB	NA	NA	NA	NA	2.22324	0.473504	0.502794	1.98267	-0.108668	103.673	6.11927	42.6915	NA	-0.123483	0.254001	-0.00803084	0.478235	7.69	8.11	6.99	8.43	8.98	8.51	8.29	9.26	8.58	7.66	8.99
GSM1100162	GSM1100162	gse45255	gse45255	NA	>50	neg	>2	III	neg	neg	neg	0	5.11	NA	NA	NA	0	5.10959	yes	yes	LumA	NA	NA	NA	NA	-0.80293	0.649443	-0.779118	-0.835459	-0.25229	54.9306	5.37942	30.3845	NA	2.09327	0.742624	-0.702183	-0.806564	8.04	8.63	7.62	9.37	10.17	8.23	9.01	10.87	9.15	8.69	10.02
GSM1100163	GSM1100163	gse45255	gse45255	NA	>50	neg	<2	III	neg	neg	neg	0	5.57	NA	NA	NA	0	5.56712	yes	yes	Basal	NA	NA	NA	NA	0.305593	-0.838888	1.19861	0.848088	0.125159	39.4107	6.38067	51.8527	NA	0.360999	0.329391	2.01658	0.873694	7.43	7.97	7.89	8.77	9.87	7.56	8.27	10.41	7.94	8.03	8.89
GSM1100164	GSM1100164	gse45255	gse45255	NA	>50	neg	>2	III	neg	neg	pos	0	6.26	NA	NA	NA	0	6.25753	no	yes	Her2	NA	NA	NA	NA	2.52899	-1.51002	1.67986	0.774598	0.0841438	41.4113	6.70183	100	NA	1.1421	-0.4165	-1.13433	1.38353	8.07	8.85	7.04	8.83	9.09	8.47	8.93	10.35	9.38	7.69	9.55
GSM1100165	GSM1100165	gse45255	gse45255	NA	>50	neg	>2	I-II	pos	neg	neg	0	5.13	NA	NA	NA	0	5.13425	yes	no	LumB	NA	NA	NA	NA	-1.36048	1.88144	0.00641673	-1.16608	-0.180127	52.8396	5.68167	21.3885	NA	-0.263884	-0.597436	0.16891	0.0224816	7.67	7.58	5.78	8.47	9.59	8.66	8.74	9.66	8.02	7.14	8.85
GSM1100166	GSM1100166	gse45255	gse45255	NA	<50	neg	>2	I-II	neg	pos	neg	0	4.64	NA	NA	NA	0	4.64384	no	yes	LumA	NA	NA	NA	NA	-1.38314	0.871283	-1.05085	-0.773461	-0.233686	30.125	5.29325	32.269	NA	-0.833398	1.65437	-0.20879	-1.12377	8.1	7.49	6.5	7.95	9.43	8.19	8.36	9.92	8.13	7.46	8.97
GSM1100167	GSM1100167	gse45255	gse45255	NA	<50	neg	>2	III	neg	neg	pos	0	5.01	NA	NA	NA	0	5.00822	no	yes	Her2	NA	NA	NA	NA	-0.696015	-1.31542	1.0857	0.842663	0.25074	43.7295	6.34941	86.899	NA	1.88959	0.570169	1.65929	0.936427	7.44	8.97	9.32	9.35	10.24	7.72	8.5	10.49	8.21	8.55	9.29
GSM1100168	GSM1100168	gse45255	gse45255	NA	<50	neg	>2	I-II	pos	pos	neg	0	4.56	NA	NA	NA	0	4.56164	yes	no	LumA	NA	NA	NA	NA	-0.941018	0.762654	-0.557142	-0.832883	-0.191684	57.7187	5.4772	35.3135	NA	-0.65147	-0.955068	-0.0794877	-0.643415	8.28	6.71	6.76	8.59	9.41	8.14	8.6	10.17	7.9	7.27	8.6
GSM1100169	GSM1100169	gse45255	gse45255	NA	<50	neg	>2	III	neg	neg	neg	0	4.96	NA	NA	NA	0	4.9589	yes	yes	Basal	NA	NA	NA	NA	0.40449	-1.54382	1.87515	1.8067	0.102889	33.6522	6.76926	100	NA	0.103927	-1.51013	1.27139	2.05785	7.24	7.26	7.17	9.48	9.58	6.84	8.79	10.32	8.21	7.79	8.93
GSM1100170	GSM1100170	gse45255	gse45255	NA	>50	neg	>2	I-II	pos	neg	neg	0	3.93	NA	NA	NA	0	3.92603	yes	no	LumA	NA	NA	NA	NA	-0.14398	0.205342	-1.36902	-0.182683	-0.321635	29.0473	5.10257	38.4248	NA	-0.0404289	1.10968	-0.368718	-1.43478	8.48	7.57	6.95	8.52	9.58	8.31	8.73	9.62	8.48	7.37	8.94
GSM1100171	GSM1100171	gse45255	gse45255	NA	>50	neg	>2	I-II	pos	neg	neg	0	4.51	NA	NA	NA	0	4.50959	yes	no	LumB	NA	NA	NA	NA	2.15005	0.300743	0.200854	3.06442	-0.0906272	67.097	5.84974	37.3074	NA	0.293765	-0.717589	-0.307469	0.12312	7.01	7.99	8.07	9.41	9.47	6.87	8.46	10.35	7.84	8.06	9.21
GSM1100172	GSM1100172	gse45255	gse45255	NA	>50	neg	>2	III	neg	neg	neg	0	1.66	NA	NA	NA	0	1.66027	no	yes	Basal	NA	NA	NA	NA	0.703809	-1.69444	1.38446	1.21638	0.219732	43.9839	6.5339	86.6261	NA	0.424278	0.774193	2.66309	1.07741	7.49	8.56	7.82	9.08	9.28	7.66	7.84	10.56	8.12	7.77	9
GSM1100173	GSM1100173	gse45255	gse45255	NA	>50	neg	<2	NA	neg	neg	neg	1	7.151	1	7.15	NA	NA	NA	no	no	Normal	NA	NA	NA	NA	1.69581	-1.52341	-1.28126	2.91924	-0.133051	35.2613	5.22295	42.8079	NA	-0.61192	-0.532883	-0.310872	-1.0105	8.06	6.84	7.99	8.09	8.97	7.62	8.85	9.82	8.29	7.2	8.84
GSM1100174	GSM1100174	gse45255	gse45255	NA	<50	neg	>2	I-II	neg	neg	neg	0	10.614	1	10.61	NA	NA	NA	no	no	Basal	NA	NA	NA	NA	1.70847	-1.44127	-1.0717	2.49615	-0.175053	42.8302	5.35217	41.5496	NA	-0.841307	0.0876718	-0.368718	-0.836489	8.13	6.74	7.51	8.13	8.89	7.93	8.6	9.54	8.34	7.09	8.78
GSM1100175	GSM1100175	gse45255	gse45255	NA	<50	neg	>2	I-II	neg	neg	neg	0	9.419	0	9.42	NA	NA	NA	no	no	Normal	NA	NA	NA	NA	1.32643	-1.48482	-1.2906	2.78587	-0.153347	39.9771	5.22208	43.3727	NA	-0.123483	-0.233208	-0.174763	-0.984786	8.21	7.04	8.01	8.5	9.3	8.41	8.78	10	8.16	7.09	8.76
GSM110861	GSM110861	gse4922	gse4922	NA	>50	neg	>2	I-II	pos	pos	neg	0	11.08	0	11.08	NA	NA	NA	NA	NA	Normal	NA	NA	NA	NA	-1.38663	1.05954	-0.182533	-1.67272	-0.208879	62.7008	5.69045	30.9136	NA	0.252238	-0.0381355	0.539805	-0.134017	8.36	7.38	7.26	8.44	9.63	8.73	8.49	9.87	9.08	7.88	9.14
GSM110867	GSM110867	gse4922	gse4922	tbig302	>50	neg	>2	I-II	neg	neg	neg	0	11.42	0	11.42	NA	NA	NA	NA	NA	Her2	NA	NA	NA	NA	1.35653	-1.4653	2.07896	2.62513	0.307118	122.135	7.02255	100	NA	0.69717	-1.11009	0.604456	2.12014	7.73	8.76	7.32	8.63	9.35	8.34	8.29	9.85	9.15	8.46	9.38
GSM119938	GSM119938	gse4922	gse4922	NA	NA	NA	NA	I-II	neg	neg	pos	NA	NA	NA	NA	NA	NA	NA	NA	NA	Normal	NA	NA	NA	NA	1.66449	-1.20517	-0.197428	0.741183	0.0362227	NA	5.79096	51.5555	NA	-1.46817	-0.841983	0.42071	-0.149756	8.51	6.39	7.03	8.1	9.24	8.35	8.53	8.87	7.97	7.43	8.19
GSM119939	GSM119939	gse4922	gse4922	NA	NA	NA	NA	I-II	neg	neg	pos	NA	NA	NA	NA	NA	NA	NA	NA	NA	Her2	NA	NA	NA	NA	0.845994	-2.04727	1.16262	1.35492	0.372375	NA	6.53377	77.5604	NA	2.58764	0.154581	1.40749	1.28733	8.35	9.63	7.78	9.64	10.51	9.64	9.41	10.26	9.02	9.06	9.94
GSM119940	GSM119940	gse4922	gse4922	NA	NA	NA	NA	I-II	pos	pos	neg	NA	NA	NA	NA	NA	NA	NA	NA	NA	LumA	NA	NA	NA	NA	-0.865315	1.28528	-0.468522	-1.11687	-0.25821	NA	5.57608	24.9083	NA	0.414391	-0.492832	-0.154347	-0.370096	8.81	7.76	6.39	8.66	9.78	8.97	8.79	10.24	8.4	7.67	9.64
GSM119941	GSM119941	gse4922	gse4922	NA	NA	NA	NA	I-II	pos	pos	neg	NA	NA	NA	NA	NA	NA	NA	NA	NA	LumB	NA	NA	NA	NA	-1.45651	1.53707	0.481271	-0.897774	-0.16716	NA	6.04902	17.4618	NA	0.202801	-1.41212	-0.00462813	0.513259	8.6	7.43	7.24	8.66	9.9	9.16	8.29	10.06	7.77	7.81	9.31
GSM119942	GSM119942	gse4922	gse4922	NA	NA	NA	NA	I-II	neg	pos	neg	NA	NA	NA	NA	NA	NA	NA	NA	NA	Basal	NA	NA	NA	NA	-0.716092	-1.3826	0.0835699	-0.185113	0.0197322	NA	5.84058	35.9283	NA	-2.13656	-2.51046	2.70052	9.3e-05	8.76	6.29	6.6	8.91	9.98	7.09	7.95	7.85	8.05	7.62	6.96
GSM119943	GSM119943	gse4922	gse4922	NA	NA	NA	NA	I-II	neg	pos	neg	NA	NA	NA	NA	NA	NA	NA	NA	NA	Basal	NA	NA	NA	NA	-0.609571	-1.68196	-0.120817	-0.0839623	-0.00789288	NA	5.71458	42.431	NA	-2.3343	-2.18016	2.00637	-0.0675163	8.94	5.92	6.58	8.84	9.88	7.14	8.24	7.42	8.02	7.29	7.09
GSM119944	GSM119944	gse4922	gse4922	NA	NA	NA	NA	I-II	neg	neg	pos	NA	NA	NA	NA	NA	NA	NA	NA	NA	Her2	NA	NA	NA	NA	0.71761	-0.938962	0.274793	1.37753	-0.217336	NA	6.05163	56.7435	NA	-0.552596	0.279445	-0.32108	0.367178	7.62	7.49	7.55	8.34	8.95	8.97	8.6	10.14	7.97	7.84	8.45
GSM119945	GSM119945	gse4922	gse4922	NA	NA	NA	NA	I-II	neg	neg	neg	NA	NA	NA	NA	NA	NA	NA	NA	NA	Normal	NA	NA	NA	NA	-0.203973	-0.864959	-0.028069	0.0160975	0.0295983	NA	5.90051	38.9095	NA	1.03532	-0.898997	0.502375	0.102283	10.3	7.55	7.52	8.99	9.88	8.43	9.04	10.7	8.67	8.41	8.73
GSM119946	GSM119946	gse4922	gse4922	NA	NA	NA	NA	I-II	neg	neg	neg	NA	NA	NA	NA	NA	NA	NA	NA	NA	Normal	NA	NA	NA	NA	0.51143	-1.2413	-1.27789	1.04771	-0.163354	NA	5.21503	55.537	NA	-0.105686	1.56767	-0.334691	-1.26719	8.61	7.33	7.79	8.6	9.78	8.4	8.57	10.07	8.4	7.82	8.95
GSM119947	GSM119947	gse4922	gse4922	NA	NA	NA	NA	I-II	pos	neg	neg	NA	NA	NA	NA	NA	NA	NA	NA	NA	LumA	NA	NA	NA	NA	-0.188436	0.31898	-1.38887	-0.611999	-0.336434	NA	5.06037	32.5708	NA	-0.113596	-0.583772	-0.280247	-1.3082	8.26	7.7	6.75	8.69	10.09	8.81	8.9	9.6	7.91	8.33	9.03
GSM119948	GSM119948	gse4922	gse4922	NA	NA	NA	NA	I-II	pos	pos	neg	NA	NA	NA	NA	NA	NA	NA	NA	NA	LumA	NA	NA	NA	NA	0.099416	1.0654	-0.217178	-0.220329	-0.215222	NA	5.66297	8.87509	NA	-0.224334	-0.163	-0.450383	-0.211823	7.79	7.26	7.13	8.91	9.82	7.88	8.66	9.88	8.33	8	8.93
GSM119949	GSM119949	gse4922	gse4922	NA	NA	NA	NA	I-II	neg	pos	neg	NA	NA	NA	NA	NA	NA	NA	NA	NA	LumA	NA	NA	NA	NA	-0.487165	0.0100252	-0.547138	-0.566763	-0.342072	NA	5.55293	30.6543	NA	-0.64356	0.509857	-0.521839	-0.355022	9.47	6.85	7.12	8.3	9.47	8.39	8.89	9.66	8.54	7.66	9.42
GSM119950	GSM119950	gse4922	gse4922	NA	NA	NA	NA	I-II	neg	pos	neg	NA	NA	NA	NA	NA	NA	NA	NA	NA	LumB	NA	NA	NA	NA	-0.247819	-0.492566	-0.189855	0.175827	-0.167301	NA	5.79576	25.5897	NA	-2.13656	-1.69955	1.14889	0.159917	7.76	7.16	6.79	8.73	9.61	6.53	8.17	8.84	7.34	6.67	8.27
GSM119951	GSM119951	gse4922	gse4922	NA	NA	NA	NA	I-II	pos	neg	neg	NA	NA	NA	NA	NA	NA	NA	NA	NA	LumB	NA	NA	NA	NA	-0.462881	-0.316111	0.713708	0.900296	-0.0208598	NA	6.22468	72.9662	NA	3.38456	-0.948472	-0.317677	0.736259	10.52	9.64	7.56	10.05	10.19	8.12	9.44	10.48	9.4	9.98	10.05
GSM119952	GSM119952	gse4922	gse4922	NA	NA	NA	NA	I-II	pos	neg	neg	NA	NA	NA	NA	NA	NA	NA	NA	NA	Normal	NA	NA	NA	NA	0.149547	-0.267277	-0.596297	-0.682946	-0.220155	NA	5.523	25.9895	NA	-2.18995	-1.62274	-0.69878	-0.480931	8.77	5.61	6.72	8.21	9.33	7.28	9.03	9.34	8.71	6.59	7.73
GSM119955	GSM119955	gse4922	gse4922	NA	NA	NA	NA	I-II	pos	neg	neg	NA	NA	NA	NA	NA	NA	NA	NA	NA	LumB	NA	NA	NA	NA	0.937213	1.23071	-0.46513	-0.0713056	-0.212967	NA	5.53418	29.0115	NA	-0.61192	-1.0936	-0.569477	-0.41842	9.22	7	7.16	8.59	9.87	8.4	8.74	8.84	8.09	7.53	8.48
GSM119956	GSM119956	gse4922	gse4922	NA	NA	NA	NA	I-II	neg	pos	neg	NA	NA	NA	NA	NA	NA	NA	NA	NA	Normal	NA	NA	NA	NA	-0.509959	0.239849	-1.27006	-0.0689884	-0.236786	NA	5.111	24.5673	NA	-0.613897	-0.375035	-0.12032	-1.16257	8.27	7.23	7.87	8.76	9.81	8.46	7.89	9.73	7.46	7.67	8.97
GSM119957	GSM119957	gse4922	gse4922	NA	NA	NA	NA	I-II	neg	neg	neg	NA	NA	NA	NA	NA	NA	NA	NA	NA	LumA	NA	NA	NA	NA	-0.611847	0.390832	-0.653386	-0.620276	-0.277942	NA	5.50996	26.9556	NA	1.65822	-0.254882	0.376475	-0.371647	10.49	7.52	6.76	9.17	10.3	8.89	9.12	10.49	8.63	8.73	9.2
GSM119958	GSM119958	gse4922	gse4922	NA	NA	NA	NA	I-II	pos	pos	neg	NA	NA	NA	NA	NA	NA	NA	NA	NA	LumB	NA	NA	NA	NA	2.01696	-1.00139	0.58901	1.66687	-0.00916138	NA	6.14287	49.1205	NA	0.0722873	-0.383988	0.311823	0.447644	8.89	7.27	7.74	8.63	9.49	7.66	8.05	10.12	8.14	7.94	9.19
GSM119959	GSM119959	gse4922	gse4922	NA	NA	NA	NA	I-II	neg	neg	neg	NA	NA	NA	NA	NA	NA	NA	NA	NA	Basal	NA	NA	NA	NA	1.63274	-1.96084	-1.1919	1.74406	-0.205215	NA	5.24423	55.6048	NA	-1.50772	1.78819	-0.790653	-1.23682	9.61	6.36	7.28	8.04	8.61	8.21	8.23	9.51	8.11	6.99	8.26
GSM119960	GSM119960	gse4922	gse4922	NA	NA	NA	NA	I-II	pos	neg	neg	NA	NA	NA	NA	NA	NA	NA	NA	NA	LumB	NA	NA	NA	NA	2.58249	-0.855665	0.860555	1.52051	-0.115715	NA	6.30763	58.2445	NA	0.101949	-0.20258	0.179118	0.774829	8.4	8.03	7.79	9.74	9.77	7.54	8.46	10.1	8.6	8.16	9.11
GSM119962	GSM119962	gse4922	gse4922	NA	NA	NA	NA	I-II	pos	pos	neg	NA	NA	NA	NA	NA	NA	NA	NA	NA	LumB	NA	NA	NA	NA	-0.581461	0.31061	1.25435	1.00408	-0.0363636	NA	6.40689	62.2043	NA	0.430211	-0.966848	-0.40955	1.04172	7.75	7.35	7.46	8.47	9.98	8.3	8.62	10.79	8.68	8.26	9.41
GSM119963	GSM119963	gse4922	gse4922	NA	NA	NA	NA	I-II	neg	neg	pos	NA	NA	NA	NA	NA	NA	NA	NA	NA	Her2	NA	NA	NA	NA	1.68326	-1.3817	-0.236945	2.22749	-0.0527132	NA	5.7551	42.1172	NA	-1.82807	-0.88062	0.726954	-0.0639696	8.43	6.79	7.14	8.7	9.52	6.24	8.34	9.32	7.58	7.29	8.5
GSM119964	GSM119964	gse4922	gse4922	NA	NA	NA	NA	I-II	pos	neg	neg	NA	NA	NA	NA	NA	NA	NA	NA	NA	LumB	NA	NA	NA	NA	2.47973	0.100439	0.495619	1.73742	0.0012685	NA	6.07691	58.8187	NA	0.398571	-1.52615	-0.154347	0.633182	9.24	7.15	7.17	8.54	9.06	9	8.42	9.84	8.61	7.91	9.36
GSM119965	GSM119965	gse4922	gse4922	NA	NA	NA	NA	I-II	neg	pos	neg	NA	NA	NA	NA	NA	NA	NA	NA	NA	LumB	NA	NA	NA	NA	-0.599021	-0.501103	-0.0192955	-0.659604	0.0594785	NA	5.85331	36.6496	NA	0.400549	0.629538	0.145091	-0.0225173	9.82	6.84	7.25	8.62	9.93	8.81	8.44	10.15	7.76	8.02	9.23
GSM119966	GSM119966	gse4922	gse4922	NA	NA	NA	NA	I-II	neg	neg	neg	NA	NA	NA	NA	NA	NA	NA	NA	NA	LumB	NA	NA	NA	NA	-0.982826	-0.777488	-0.0727773	-0.0563549	-0.215927	NA	5.8521	43.6229	NA	-0.161055	1.40794	0.00217728	-0.0595362	9.27	7.53	6.85	8.7	9.14	9.08	8.1	9.56	7.93	7.62	8.83
GSM119967	GSM119967	gse4922	gse4922	NA	NA	NA	NA	I-II	pos	pos	neg	NA	NA	NA	NA	NA	NA	NA	NA	NA	LumA	NA	NA	NA	NA	-0.217502	0.0858921	-0.477427	-1.04461	-0.250035	NA	5.56486	25.6457	NA	1.58506	0.128665	-0.0896958	-0.446572	10.14	7.37	7.52	8.98	10.45	9.38	9.39	10.38	8.58	8.57	9.15
GSM119968	GSM119968	gse4922	gse4922	NA	NA	NA	NA	I-II	neg	neg	neg	NA	NA	NA	NA	NA	NA	NA	NA	NA	LumB	NA	NA	NA	NA	-0.595363	-0.356581	0.190138	-0.324011	-0.174066	NA	6.05027	33.6054	NA	-0.801758	-0.630419	0.931116	0.401315	9.43	7.11	6.91	8.31	9.71	8.02	8.33	8.86	8.1	7.24	8.11
GSM119969	GSM119969	gse4922	gse4922	NA	NA	NA	NA	I-II	neg	neg	neg	NA	NA	NA	NA	NA	NA	NA	NA	NA	Basal	NA	NA	NA	NA	0.306861	-1.69754	-1.31856	1.02175	-0.226357	NA	5.19485	45.6317	NA	-0.938204	1.96771	-0.355107	-1.31108	9.36	6.58	7.41	8.64	9.68	8.56	8.01	9.26	7.77	7.25	7.93
GSM119970	GSM119970	gse4922	gse4922	NA	NA	NA	NA	I-II	neg	neg	neg	NA	NA	NA	NA	NA	NA	NA	NA	NA	LumA	NA	NA	NA	NA	0.324737	-0.764075	-1.33715	0.0520407	-0.167019	NA	5.22079	42.1795	NA	-0.1571	-0.0715899	0.890283	-1.18163	8.73	7.01	7.53	8.79	10.04	8.51	8.88	9.3	8.79	7.5	8.81
GSM119971	GSM119971	gse4922	gse4922	NA	NA	NA	NA	I-II	pos	pos	neg	NA	NA	NA	NA	NA	NA	NA	NA	NA	LumA	NA	NA	NA	NA	-0.51421	0.812788	-0.81658	-1.07799	-0.252854	NA	5.32732	13.1722	NA	0.442076	-0.763766	0.155299	-0.797919	8.87	7.44	7.51	8.91	10.1	8.47	8.29	9.91	7.8	8.29	8.7
GSM119972	GSM119972	gse4922	gse4922	NA	NA	NA	NA	I-II	pos	pos	neg	NA	NA	NA	NA	NA	NA	NA	NA	NA	LumB	NA	NA	NA	NA	-1.28098	0.713983	-0.0147219	-1.05828	-0.146441	NA	5.85256	19.884	NA	0.455918	-0.188445	0.638483	0.302451	8.83	7.17	6.83	8.74	10.26	8.33	8.73	10.82	7.97	8.22	9.41
GSM119973	GSM119973	gse4922	gse4922	NA	NA	NA	NA	I-II	pos	pos	neg	NA	NA	NA	NA	NA	NA	NA	NA	NA	LumB	NA	NA	NA	NA	-1.15665	0.644374	0.00351833	-1.05607	-0.14024	NA	5.72844	15.3742	NA	-0.710794	-1.69154	-0.0590714	0.101174	8.47	6.79	6.63	8.26	9.41	8.59	8.37	9.99	7.95	7.45	9.08
GSM119975	GSM119975	gse4922	gse4922	NA	NA	NA	NA	I-II	pos	neg	neg	NA	NA	NA	NA	NA	NA	NA	NA	NA	LumA	NA	NA	NA	NA	-0.346543	0.299278	-0.617918	-0.318652	-0.126991	NA	5.48515	38.7054	NA	0.0861296	0.466978	-0.361912	-0.512629	9.51	7.63	7.21	8.36	9.54	9.14	8.23	9.39	8.17	7.85	9.08
GSM119976	GSM119976	gse4922	gse4922	NA	NA	NA	NA	I-II	neg	neg	neg	NA	NA	NA	NA	NA	NA	NA	NA	NA	Normal	NA	NA	NA	NA	0.222625	-0.494919	-0.838611	0.436815	-0.192389	NA	5.38864	38.0596	NA	-0.785938	-0.0353084	0.039607	-0.859986	9.31	6.64	7.18	8.32	9.58	7.79	8.64	10	7.75	7.55	8.45
GSM119977	GSM119977	gse4922	gse4922	NA	NA	NA	NA	I-II	pos	neg	neg	NA	NA	NA	NA	NA	NA	NA	NA	NA	LumA	NA	NA	NA	NA	-0.295863	0.662656	-1.22706	-0.837754	-0.231712	NA	5.18322	32.3323	NA	0.287832	0.560274	0.134883	-1.10382	9.22	7.43	7.47	8.57	10.06	8.82	8.84	9.92	7.81	8.01	9.02
GSM120649	GSM120649	EMC344	gse5327	NA	NA	neg	NA	NA	neg	neg	neg	0	11.3397	NA	NA	NA	NA	NA	no	no	Normal	NA	0	NA	NA	0.0529579	-0.416417	-0.678065	0.0857258	-0.147851	54.8422	5.50881	38.5986	6.72323	0.912715	0.879739	-0.57288	-0.885035	10.73	6.95	7.52	8.75	9.77	8.91	8.86	10.08	8.73	7.51	9.1
GSM120651	GSM120651	EMC344	gse5327	NA	NA	neg	NA	NA	neg	neg	neg	0	7.36164	NA	NA	NA	NA	NA	no	no	Normal	NA	0	NA	NA	2.40272	-0.448091	-0.419458	0.918551	-0.139958	40.4075	5.56614	41.4629	6.49138	0.625981	-0.543721	-0.276845	-0.226675	8.49	7.32	7.19	8.66	9.43	8.86	8.78	9.73	8.82	7.68	8.86
GSM120652	GSM120652	EMC344	gse5327	NA	NA	neg	NA	NA	neg	neg	pos	1	1.01918	NA	NA	NA	NA	NA	no	no	LumA	NA	0	NA	NA	-1.52606	0.711848	-0.893547	-1.73413	-0.139253	42.2644	5.37596	30.0264	8.46117	0.663553	-0.982868	-1.40654	-0.863754	8.77	7.27	7.35	8.75	10.47	8.67	9.08	10.11	9.14	8.26	9.49
GSM120653	GSM120653	EMC344	gse5327	NA	NA	neg	NA	NA	neg	neg	pos	0	7.99726	NA	NA	NA	NA	NA	no	no	LumA	NA	0	NA	NA	1.09352	0.387151	-1.04911	-0.850758	-0.199295	49.8725	5.30021	32.4988	9.05687	-0.439879	0.901885	0.767786	-1.49906	8.5	7.03	6.82	8.01	9.48	8.49	8.23	9.56	8.06	7.49	9.05
GSM120654	GSM120654	EMC344	gse5327	NA	NA	neg	NA	NA	pos	pos	neg	0	8.10959	NA	NA	NA	NA	NA	no	no	LumA	NA	0	NA	NA	-0.906305	2.4141	-2.10501	-1.37724	-0.482734	47.2296	4.57588	2.90298	0.835925	-0.552596	0.485355	-1.36571	-2.10156	8.43	7.1	7.07	8.08	9.75	8.56	8.42	9.79	8.34	7.36	9.23
GSM120655	GSM120655	EMC344	gse5327	NA	NA	neg	NA	NA	neg	neg	neg	1	0.841096	NA	NA	NA	NA	NA	no	no	Basal	NA	1	NA	NA	-1.26325	-0.734512	0.921341	-0.873986	-0.043129	48.5532	6.2936	72.2174	13.4651	-0.329141	0.131492	1.34965	0.820937	8.63	7.11	6.26	8.4	9.59	8.26	8.38	9.86	8.56	7.55	9.19
GSM120656	GSM120656	EMC344	gse5327	NA	NA	neg	NA	NA	neg	neg	neg	1	1.87397	NA	NA	NA	NA	NA	no	no	Basal	NA	1	NA	NA	0.836617	-0.592954	0.973562	0.370997	-0.0131078	66.3813	6.25194	54.8787	9.26746	0.784179	0.932513	0.733759	0.931328	9.61	8.93	7.92	8.81	9.27	8.55	8.86	9.87	7.56	7.75	8.42
GSM120657	GSM120657	EMC344	gse5327	NA	NA	neg	NA	NA	neg	neg	neg	0	5.09041	NA	NA	NA	NA	NA	no	no	Basal	NA	0	NA	NA	-0.466531	-0.812934	0.604925	0.668964	0.216772	38.0364	6.16854	63.1974	13.2012	0.841526	0.47546	0.764383	0.689043	9.73	8.6	7.47	8.55	9.68	8.04	8.82	10.18	8.84	7.69	9.14
GSM120658	GSM120658	EMC344	gse5327	NA	NA	neg	NA	NA	neg	neg	neg	0	10.2219	NA	NA	NA	NA	NA	no	no	Basal	NA	0	NA	NA	0.182511	-0.794231	0.754002	1.50652	0.146441	40.1878	6.23641	52.972	3.56093	0.946332	-0.705338	0.658899	0.927781	10.09	7.65	7.06	8.48	9.77	8.62	8.93	10.39	8.85	7.72	8.99
GSM120659	GSM120659	EMC344	gse5327	NA	NA	neg	NA	NA	pos	pos	neg	0	8.75616	NA	NA	NA	NA	NA	no	no	LumB	NA	0	NA	NA	-0.400606	0.399789	0.132231	0.11831	0.0132488	45.3862	5.9067	45.1983	2.89579	0.991814	-1.06061	-0.77364	0.256787	9.79	6.89	7.18	9.33	9.83	8.95	9.5	10.14	9.18	7.3	9.25
GSM120660	GSM120660	EMC344	gse5327	NA	NA	neg	NA	NA	neg	neg	neg	0	9.70411	NA	NA	NA	NA	NA	no	no	Basal	NA	0	NA	NA	0.436507	-0.763373	1.40439	-0.257146	0.126145	61.1993	6.50675	78.3037	8.04698	-0.394397	0.537657	0.328837	1.3893	8.7	6.94	7.73	8.27	9.27	8.47	8.29	9.96	8.01	7.21	9.12
GSM120661	GSM120661	EMC344	gse5327	NA	NA	neg	NA	NA	neg	pos	neg	0	7.2137	NA	NA	NA	NA	NA	no	no	Basal	NA	0	NA	NA	-0.65709	-0.703232	-0.376149	1.09926	-0.125581	47.4632	5.68202	29.1047	6.14906	-0.305411	-0.0485017	0.185923	-0.0276157	9.5	6.8	7.51	9.01	9.61	7.33	9.19	10.54	8.69	6.71	8.79
GSM120662	GSM120662	EMC344	gse5327	NA	NA	neg	NA	NA	pos	pos	neg	1	5.72877	NA	NA	NA	NA	NA	no	no	LumA	NA	0	NA	NA	-0.196722	1.87246	-0.672412	-0.0173574	-0.257223	43.9764	5.41655	12.262	2.85379	-0.503159	0.539541	-0.596699	-0.569377	8.41	7.93	7.06	8.68	9.78	7.21	8.95	10.41	8.56	7.66	9.18
GSM120663	GSM120663	EMC344	gse5327	NA	NA	neg	NA	NA	neg	neg	neg	1	2.4137	NA	NA	NA	NA	NA	no	no	LumA	NA	0	NA	NA	0.917283	-0.611685	-0.8035	1.27201	-0.182664	47.5012	5.41467	38.5687	8.14383	-0.0107668	1.30758	-0.253026	-0.792377	8.69	7.26	7.55	8.61	9.47	8.28	8.78	10.33	8.49	7.77	9.09
GSM120664	GSM120664	EMC344	gse5327	NA	NA	neg	NA	NA	neg	neg	pos	0	6.93151	NA	NA	NA	NA	NA	no	no	Her2	NA	0	NA	NA	-0.550617	0.813638	-0.148706	0.0952327	-0.131783	43.2893	5.7399	38.1374	8.2435	-1.54529	-0.583301	-1.29766	-0.29362	8.5	6.83	6.86	8	9.44	7.37	8.48	9.37	8.17	7.72	8.25
GSM120665	GSM120665	EMC344	gse5327	NA	NA	neg	NA	NA	pos	pos	pos	0	13.0411	NA	NA	NA	NA	NA	no	no	LumA	NA	0	NA	NA	-1.21111	2.8237	-0.398911	-1.45524	-0.361522	48.06	5.47275	0	0.277838	0.68135	-0.0946782	-1.16835	-0.374751	8.64	8.39	7.81	9.14	10.22	8.05	8.9	10.25	8.26	8.2	9.16
GSM120666	GSM120666	EMC344	gse5327	NA	NA	neg	NA	NA	neg	neg	neg	0	7.29041	NA	NA	NA	NA	NA	no	no	LumA	NA	0	NA	NA	0.229585	-0.63806	-0.667906	1.05112	-0.136716	38.305	5.43532	37.8004	2.72534	1.75314	-0.143682	-0.293858	-0.496226	8.31	8.39	7.78	9.2	9.59	8.65	9.2	10.92	9.12	8.44	10.05
GSM120667	GSM120667	EMC344	gse5327	NA	NA	neg	NA	NA	pos	neg	neg	0	5.93973	NA	NA	NA	NA	NA	no	no	LumB	NA	0	NA	NA	-0.387926	1.37553	-0.751265	0.949204	-0.251163	39.3219	5.4771	16.6605	1.90737	-0.681132	-0.611101	-0.906345	-0.672897	8.74	6.84	7.03	8.26	9.16	8.13	8.4	9.61	8.19	7.22	8.87
GSM120668	GSM120668	EMC344	gse5327	NA	NA	neg	NA	NA	neg	neg	neg	1	0.59726	NA	NA	NA	NA	NA	no	no	Basal	NA	1	NA	NA	0.152491	-0.583557	1.16966	0.00229412	0.0747005	41.5663	6.43783	57.6598	2.54824	-0.0957983	-1.49835	1.0332	1.13172	8.74	7.98	7.14	8.53	8.86	8.85	8.33	10.16	7.61	7.94	8.24
GSM120669	GSM120669	EMC344	gse5327	NA	NA	neg	NA	NA	pos	neg	neg	0	8.01918	NA	NA	NA	NA	NA	no	no	LumB	NA	0	NA	NA	-0.924182	1.31861	-0.589312	0.200236	-0.249612	48.4194	5.39893	29.2757	-0.634541	-0.115573	1.317	-0.994815	-0.441695	8.61	7.24	7.66	8.69	9.81	7.97	8.61	9.82	8.25	7.83	9.19
GSM120670	GSM120670	EMC344	gse5327	NA	NA	neg	NA	NA	neg	pos	neg	0	5.87945	NA	NA	NA	NA	NA	no	no	LumA	NA	0	NA	NA	-0.110021	0.414079	-1.37682	-0.421776	-0.318393	29.8	5.26131	21.6627	2.79305	-2.3343	-0.539951	-2.40694	-1.31751	7.47	6.05	5.76	7.7	9.07	7.85	8.5	9.44	7.67	7.76	7.95
GSM120671	GSM120671	EMC344	gse5327	NA	NA	neg	NA	NA	neg	neg	neg	1	1.96986	NA	NA	NA	NA	NA	no	no	LumB	NA	0	NA	NA	-0.554233	-0.749189	1.10516	-1.23065	0.109655	34.0028	6.43462	75.5788	11.5118	0.448008	0.172486	2.02679	1.04948	8.86	7.64	7.67	8.33	9.77	8.22	8.6	10.25	8.01	7.7	9.14
GSM120672	GSM120672	EMC344	gse5327	NA	NA	neg	NA	NA	neg	neg	neg	0	10.6438	NA	NA	NA	NA	NA	no	no	Normal	NA	0	NA	NA	-1.63439	-0.629776	-0.310769	-0.699652	-0.109091	42.6907	5.693	52.3905	9.03332	-0.285636	0.981987	0.70994	-0.335072	8.83	7.19	7.17	8.73	9.78	8.13	8.41	9.99	8.03	7.79	8.97
GSM120673	GSM120673	EMC344	gse5327	NA	NA	neg	NA	NA	neg	neg	pos	0	5.3589	NA	NA	NA	NA	NA	no	no	LumB	NA	0	NA	NA	-0.224264	0.493595	0.0201772	-0.916449	-0.0470754	47.8003	5.8315	44.8782	5.12041	-0.174897	0.514097	-0.576283	-0.452114	8.05	6.63	7.28	8.34	9.99	8.94	8.34	9.26	9.29	7	9.21
GSM120674	GSM120674	EMC344	gse5327	NA	NA	neg	NA	NA	neg	neg	pos	0	7.19452	NA	NA	NA	NA	NA	no	no	LumB	NA	0	NA	NA	1.37789	0.0854304	0.175843	-1.01133	-0.121494	49.0172	6.02641	47.1119	11.0127	-1.72919	-0.529114	-0.637531	0.297352	7.32	6.84	7.06	8.2	9.1	8.24	8.25	8.84	8.58	7.46	8.52
GSM120675	GSM120675	EMC344	gse5327	NA	NA	neg	NA	NA	neg	neg	neg	0	9.95342	NA	NA	NA	NA	NA	no	no	Basal	NA	0	NA	NA	-0.0726228	-0.49087	1.03375	0.506828	0.0941508	50.8052	6.35699	60.3945	9.41164	1.98649	0.839217	0.550013	0.911821	8.73	7.31	8.35	9.36	10.28	9.54	8.9	9.99	9.06	7.92	9.94
GSM120676	GSM120676	EMC344	gse5327	NA	NA	neg	NA	NA	neg	neg	pos	0	6.14247	NA	NA	NA	NA	NA	no	no	Her2	NA	0	NA	NA	1.92248	0.294819	0.0830977	1.42846	-0.197604	44.6423	5.89523	41.6131	0.310298	-1.21307	-1.05449	-1.51203	0.103391	7.75	6.73	7.17	8.66	9.15	8.15	8.36	9.42	8.21	7.35	8.46
GSM120677	GSM120677	EMC344	gse5327	NA	NA	neg	NA	NA	pos	neg	neg	0	5.69589	NA	NA	NA	NA	NA	no	no	Basal	NA	0	NA	NA	-1.20399	-0.485472	1.03199	0.0252411	0.05074	54.8814	6.37513	83.4888	3.51007	1.21725	-0.227082	1.15569	0.786356	8.56	8.2	7.02	8.53	9.91	9.4	9.08	10.79	9.27	7.66	9.45
GSM120678	GSM120678	EMC344	gse5327	NA	NA	neg	NA	NA	pos	neg	pos	0	8.86849	NA	NA	NA	NA	NA	no	no	LumA	NA	0	NA	NA	-0.107203	1.18936	-0.877815	1.33516	-0.285694	47.7302	5.32246	26.4874	0.095486	-0.475474	0.61823	-0.777042	-0.874838	7.95	7.24	6.94	8.5	9.77	8.34	8.54	9.62	8.62	7.75	9.48
GSM120679	GSM120679	EMC344	gse5327	NA	NA	neg	NA	NA	neg	neg	neg	1	3.47123	NA	NA	NA	NA	NA	no	no	LumB	NA	0	NA	NA	-1.03717	-0.716997	0.231183	-1.05184	0.0259338	49.4842	5.87122	43.7261	11.5309	1.48816	0.704929	1.97234	0.132652	8.68	7.4	7.71	9.08	9.97	9.07	8.45	10.85	8.57	8.84	9.75
GSM120680	GSM120680	EMC344	gse5327	NA	NA	neg	NA	NA	neg	neg	neg	0	8.60548	NA	NA	NA	NA	NA	no	no	Basal	NA	0	NA	NA	-0.712115	-0.70517	0.453555	-0.242535	-0.00394644	53.9496	6.09113	49.5935	10.006	1.60088	-0.168184	0.764383	0.320406	8.6	8.56	7.98	9.3	9.51	8.87	9.25	10.09	8.67	8.65	9.4
GSM120681	GSM120681	EMC344	gse5327	NA	NA	neg	NA	NA	neg	neg	pos	0	9.5863	NA	NA	NA	NA	NA	no	no	LumB	NA	0	NA	NA	-1.17325	0.86353	-0.477584	-0.999292	-0.1463	35.1297	5.62159	32.0016	2.8746	1.78874	-1.19208	-0.617115	-0.352362	7.78	8.33	7.17	9.17	10.22	9.75	9.09	9.94	9.15	8.34	9.1
GSM120682	GSM120682	EMC344	gse5327	NA	NA	neg	NA	NA	neg	neg	neg	0	6.36164	NA	NA	NA	NA	NA	no	no	Basal	NA	0	NA	NA	-0.494378	-0.732879	0.55208	1.13671	0.183932	52.5371	6.0802	43.0416	8.67567	0.256193	0.623413	0.49557	0.522347	8.76	7.9	7.68	8.74	9.37	8.02	8.52	9.58	8.49	7.25	8.87
GSM120683	GSM120683	EMC344	gse5327	NA	NA	neg	NA	NA	neg	neg	neg	0	10.5699	NA	NA	NA	NA	NA	no	no	Basal	NA	0	NA	NA	1.11202	-0.808407	1.16169	1.85746	0.0517266	50.2579	6.3707	59.5899	6.49367	0.97995	-0.356188	0.560221	1.18182	7.21	9.18	8.14	8.85	9.57	8.37	8.07	10.75	8.43	8.75	8.63
GSM120684	GSM120684	EMC344	gse5327	NA	NA	neg	NA	NA	neg	neg	neg	0	10.9288	NA	NA	NA	NA	NA	no	no	Basal	NA	0	NA	NA	-1.31901	-0.726017	0.238952	-1.212	0.0281889	39.0325	5.98404	36.6664	6.83115	-0.0681136	-0.921143	1.35305	0.430798	8.81	7.28	7.36	8.54	9.52	8.93	8.25	9.84	8.44	7.3	9.44
GSM120685	GSM120685	EMC344	gse5327	NA	NA	neg	NA	NA	neg	neg	pos	0	7.32877	NA	NA	NA	NA	NA	no	no	Basal	NA	0	NA	NA	1.44519	-0.96398	0.403582	-0.432201	-0.075828	50.4545	6.08088	51.6187	9.77111	0.536995	-1.44558	1.0332	0.315751	8.28	7.91	6.61	8.32	9.36	9.93	8.33	10.76	8.6	7.97	8.88
GSM120686	GSM120686	EMC344	gse5327	NA	NA	neg	NA	NA	neg	neg	neg	0	6.73699	NA	NA	NA	NA	NA	no	no	Normal	NA	0	NA	NA	-1.55321	-0.184278	-1.00174	-1.87968	0.125018	63.0382	5.28439	35.9933	7.62563	1.81445	-0.445242	0.883478	-0.980353	8.7	7.73	9.07	8.91	10.23	8.8	8.75	9.66	8.75	8.16	9.47
GSM120687	GSM120687	EMC344	gse5327	NA	NA	neg	NA	NA	neg	neg	neg	1	0.764384	NA	NA	NA	NA	NA	no	no	Basal	NA	0	NA	NA	1.0416	-0.825411	1.41007	-0.487393	0.0487667	54.3976	6.48618	75.5466	13.0944	-1.66987	1.12758	1.11486	1.51055	8.36	7.04	6.9	8.21	9.12	8.29	8.2	9.18	7.74	6.77	8.44
GSM120688	GSM120688	EMC344	gse5327	NA	NA	neg	NA	NA	neg	neg	neg	0	10.8411	NA	NA	NA	NA	NA	no	no	Basal	NA	0	NA	NA	-0.543763	-0.465542	0.674063	0.223496	0.0484848	50.451	6.14339	59.4793	7.95027	1.31217	0.853353	0.475153	0.924456	8.74	8.78	8.39	8.97	10.07	8.47	9.02	10.02	9.16	8.28	9.45
GSM120689	GSM120689	EMC344	gse5327	NA	NA	neg	NA	NA	pos	neg	neg	0	5	NA	NA	NA	NA	NA	no	no	LumA	NA	0	NA	NA	0.499974	1.16734	-1.30815	0.865583	-0.424806	43.1629	5.0534	31.3126	3.0931	-1.47608	0.79681	-0.858707	-1.26121	8.16	6.66	6.92	8.01	9.29	8.37	8	9.72	7.98	7.07	8.59
GSM120690	GSM120690	EMC344	gse5327	NA	NA	neg	NA	NA	neg	neg	neg	0	7.32055	NA	NA	NA	NA	NA	no	no	Basal	NA	0	NA	NA	1.03047	-0.745047	-0.290073	1.40173	-0.11797	45.0214	5.65987	38.8835	4.72912	-1.7549	-0.331215	0.638483	-0.22069	8.08	7.15	6.84	7.67	8.75	8.32	7.89	9.4	8.31	6.73	8.01
GSM120691	GSM120691	EMC344	gse5327	NA	NA	neg	NA	NA	neg	neg	neg	0	8.56438	NA	NA	NA	NA	NA	no	no	LumB	NA	0	NA	NA	-0.911799	-0.880972	0.410204	-0.114187	-0.115152	49.8567	6.08093	70.2941	9.2262	-0.435924	1.47249	-0.892734	0.446314	8.97	6.86	7.18	8.14	8.75	8.98	8.39	10.27	7.74	7.46	7.99
GSM120692	GSM120692	EMC344	gse5327	NA	NA	neg	NA	NA	neg	neg	neg	0	7.3863	NA	NA	NA	NA	NA	no	no	Basal	NA	0	NA	NA	-0.565047	-0.739905	0.80601	-0.356154	-0.0576462	43.2566	6.25746	61.2223	9.0768	1.40115	0.704457	0.669108	0.845099	9.06	9.04	7.8	8.69	9.83	9.18	8.49	9.64	8.73	8.2	9.08
GSM120693	GSM120693	EMC344	gse5327	NA	NA	neg	NA	NA	pos	neg	pos	0	5.21918	NA	NA	NA	NA	NA	no	no	LumA	NA	0	NA	NA	0.935842	1.01436	-1.04356	0.501304	-0.284144	37.9649	5.26985	30.3638	5.1812	-0.220379	-0.286923	-1.28405	-1.20424	7.84	8.25	6.87	8.24	8.99	8.75	8.24	9.09	8.96	8.04	8.54
GSM120694	GSM120694	EMC344	gse5327	NA	NA	neg	NA	NA	neg	neg	pos	0	7.17808	NA	NA	NA	NA	NA	no	no	Her2	NA	0	NA	NA	1.23794	0.192891	0.0415154	0.460117	-0.255955	45.9587	5.97027	90.3881	4.05433	-2.15238	-0.145566	-1.31127	0.280505	8.6	6.86	6.77	7.78	8.64	7.88	8.6	8.49	8.45	6.44	8.12
GSM120695	GSM120695	EMC344	gse5327	NA	NA	neg	NA	NA	neg	neg	neg	0	7.49041	NA	NA	NA	NA	NA	no	no	Basal	NA	0	NA	NA	-0.760091	-0.72163	1.07604	0.392004	0.0194503	44.0955	6.37346	94.0386	9.17735	1.43279	0.113587	1.63548	1.14191	9.17	8.61	7.42	8.87	9.97	9.72	8.69	10.14	8.31	7.31	9.78
GSM120696	GSM120696	EMC344	gse5327	NA	NA	neg	NA	NA	neg	neg	neg	0	12.6247	NA	NA	NA	NA	NA	no	no	Basal	NA	0	NA	NA	-1.2317	-0.603303	0.320714	-1.1272	-0.0452431	39.9224	6.02626	64.8864	9.67045	0.0010981	-0.870254	0.386683	0.282279	8.5	6.89	6.41	8.32	9.32	9.31	8.5	9.74	8.8	7.57	9.39
GSM120697	GSM120697	EMC344	gse5327	NA	NA	neg	NA	NA	pos	pos	neg	0	9.28767	NA	NA	NA	NA	NA	no	no	LumA	NA	0	NA	NA	0.100519	1.76943	-2.20512	0.532409	-0.452572	43.3069	4.61564	0	4.36895	-0.954024	0.979631	-1.26023	-2.25961	8.3	6.53	6.77	8.33	9.51	8.58	8.38	9.7	8.01	6.98	8.9
GSM120698	GSM120698	EMC344	gse5327	NA	NA	neg	NA	NA	neg	neg	neg	0	5.12329	NA	NA	NA	NA	NA	no	no	Basal	NA	0	NA	NA	0.870528	-0.768094	0.762468	0.660898	0.0735729	28.7235	6.3235	74.1389	8.43952	0.819774	-0.591311	0.675913	0.72983	7.91	8.1	7.09	8.47	9.05	8.85	8.29	10.13	8.76	7.91	9.15
GSM120699	GSM120699	EMC344	gse5327	NA	NA	neg	NA	NA	neg	neg	neg	0	6.64384	NA	NA	NA	NA	NA	no	no	LumB	NA	0	NA	NA	-0.24947	-1.01995	0.953184	-0.510592	0.0541226	43.4162	6.32836	100	5.17784	-0.388465	-1.81829	1.11826	0.936205	8.23	6.93	5.83	8.38	9.67	8.92	8.67	9.3	8.51	7.53	8.46
GSM120700	GSM120700	EMC344	gse5327	NA	NA	neg	NA	NA	pos	pos	pos	0	6.06027	NA	NA	NA	NA	NA	no	no	LumB	NA	0	NA	NA	0.654172	0.790217	-0.0169305	1.05244	-0.258633	37.7857	5.7694	35.1397	-0.407981	-2.23147	-1.01915	-1.17516	-0.0992151	8.31	6.47	5.96	7.93	8.63	8.39	8.03	8.95	7.98	6.82	8.53
GSM120701	GSM120701	EMC344	gse5327	NA	NA	neg	NA	NA	neg	neg	neg	0	5.74795	NA	NA	NA	NA	NA	no	no	Basal	NA	0	NA	NA	2.32015	-0.852531	-0.167463	0.415192	-0.161663	54.0086	5.79846	45.7664	7.41304	-1.22692	-0.785912	0.260783	-0.21005	7.75	6.88	6	7.96	9.2	8.84	8.05	9.35	8.89	7.07	8.95
GSM120702	GSM120702	EMC344	gse5327	NA	NA	neg	NA	NA	neg	neg	neg	1	0.364384	NA	NA	NA	NA	NA	no	no	Basal	NA	1	NA	NA	0.113744	-0.620795	1.06135	-0.820642	-0.102607	70.4946	6.33039	53.2833	10.9468	-0.166988	0.506558	0.00217728	0.931771	8.2	7.11	7.51	8.7	9.22	9.27	8.33	9.97	8.12	7.07	8.99
GSM120703	GSM120703	EMC344	gse5327	NA	NA	neg	NA	NA	neg	neg	neg	0	7.6	NA	NA	NA	NA	NA	no	no	Basal	NA	0	NA	NA	1.96611	-0.583249	0.194427	0.598737	-0.15081	47.933	5.99061	41.5778	5.74686	-0.305411	-0.97957	-0.606907	0.0366685	8.11	7.14	6.89	8.25	9.25	9.26	8.16	9.37	8.99	7.2	8.87
GSM120704	GSM120704	EMC344	gse5327	NA	NA	neg	NA	NA	pos	pos	neg	0	7.59452	NA	NA	NA	NA	NA	no	no	LumA	NA	0	NA	NA	0.205996	2.09212	-2.06273	-0.848239	-0.455532	44.5254	4.67201	10.3756	2.63493	-0.829443	1.0913	-1.13092	-2.23456	8.49	7.15	6.84	8.11	9.21	8.7	8.34	9.15	8.28	6.95	9.21
GSM120705	GSM120705	EMC344	gse5327	NA	NA	neg	NA	NA	neg	neg	neg	0	6.90959	NA	NA	NA	NA	NA	no	no	Basal	NA	0	NA	NA	-1.0914	-0.656711	0.418465	-0.772147	-0.0717407	42.5746	6.09737	50.8525	11.4132	-0.843285	0.364259	1.50277	0.705447	9.12	7.13	7.83	8.63	9.15	8.64	8.22	8.76	7.87	6.7	8.29
GSM120706	GSM120706	EMC344	gse5327	NA	NA	neg	NA	NA	neg	neg	neg	0	8.51233	NA	NA	NA	NA	NA	no	no	Basal	NA	0	NA	NA	1.1055	-0.828042	0.610423	0.62892	-0.0397463	49.3565	6.1921	80.0689	7.57577	-0.940181	0.437294	0.519389	0.469811	8.06	7.12	6.78	8.55	8.79	8.74	7.92	9.63	7.92	7	8.43
GSM120707	GSM120707	EMC344	gse5327	NA	NA	neg	NA	NA	pos	neg	neg	1	1.8	NA	NA	NA	NA	NA	no	no	LumB	NA	1	NA	NA	-0.741866	0.563224	-0.478571	-1.28558	-0.200846	39.0699	5.64097	46.3875	3.13608	-0.0503163	-0.768478	-0.923359	-0.413543	9.79	6.82	6.63	8.44	9.15	8.62	8.18	9.59	8.51	7.41	9.02
GSM150794	GSM150794	gse6532	gse6532	NA	<50	neg	NA	I-II	neg	pos	neg	NA	13.07	NA	13.074	NA	NA	NA	no	no	LumA	NA	NA	NA	NA	-0.918954	0.394137	-1.07015	-0.515605	-0.267371	NA	5.19273	29.5135	NA	-0.255974	-0.660575	0.611262	-1.07811	8.8	7.5	7.14	8.81	10.06	8.24	8.63	9.9	8.09	7.27	8.82
GSM150795	GSM150795	gse6532	gse6532	NA	>50	neg	NA	NA	neg	neg	pos	NA	2.11	NA	2.10685	NA	NA	NA	no	no	Normal	NA	NA	NA	NA	0.670294	-1.0542	-1.19885	-0.501437	-0.123326	33.0899	5.20926	36.5288	NA	-0.396375	-1.19773	1.81922	-1.19426	8.25	7.38	7.52	8.6	9.61	8.26	8.3	9.87	8.34	7.08	8.76
GSM150796	GSM150796	gse6532	gse6532	NA	<50	neg	NA	I-II	neg	neg	pos	NA	10.79	NA	10.7918	NA	NA	NA	no	no	Her2	NA	NA	NA	NA	-0.281575	-0.796948	-0.0773842	0.0363038	-0.165187	41.7715	5.80892	54.3529	NA	-1.06081	-0.980512	0.25738	-0.221355	7.17	7.98	7.05	8.2	9.57	7.99	8.41	9.23	8.14	7.08	8.56
GSM150797	GSM150797	gse6532	gse6532	NA	<50	neg	NA	III	neg	neg	neg	NA	0.64	NA	0.641096	NA	NA	NA	no	no	Normal	NA	NA	NA	NA	-1.11654	-1.4175	-0.98861	0.798329	-0.122903	36.9744	5.33778	45.7171	NA	-0.269816	1.34622	0.662302	-1.06924	8.86	6.91	7.25	8.45	9.47	8.42	8.41	9.49	8.11	7.25	8.54
GSM150798	GSM150798	gse6532	gse6532	NA	<50	neg	NA	NA	neg	neg	neg	NA	3.75	NA	3.75342	NA	NA	NA	no	no	Normal	NA	NA	NA	NA	-0.0966596	-0.491857	-1.81163	-0.998196	-0.16871	34.673	4.88802	34.2541	NA	-0.273771	-0.221899	1.78179	-1.65556	7.89	7.45	7.61	8.39	9.62	7.92	8.78	9.87	7.81	7.16	8.68
GSM150799	GSM150799	gse6532	gse6532	NA	>50	neg	NA	NA	pos	pos	neg	NA	12.47	NA	12.4685	NA	NA	NA	no	no	LumA	NA	NA	NA	NA	1.43205	0.453009	-1.35771	0.874568	-0.188865	54.1217	5.21082	33.5748	NA	-0.123483	-0.202109	0.366267	-1.30732	8.94	8.06	7.37	8.2	9.66	7.93	8.78	9.42	8.32	7.76	8.68
GSM150800	GSM150800	gse6532	gse6532	NA	>50	neg	NA	NA	neg	neg	neg	NA	7.26	NA	7.26301	NA	NA	NA	no	no	Normal	NA	NA	NA	NA	-0.551481	-0.172202	-1.59289	-0.17122	-0.148555	35.9952	5.02492	37.428	NA	-0.14128	0.75299	0.903894	-1.50505	8.92	7.05	7.64	8.57	9.48	8.44	8.73	9.82	8.41	7.59	8.78
GSM150801	GSM150801	gse6532	gse6532	NA	<50	neg	NA	I-II	neg	neg	pos	NA	10.47	NA	10.4658	NA	NA	NA	no	no	Basal	NA	NA	NA	NA	0.586105	-1.40271	-0.752577	1.85172	-0.115574	45.6707	5.47225	51.201	NA	-0.762208	0.573938	0.550013	-0.704374	8.93	7.45	7.32	8.4	9.23	8.23	8.63	9.54	8.23	6.86	8.4
GSM150943	GSM150943	gse6532	gse6532	NA	<50	neg	<2	NA	neg	pos	pos	0	2.68	1	2.67671	NA	NA	NA	yes	no	Normal	NA	NA	NA	NA	0.184742	0.562315	0.0994505	-1.0547	-0.0813249	91.2285	5.81857	30.219	NA	0.422301	-0.336869	0.485361	0.0133932	7.66	7.22	7.78	9	9.84	8.37	8.55	10.73	8.09	7.96	9.04
GSM150944	GSM150944	gse6532	gse6532	NA	>50	neg	>2	NA	pos	neg	neg	0	7.74	1	7.73973	NA	NA	NA	yes	no	Normal	NA	NA	NA	NA	0.571528	0.20384	-0.122407	-0.0877303	-0.197322	74.9466	5.67123	37.8936	NA	0.264103	1.54741	0.107661	-0.272339	7.97	6.91	7.69	8.89	9.45	8.28	8.1	10.12	7.95	7.63	9.3
GSM150945	GSM150945	gse6532	gse6532	NA	>50	neg	>2	NA	pos	neg	neg	1	6.21	1	6.20822	NA	NA	NA	yes	no	LumB	NA	NA	NA	NA	0.0316051	0.681147	0.437997	0.231199	-0.120648	56.8424	6.02831	71.3451	NA	-0.036474	-0.364669	-0.53545	0.432349	7.71	6.28	6.8	9.11	10.08	8.12	8.9	10.28	8.51	7.84	9.33
GSM150946	GSM150946	gse6532	gse6532	NA	>50	neg	>2	I-II	pos	neg	neg	1	3.72	1	3.71781	NA	NA	NA	yes	no	LumB	NA	NA	NA	NA	-0.67416	0.339668	0.709619	-1.01981	-0.149401	176.728	6.2477	61.3972	NA	1.39126	-1.20197	-0.923359	0.637172	9.75	7.11	8.24	9.08	9.09	7.53	9	10.23	9.08	8.45	9.41
GSM150947	GSM150947	gse6532	gse6532	NA	>50	pos	>2	I-II	pos	neg	neg	1	2.29	1	2.28767	NA	NA	NA	yes	no	LumA	NA	NA	NA	NA	-0.80822	0.495262	-0.792974	-1.12492	-0.187597	117.043	5.59797	40.9509	NA	0.849436	-1.43521	-0.991413	-0.514181	9.53	7.08	6.81	8.35	9.16	7.96	8.92	10.35	8.59	7.54	9.37
GSM150948	GSM150948	gse6532	gse6532	NA	>50	pos	>2	I-II	pos	pos	neg	0	7.28	0	7.28219	NA	NA	NA	yes	no	LumA	NA	NA	NA	NA	-0.851927	1.53607	-0.172406	-1.00836	-0.228894	65.03	5.65547	15.4314	NA	0.169184	-0.0565119	-1.19558	-0.0344875	8.08	7.23	6.28	8.68	9.59	8.06	8.82	10.59	9.01	7.64	9.3
GSM150949	GSM150949	gse6532	gse6532	NA	>50	NA	<2	I-II	pos	pos	neg	0	7.79	0	7.79452	NA	NA	NA	yes	no	LumB	NA	NA	NA	NA	-0.282669	0.602511	0.0244642	-0.582504	-0.230867	67.3934	5.73862	30.8379	NA	0.293765	0.991882	-1.05606	0.0133932	9.28	6.72	7.1	8.63	9.86	8.66	8.73	10.16	7.97	8.03	9.55
GSM150950	GSM150950	gse6532	gse6532	NA	>50	pos	>2	I-II	pos	neg	neg	0	5.11	0	5.10959	NA	NA	NA	yes	no	LumB	NA	NA	NA	NA	-1.14365	-0.249218	1.7823	-0.706453	0.0310078	146.741	6.82742	99.9718	NA	-0.337051	-1.25993	-0.807667	1.85015	8.41	7.49	6.32	8.73	9.31	8.06	8.63	9.58	9.03	7.34	8.68
GSM150951	GSM150951	gse6532	gse6532	NA	>50	neg	>2	I-II	pos	pos	neg	0	5.16	0	5.1589	NA	NA	NA	yes	no	LumB	NA	NA	NA	NA	0.138986	0.999267	0.148406	0.582857	-0.118957	83.2005	5.91631	39.9536	NA	0.0861296	0.654511	-1.18537	0.313091	8.87	6.94	6.75	8.56	9.57	7.94	8.95	9.96	8.47	8	9.35
GSM150952	GSM150952	gse6532	gse6532	NA	>50	neg	>2	NA	pos	neg	neg	0	4.49	0	4.49315	NA	NA	NA	yes	no	LumA	NA	NA	NA	NA	-0.00912924	1.3097	-1.07924	-0.700397	-0.352079	33.2143	5.14357	21.4568	NA	-0.147213	0.443419	-0.977802	-0.914739	8.41	5.92	6.61	8.59	9.44	7.59	8.47	10.54	8.46	7.47	9.25
GSM150953	GSM150953	gse6532	gse6532	NA	>50	neg	>2	NA	pos	neg	neg	0	8	0	8	NA	NA	NA	yes	no	LumA	NA	NA	NA	NA	0.562846	1.00546	-1.35449	-0.777531	-0.36871	-12.0029	5.13783	29.1419	NA	-1.11024	-1.56714	-0.906345	-1.05616	9	7.41	5.75	7.62	8.96	8.65	9.32	8.79	8.83	6.34	8.26
GSM150954	GSM150954	gse6532	gse6532	NA	>50	neg	<2	NA	neg	neg	neg	0	6.25	0	6.25205	NA	NA	NA	yes	no	Normal	NA	NA	NA	NA	0.406127	-0.322448	-1.26677	-0.063516	-0.275969	39.7898	5.13345	37.1974	NA	-0.633672	1.67369	-0.344899	-1.15991	7.83	6.33	7.79	8.79	9.51	7.56	8.03	10.27	8.14	7.15	8.82
GSM150955	GSM150955	gse6532	gse6532	NA	>50	neg	>2	NA	pos	pos	neg	0	4.12	1	4.12055	NA	NA	NA	yes	no	LumA	NA	NA	NA	NA	-1.12072	0.567759	0.00884206	-1.5404	-0.184214	15.8018	5.76084	40.2782	NA	-0.781983	-0.487178	-1.17176	-0.0606446	7.47	6.82	6.45	9.03	9.39	7.77	8.71	9.83	8.12	7.41	8.82
GSM150956	GSM150956	gse6532	gse6532	NA	>50	pos	>2	I-II	neg	pos	neg	1	3.1	1	3.10411	NA	NA	NA	yes	no	LumB	NA	NA	NA	NA	-0.149088	-0.713621	1.34905	0.486864	0.0690627	96.4707	6.56028	100	NA	-0.105686	0.0702378	-0.314274	1.36447	7.93	6.5	7.51	8.9	9.72	8.3	8.54	9.97	8.31	7.96	9.11
GSM150957	GSM150957	gse6532	gse6532	NA	>50	neg	>2	NA	neg	neg	neg	0	6.93	0	6.92877	NA	NA	NA	yes	no	LumB	NA	NA	NA	NA	1.39692	-0.332504	0.604662	3.17697	-0.0294574	51.1919	6.11994	53.0116	NA	0.487558	-0.877322	-0.719196	0.914925	8.34	7.66	7.97	9.02	9.32	7.35	8.91	10.5	8.17	8.24	9.29
GSM150958	GSM150958	gse6532	gse6532	NA	>50	neg	<2	I-II	pos	pos	neg	0	7.19	0	7.18904	NA	NA	NA	yes	no	LumA	NA	NA	NA	NA	0.234175	0.626982	-0.891606	0.515507	-0.223538	35.4058	5.32692	22.7451	NA	0.293765	1.13701	-0.600102	-0.869961	8.63	6.89	7.28	8.71	9.82	8.16	8.51	10.19	8.46	8.07	9.34
GSM150959	GSM150959	gse6532	gse6532	NA	>50	pos	>2	I-II	pos	pos	neg	0	7.04	0	7.03836	NA	NA	NA	yes	no	LumB	NA	NA	NA	NA	-1.2283	0.520167	-0.432934	-1.17649	-0.178436	41.423	5.64657	30.9067	NA	0.325404	-0.617697	-1.28064	-0.167268	8.84	6.22	6.82	9.17	9.48	8.12	8.27	10.65	8.25	8.41	9.36
GSM150960	GSM150960	gse6532	gse6532	NA	>50	neg	<2	NA	pos	neg	pos	1	1.98	1	1.97534	NA	NA	NA	yes	no	LumB	NA	NA	NA	NA	-1.51232	0.0725567	0.672683	-1.23607	-0.225229	115.334	6.28676	75.5232	NA	0.667508	-1.02857	-0.511631	0.63296	9	6.62	6.01	9.06	9.58	9.02	8.59	9.91	9.28	7.98	9.26
GSM150961	GSM150961	gse6532	gse6532	NA	>50	pos	>2	I-II	neg	pos	neg	1	1.96	1	1.96438	NA	NA	NA	yes	no	LumB	NA	NA	NA	NA	-1.26372	-0.333849	1.08505	-0.226987	0.0441156	92.8971	6.43238	93.9804	NA	0.096017	0.341171	-0.0386552	1.10534	8.68	6.29	6.87	9.41	9.5	7.84	8.45	10.06	8.07	8.11	8.89
GSM150962	GSM150962	gse6532	gse6532	NA	>50	neg	<2	I-II	pos	neg	neg	0	4.03	0	4.03288	NA	NA	NA	yes	no	LumB	NA	NA	NA	NA	-0.663447	0.316174	0.904564	-0.831017	0.0566596	139.005	6.28595	64.5022	NA	0.345179	-0.428751	-0.300664	0.963692	8.25	6.64	6.86	8.72	9.66	8.39	8.38	10.04	8.84	7.93	9.4
GSM150963	GSM150963	gse6532	gse6532	NA	>50	pos	<2	I-II	pos	neg	pos	0	7.92	1	7.91781	NA	NA	NA	yes	no	Normal	NA	NA	NA	NA	0.0506019	0.27112	-0.356346	-0.447692	-0.185765	28.6804	5.63901	32.0838	NA	0.309585	1.0079	-0.15775	-0.228227	8.55	6.52	7.31	8.46	9.62	8.62	8.78	9.97	8.6	7.63	9.28
GSM150964	GSM150964	gse6532	gse6532	NA	<50	neg	>2	I-II	pos	pos	neg	0	3.99	0	3.99452	NA	NA	NA	yes	no	LumB	NA	NA	NA	NA	-0.775686	0.378605	0.520575	-0.376788	-0.0827343	67.486	5.97334	44.4582	NA	-0.00878929	-0.283625	0.243769	0.528776	7.66	6.98	7.17	8.75	9.73	8.23	8.51	10.8	8.27	7.62	9.62
GSM150965	GSM150965	gse6532	gse6532	NA	>50	neg	>2	I-II	pos	neg	neg	0	6.86	0	6.85753	NA	NA	NA	yes	no	LumA	NA	NA	NA	NA	-0.175165	0.493359	-0.420209	-0.564345	-0.2747	21.6474	5.56782	34.9746	NA	0.531062	0.133848	-0.239415	-0.315122	7.91	7.2	9.38	9.03	9.79	7.69	8.85	10.39	8.72	7.66	9.2
GSM150966	GSM150966	gse6532	gse6532	NA	>50	neg	<2	I-II	neg	pos	neg	0	5.97	0	5.96712	NA	NA	NA	yes	no	LumB	NA	NA	NA	NA	-1.09357	0.772166	0.227896	-0.752843	-0.185483	63.488	5.91934	35.186	NA	0.05449	0.261069	-0.603504	0.459393	7.7	7.16	6.51	9.19	10.13	8.37	9.17	10.67	8.62	7.27	9.15
GSM150967	GSM150967	gse6532	gse6532	NA	>50	pos	NA	NA	pos	neg	neg	NA	0.04	0	0.0410959	NA	NA	NA	yes	no	LumB	NA	NA	NA	NA	-0.680771	0.0074211	0.384015	-0.777538	-0.140099	99.2558	5.95017	44.654	NA	0.25026	0.453785	-0.777042	0.512594	8.39	6.96	7.01	8.92	9.99	7.82	8.92	10.6	8.5	7.76	9.08
GSM150968	GSM150968	gse6532	gse6532	NA	>50	pos	>2	NA	pos	neg	neg	0	2.86	0	2.85753	NA	NA	NA	yes	no	LumA	NA	NA	NA	NA	-0.532678	0.62961	-1.41684	-0.208814	-0.310782	22.0114	5.05088	31.0932	NA	-0.222357	0.928272	-0.181569	-1.32682	8.46	6.9	7.18	8.81	9.42	7.9	8.1	10.35	8.42	7.13	9.16
GSM150969	GSM150969	gse6532	gse6532	NA	>50	pos	>2	I-II	pos	pos	neg	1	3.63	1	3.63014	NA	NA	NA	yes	no	LumB	NA	NA	NA	NA	-1.31582	0.485807	0.231854	0.171991	-0.0675123	52.2213	6.01837	48.8084	NA	0.438121	-0.0635797	-0.715794	0.155927	8.82	7.77	6.94	8.8	9.88	8.02	8.36	10.17	8.5	7.83	9.42
GSM150970	GSM150970	gse6532	gse6532	NA	>50	neg	<2	I-II	pos	neg	neg	0	4.82	0	4.81918	NA	NA	NA	yes	no	LumB	NA	NA	NA	NA	0.54147	-0.0973151	0.253377	0.0442843	-0.0479211	107.494	6.0511	91.0401	NA	1.63647	-0.249228	-0.777042	0.356981	9.13	7.97	8.38	9.24	9.87	8.57	8.57	10.03	9.77	7.95	9.48
GSM150971	GSM150971	gse6532	gse6532	NA	>50	neg	>2	I-II	pos	neg	neg	0	4.94	0	4.93699	NA	NA	NA	yes	no	LumB	NA	NA	NA	NA	-0.548163	-0.226036	1.00916	-0.875189	0.0672304	128.609	6.37142	89.7966	NA	0.906783	-1.30328	0.267588	1.22992	8.64	8.04	6.2	9.55	9.95	8.5	8.7	10.46	9.21	7.44	9.3
GSM150972	GSM150972	gse6532	gse6532	NA	>50	pos	>2	I-II	pos	neg	neg	0	4.99	0	4.99452	NA	NA	NA	yes	no	LumB	NA	NA	NA	NA	-0.822392	0.0936428	0.21954	-0.871464	-0.122199	110.552	6.0311	68.6378	NA	3.02664	0.0386682	-0.947178	0.36607	9.43	8.08	8.76	9.51	10.87	8.94	9.29	10.55	9.44	8.52	9.57
GSM150973	GSM150973	gse6532	gse6532	NA	>50	neg	>2	I-II	pos	pos	neg	0	5.36	0	5.35616	NA	NA	NA	yes	no	LumA	NA	NA	NA	NA	-0.597339	1.43733	-0.825607	-0.89325	-0.39549	52.1447	5.29732	19.0608	NA	-0.271794	-1.55348	-1.12412	-0.656715	8.02	6.85	6.34	8.71	9.58	7.5	8.73	10.23	8.11	8.22	9.27
GSM150974	GSM150974	gse6532	gse6532	NA	>50	neg	>2	I-II	pos	neg	pos	1	3.78	1	3.78082	NA	NA	NA	yes	no	LumA	NA	NA	NA	NA	-0.451586	0.469421	-1.36033	-0.635439	-0.311346	83.7279	5.30994	50.576	NA	1.23307	-2.02608	-0.225804	-1.11335	8.54	8.71	7.04	9.28	9.98	8	9.01	10.01	8.31	7.81	9.07
GSM150975	GSM150975	gse6532	gse6532	NA	>50	neg	>2	I-II	pos	neg	neg	0	3.31	0	3.30685	NA	NA	NA	yes	no	LumB	NA	NA	NA	NA	-0.377666	0.771391	0.15938	-0.387422	-0.0267794	92.7062	5.93223	44.6532	NA	1.08871	0.272849	-0.569477	0.100288	9.02	7.69	6.91	8.89	10.03	8.55	9.05	10.5	8.61	8.75	9.4
GSM150976	GSM150976	gse6532	gse6532	NA	>50	pos	>2	I-II	pos	neg	neg	0	4.95	0	4.95342	NA	NA	NA	yes	no	LumB	NA	NA	NA	NA	1.89148	0.709727	1.37058	2.56377	-0.015081	77.6636	6.42738	76.7342	NA	1.05114	0.266252	-0.892734	1.44139	8.64	8.6	8.1	9.03	9.8	8.39	9.1	9.97	8.3	8.06	9.71
GSM150977	GSM150977	gse6532	gse6532	NA	>50	neg	>2	I-II	pos	pos	neg	0	5.86	0	5.85753	NA	NA	NA	yes	no	LumB	NA	NA	NA	NA	-1.18227	1.42582	0.261175	-0.908867	-0.0904863	52.7971	5.82602	31.9041	NA	-0.758253	-0.934807	-1.48821	0.323509	8.42	6.99	6.17	8.41	9.29	7.21	8.56	10.4	7.76	7.56	9.03
GSM150978	GSM150978	gse6532	gse6532	NA	<50	neg	>2	I-II	neg	neg	neg	0	5.18	1	5.17808	NA	NA	NA	yes	no	Normal	NA	NA	NA	NA	0.425692	0.728302	-0.542124	-0.667817	-0.222833	73.9661	5.51113	22.2182	NA	0.378796	0.555091	0.424113	-0.584229	7.57	7.44	8.21	9.04	9.58	8.6	8.26	10.26	8.05	7.44	9.31
GSM150979	GSM150979	gse6532	gse6532	NA	>50	neg	>2	I-II	neg	neg	neg	0	5.65	0	5.64658	NA	NA	NA	yes	no	LumB	NA	NA	NA	NA	2.04735	0.540979	-0.0771938	1.34005	-0.226357	53.79	5.67284	38.3862	NA	0.153364	0.136204	-0.909748	-0.121825	7.52	7.07	6.99	8.33	9.5	7.61	7.97	9.99	8.25	9.52	9.1
GSM150980	GSM150980	gse6532	gse6532	NA	>50	neg	>2	I-II	pos	pos	neg	0	4.57	0	4.5726	NA	NA	NA	yes	no	LumA	NA	NA	NA	NA	0.218997	1.1167	-0.817917	0.183592	-0.204087	25.9426	5.35492	27.0886	NA	-0.184785	-0.108814	-0.358509	-0.829174	8.03	7.13	7.13	8.82	9.59	7.75	8.65	10.34	8.14	7.88	9.28
GSM150981	GSM150981	gse6532	gse6532	NA	>50	neg	>2	I-II	pos	pos	neg	0	4.53	0	4.53151	NA	NA	NA	yes	no	LumB	NA	NA	NA	NA	-1.05689	1.0147	-0.692066	-0.940599	-0.221705	31.8973	5.41412	21.799	NA	-0.698929	-1.44086	-1.6073	-0.68398	7.24	6.87	7.38	8.47	9.52	7.74	8.63	10.29	7.8	7.63	8.89
GSM150982	GSM150982	gse6532	gse6532	NA	>50	pos	NA	I-II	pos	neg	neg	NA	4.55	0	4.55068	NA	NA	NA	yes	no	LumB	NA	NA	NA	NA	-0.97281	0.654608	0.23439	-0.949659	-0.189429	139.343	5.90227	44.0422	NA	0.904805	-0.712406	-1.3487	0.147725	7.94	8.41	7.82	8.74	9.42	8.35	8.6	9.92	8.48	8.57	9.29
GSM150983	GSM150983	gse6532	gse6532	NA	>50	pos	>2	I-II	pos	neg	neg	0	10.49	0	10.4904	NA	NA	NA	yes	no	LumB	NA	NA	NA	NA	0.458455	0.0496868	-0.394387	0.10988	-0.0656801	82.1106	5.70798	46.0227	NA	-0.738479	-2.11372	-0.617115	-0.115175	9.25	6.22	6.99	8.24	9.14	8.26	8.85	9.55	8.1	7.03	8.5
GSM150984	GSM150984	gse6532	gse6532	NA	>50	pos	>2	I-II	pos	neg	pos	0	9.35	0	9.34795	NA	NA	NA	yes	no	LumB	NA	NA	NA	NA	2.72706	-0.576867	-0.0864156	2.06005	-0.134461	26.925	5.95461	51.3773	NA	-0.455699	-1.16051	-1.00502	0.135977	8.53	6.94	6.58	9.04	9.57	8.24	9.15	9.85	8.52	6.53	8.13
GSM150985	GSM150985	gse6532	gse6532	NA	>50	NA	<2	I-II	pos	neg	neg	0	10.58	0	10.5808	NA	NA	NA	yes	no	LumB	NA	NA	NA	NA	-0.155753	0.490681	0.85267	-0.144306	-0.135307	31.8065	6.23211	80.8583	NA	1.20538	-0.853763	-0.804264	1.01091	9.53	6.67	6.83	8.71	10.02	9.2	9.46	10.72	8.36	7.46	10.36
GSM150986	GSM150986	gse6532	gse6532	NA	>50	neg	<2	I-II	pos	pos	neg	0	10.16	0	10.1589	NA	NA	NA	yes	no	Normal	NA	NA	NA	NA	-0.81209	-0.414939	-0.139634	-0.0770743	-0.155462	71.6977	5.83785	38.9078	NA	-0.558528	0.785502	-0.892734	0.149942	9.37	6.42	6.7	8.8	9.68	8.35	8.78	9.88	7.73	7.23	8.39
GSM150987	GSM150987	gse6532	gse6532	NA	>50	neg	>2	I-II	pos	neg	neg	1	3.77	1	3.7726	NA	NA	NA	yes	no	LumB	NA	NA	NA	NA	0.889867	0.625954	-0.51325	-0.636351	-0.199718	46.3772	5.60444	36.2566	NA	0.394616	0.0626988	-1.24321	-0.443025	8.88	6.83	7.42	8.84	9.59	7.94	8.83	10.2	8.43	7.82	9.08
GSM150988	GSM150988	gse6532	gse6532	NA	>50	pos	NA	NA	pos	pos	neg	NA	0.02	0	0.0219178	NA	NA	NA	yes	no	LumB	NA	NA	NA	NA	-1.32261	1.32348	-0.0804169	-0.855599	-0.19704	47.0107	5.76106	20.8471	NA	0.0386702	0.00804092	-1.11391	-0.0187489	8.05	6.82	6.16	8.98	9.7	7.99	8.73	10.16	8.74	7.74	9.33
GSM150989	GSM150989	gse6532	gse6532	NA	>50	pos	>2	I-II	pos	neg	neg	0	5.19	0	5.19178	NA	NA	NA	yes	no	LumB	NA	NA	NA	NA	-0.378158	0.439466	-0.295161	-0.24657	-0.15222	52.4614	5.55271	29.0621	NA	-0.18083	-1.45924	-0.923359	-0.229779	8.79	6.05	6.08	8.95	9.53	7.98	8.72	10.69	7.41	7.13	9.37
GSM150990	GSM150990	gse6532	gse6532	NA	>50	neg	>2	NA	pos	pos	neg	0	9.8	0	9.80274	NA	NA	NA	yes	no	LumA	NA	NA	NA	NA	-0.572684	1.49859	-0.729391	-0.53444	-0.30303	41.9301	5.29298	14.994	NA	0.49349	0.127252	-0.729404	-0.642085	8.56	7.24	7.27	8.6	9.65	7.58	9.03	10.77	8.48	7.78	9.77
GSM150991	GSM150991	gse6532	gse6532	NA	>50	pos	>2	I-II	pos	neg	neg	0	12.75	0	12.7452	NA	NA	NA	yes	no	LumB	NA	NA	NA	NA	0.588986	0.534914	0.0643474	0.584939	-0.116561	49.2862	5.83747	49.3151	NA	0.574567	0.0975667	-0.671558	0.243708	7.93	7.74	7.3	9.06	9.87	8.62	8.88	10.2	8.86	7.81	8.94
GSM150992	GSM150992	gse6532	gse6532	NA	>50	neg	>2	I-II	neg	neg	pos	0	9.78	0	9.78356	NA	NA	NA	yes	no	Her2	NA	NA	NA	NA	1.5275	-1.03519	0.130669	1.28937	-0.0575053	31.0423	5.99334	69.4604	NA	-0.518979	-0.348649	-0.61031	0.121568	7.9	6.38	6.32	9.06	9.25	7.21	8.35	10.56	7.73	8.23	8.73
GSM150993	GSM150993	gse6532	gse6532	NA	>50	neg	<2	NA	pos	pos	neg	0	9.58	0	9.57808	NA	NA	NA	yes	no	LumB	NA	NA	NA	NA	-1.035	0.972935	0.0637813	-0.472123	-0.21198	43.3032	5.74603	13.4486	NA	0.0149404	0.343998	-1.05947	0.119351	7.81	6.85	6.89	8.83	9.42	7.91	8.51	10.4	8.18	7.61	9.33
GSM150994	GSM150994	gse6532	gse6532	NA	<50	neg	<2	I-II	pos	pos	neg	0	11.05	0	11.0521	NA	NA	NA	yes	no	LumA	NA	NA	NA	NA	-0.0111597	0.635574	-0.130982	-0.477501	-0.16265	12.914	5.63789	14.0384	NA	-0.459654	-1.15438	-0.0556687	0.0107331	7.25	5.91	6.26	8.85	10.22	8.53	8.89	10.46	8.28	6.86	9.44
GSM150995	GSM150995	gse6532	gse6532	NA	>50	neg	<2	I-II	pos	neg	neg	0	10.38	0	10.3836	NA	NA	NA	yes	no	Normal	NA	NA	NA	NA	-0.460865	0.0480343	-0.326929	-0.0743549	-0.231149	36.013	5.70597	48.3153	NA	-0.882834	1.01214	-0.78725	-0.221577	7.34	6.47	6.98	8.72	9.06	7.54	8.42	9.72	8.07	7.17	8.83
GSM150996	GSM150996	gse6532	gse6532	NA	>50	pos	<2	I-II	pos	pos	neg	0	10.01	0	10.0055	NA	NA	NA	yes	no	LumB	NA	NA	NA	NA	3.07335	0.0893667	0.795007	1.75489	-0.135025	86.1452	6.30665	44.8402	NA	0.983905	-1.24391	-0.467396	0.901846	8.36	6.73	6.96	8.9	9.5	8.56	8.65	10.55	8.55	8.06	9.56
GSM150997	GSM150997	gse6532	gse6532	NA	>50	neg	<2	I-II	neg	pos	neg	0	9.88	0	9.87671	NA	NA	NA	yes	no	Her2	NA	NA	NA	NA	-0.164251	-0.371311	0.0983717	0.689472	-0.05821	51.0771	5.88291	42.9678	NA	0.930513	2.30273	-0.794056	-0.00301039	8.54	7.62	7.73	8.61	9.91	8.61	8.64	10.17	8.11	8.41	8.91
GSM150998	GSM150998	gse6532	gse6532	NA	>50	pos	>2	NA	neg	neg	neg	1	2.67	1	2.67123	NA	NA	NA	yes	no	LumB	NA	NA	NA	NA	-1.21556	0.746297	0.444117	-0.647416	-0.22086	109.894	5.91567	28.1814	NA	-0.0681136	-0.991821	0.039607	0.633182	8.93	6.54	5.71	8.6	9.93	7.71	8.89	9.99	8.07	6.98	9.35
GSM150999	GSM150999	gse6532	gse6532	NA	>50	neg	>2	NA	neg	pos	neg	1	3.54	1	3.54247	NA	NA	NA	yes	no	LumB	NA	NA	NA	NA	-0.282925	-0.521882	0.967039	1.48611	-0.103312	74.1509	6.40063	95.3568	NA	-0.244109	0.748278	-0.981205	0.985416	7.76	6.6	6.73	8.79	9.6	7.89	8.26	10.15	8.52	7.51	9.24
GSM151000	GSM151000	gse6532	gse6532	NA	<50	neg	>2	NA	neg	pos	neg	0	4.35	1	4.34521	NA	NA	NA	yes	no	LumA	NA	NA	NA	NA	-0.0196426	0.264984	-0.819111	-0.183079	-0.189711	25.6521	5.32777	20.7541	NA	-0.111618	0.556975	-0.276845	-0.726319	8.6	6.44	7.17	8.7	9.79	7.91	8.76	10.33	8.46	7.36	8.87
GSM151001	GSM151001	gse6532	gse6532	NA	<50	neg	>2	I-II	neg	neg	pos	1	1.35	1	1.35068	NA	NA	NA	yes	no	LumB	NA	NA	NA	NA	0.531487	-0.126539	1.51724	0.165431	-0.0264975	149.393	6.69366	100	NA	0.109859	-0.728898	0.424113	1.34962	8.56	6.89	7.24	9.1	9.42	8.39	8.56	10.27	8.44	8.14	8.99
GSM151002	GSM151002	gse6532	gse6532	NA	>50	pos	>2	I-II	pos	neg	neg	0	6.04	1	6.0411	NA	NA	NA	yes	no	LumB	NA	NA	NA	NA	-0.121114	0.229754	0.951367	-0.104024	-0.103876	104.277	6.30958	94.9997	NA	1.69382	-0.424981	-0.73621	0.933988	10.38	6.52	8.28	9.13	10.62	8.34	8.9	10.45	8.1	8	9.78
GSM151003	GSM151003	gse6532	gse6532	NA	<50	neg	<2	I-II	pos	pos	neg	0	5.46	0	5.46301	NA	NA	NA	yes	no	LumB	NA	NA	NA	NA	-1.03711	0.89893	0.101746	-0.344072	-0.120789	62.5222	5.79662	32.4854	NA	0.0623999	0.579592	-0.293858	0.231516	8.52	7.05	6.96	8.72	10.25	8.03	8.25	10.26	8.38	8.1	9.11
GSM151004	GSM151004	gse6532	gse6532	NA	>50	NA	>2	I-II	pos	pos	neg	0	4.11	0	4.10685	NA	NA	NA	yes	no	LumB	NA	NA	NA	NA	-1.25777	1.06353	0.265778	-1.10191	-0.104299	56.8305	5.87998	53.0989	NA	-0.0483388	0.139031	-0.0454606	0.268757	7.9	7.24	6.92	8.78	10.13	7.83	8.38	10.13	7.65	8.07	9.83
GSM151005	GSM151005	gse6532	gse6532	NA	>50	neg	<2	NA	neg	pos	neg	0	9.43	0	9.43288	NA	NA	NA	yes	no	LumA	NA	NA	NA	NA	-0.426646	0.232097	-0.491043	0.952196	-0.204228	28.625	5.50438	36.5292	NA	-0.479429	0.917906	0.039607	-0.421523	7.47	6.61	7.11	8.89	9.8	7.84	7.76	10.42	8.19	7.49	9.22
GSM151006	GSM151006	gse6532	gse6532	NA	<50	neg	<2	I-II	neg	neg	neg	0	2.59	0	2.59452	NA	NA	NA	yes	no	LumB	NA	NA	NA	NA	0.399566	0.0110722	0.127555	0.370864	-0.113319	88.7938	5.89022	67.801	NA	1.80258	1.36459	-0.868915	0.149942	9.21	6.92	8.78	9.08	10.24	8.76	8.6	10.57	8.66	8.61	9.51
GSM151007	GSM151007	gse6532	gse6532	NA	>50	neg	>2	I-II	pos	pos	neg	0	4.15	0	4.15342	NA	NA	NA	yes	no	LumA	NA	NA	NA	NA	1.51075	1.10951	-0.0117464	0.702294	-0.176744	76.5879	5.6864	20.139	NA	1.00763	-0.523931	0.0430097	0.280949	9.04	6.34	6.85	9.08	9.94	8.17	8.95	10.67	8.7	7.42	10
GSM151008	GSM151008	gse6532	gse6532	NA	>50	pos	>2	I-II	neg	neg	pos	0	8.24	0	8.24384	NA	NA	NA	yes	no	Her2	NA	NA	NA	NA	0.0905585	-0.73978	0.127568	-0.513155	-0.0751233	79.0895	5.92858	57.0485	NA	0.835594	0.307717	-0.429966	0.170114	8.4	7.21	8.64	9.18	9.91	8.44	8.84	10.25	8.14	8.55	8.93
GSM151009	GSM151009	gse6532	gse6532	NA	<50	neg	<2	I-II	neg	pos	neg	0	8.09	0	8.09041	NA	NA	NA	yes	no	LumA	NA	NA	NA	NA	-0.0555543	0.213809	-0.376093	-0.591743	-0.187738	26.774	5.61471	30.8971	NA	-0.459654	1.47579	-0.583088	-0.360121	9.23	6.99	7.31	8.49	9.69	8.84	8.53	9.98	7.1	7.05	8.65
GSM151010	GSM151010	gse6532	gse6532	NA	>50	neg	<2	I-II	neg	neg	pos	0	8	0	8	NA	NA	NA	yes	no	LumA	NA	NA	NA	NA	-0.0864371	0.0626113	-0.607737	-0.139435	-0.243834	27.6467	5.36522	47.26	NA	0.177094	1.92295	-0.753223	-0.607504	8.89	6.9	8.09	8.72	9.8	8.24	8.52	10.21	7.9	7.62	9.02
GSM151011	GSM151011	gse6532	gse6532	NA	>50	NA	<2	I-II	pos	neg	neg	0	8.11	0	8.11233	NA	NA	NA	yes	no	LumB	NA	NA	NA	NA	-1.24065	0.710498	-0.894103	1.41578	-0.228894	22.6449	5.42582	33.5922	NA	0.335292	0.0325427	-0.73621	-0.704374	9.36	6.87	7.28	8.63	9.51	7.72	8.42	9.96	8.36	7.74	9.2
GSM151259	GSM151259	gse6532	gse6532	NA	<50	neg	>2	NA	neg	neg	neg	1	10.47	1	10.4685	NA	NA	NA	yes	no	LumB	NA	NA	NA	NA	0.0738308	-0.435528	1.02009	0.337792	0.0132488	142.557	6.3557	77.6722	NA	-0.892722	0.277561	0.352656	1.18913	8.01	7.65	7.04	8.68	9.11	7.34	8.59	9.21	8.07	8.12	8.61
GSM151260	GSM151260	gse6532	gse6532	NA	>50	pos	>2	NA	pos	pos	neg	1	8.28	1	8.28219	NA	NA	NA	yes	no	LumB	NA	NA	NA	NA	-0.648248	0.872976	0.385142	-0.265513	-0.178154	60.4372	5.88709	27.4124	NA	-1.25262	-0.917844	-0.0556687	0.303559	7.93	7.94	6.54	8.7	9.63	7.25	8.82	9.67	7.62	7.18	8.9
GSM151261	GSM151261	gse6532	gse6532	NA	>50	pos	<2	NA	neg	pos	neg	0	16.54	0	16.5397	NA	NA	NA	yes	no	LumB	NA	NA	NA	NA	1.23505	-0.743155	1.28875	1.4616	-0.0373502	78.0884	6.47583	71.5671	NA	-0.655425	-0.113997	0.390086	1.33743	7.99	7.53	7.09	8.62	9.34	8.85	8.23	9.81	8	7.25	8.74
GSM151262	GSM151262	gse6532	gse6532	NA	>50	pos	>2	I-II	pos	neg	neg	1	11.97	1	11.9726	NA	NA	NA	yes	no	LumA	NA	NA	NA	NA	0.834028	0.584075	-1.45233	-0.322176	-0.304299	19.2259	5.07475	37.132	NA	-0.380555	0.553677	0.111064	-1.1885	7.7	7.25	7.04	8.56	9.7	8.47	8.54	9.94	8.6	7.16	8.8
GSM151263	GSM151263	gse6532	gse6532	NA	>50	pos	<2	NA	pos	pos	neg	0	14.56	0	14.5562	NA	NA	NA	yes	no	LumA	NA	NA	NA	NA	-0.243594	0.729821	-1.77374	-0.838759	-0.3642	9.26802	4.86558	28.1051	NA	-0.226312	0.929214	-0.566075	-1.52899	8.68	7.51	7.19	8.27	9.6	8.86	8.52	10.07	8.26	7.51	8.67
GSM151264	GSM151264	gse6532	gse6532	NA	>50	neg	>2	I-II	neg	neg	neg	1	8.04	1	8.03562	NA	NA	NA	yes	no	LumB	NA	NA	NA	NA	-0.57471	-0.176459	-1.02907	0.268066	-0.121635	19.9785	5.34162	44.5046	NA	-0.483384	1.62516	-0.552464	-0.930699	8.95	7.27	7.12	7.99	9.16	8.71	8.39	9.73	8.61	7.58	8.99
GSM151265	GSM151265	gse6532	gse6532	NA	>50	pos	>2	NA	pos	pos	neg	0	14.22	0	14.2164	NA	NA	NA	yes	no	LumA	NA	NA	NA	NA	0.279316	0.750162	-0.687053	0.251873	-0.346582	34.0425	5.32669	16.937	NA	-1.31195	0.0523326	-0.86211	-0.883261	8.15	6.91	6.61	7.95	9.28	8.29	8.26	10.12	7.53	7.05	8.62
GSM151266	GSM151266	gse6532	gse6532	NA	>50	pos	>2	I-II	pos	pos	neg	1	4.42	1	4.41644	NA	NA	NA	yes	no	LumB	NA	NA	NA	NA	-0.223219	0.0683967	0.59269	0.902131	-0.0322763	112.619	6.16175	29.3016	NA	1.17572	-1.29856	0.00898269	0.733155	8.66	8.74	6.53	8.54	9.27	8.68	8.37	9.45	9.62	8.78	9.82
GSM151267	GSM151267	gse6532	gse6532	NA	>50	pos	>2	I-II	pos	neg	pos	0	3.79	0	3.79178	NA	NA	NA	yes	no	LumB	NA	NA	NA	NA	0.923355	-0.961952	0.876052	1.36218	0.119662	86.137	6.30068	76.3298	NA	0.327382	0.819899	1.1659	0.692811	8.6	8.04	7.81	8.57	9.15	9.01	8.53	9.75	8.79	8.13	9.46
GSM151268	GSM151268	gse6532	gse6532	NA	>50	pos	>2	NA	neg	neg	neg	1	2.08	1	2.08219	NA	NA	NA	yes	no	LumB	NA	NA	NA	NA	-1.14573	0.141109	0.870407	-1.38007	0.0942918	143.924	6.32004	58.7805	NA	-0.216424	-0.712406	0.859659	0.888546	8.5	8.13	6.58	8.6	8.79	8.3	8.79	9.56	8.98	7.55	9.3
GSM151269	GSM151269	gse6532	gse6532	NA	>50	neg	>2	I-II	neg	neg	pos	1	3.11	1	3.10959	NA	NA	NA	yes	no	Her2	NA	NA	NA	NA	0.0505546	-0.815374	0.648056	1.00131	-0.0135307	74.1173	6.28871	78.9535	NA	1.49014	1.59029	0.233561	0.803425	9.16	8.28	7.29	9.14	9.89	9.7	8.8	10.56	8.31	8.15	9.72
GSM151270	GSM151270	gse6532	gse6532	NA	>50	pos	>2	I-II	neg	pos	neg	0	16.32	0	16.3178	NA	NA	NA	yes	no	Normal	NA	NA	NA	NA	0.930948	-0.41591	-2.241	-0.114136	-0.371811	-1.54205	4.71186	40.6568	NA	-0.728591	2.16043	-0.487812	-2.12195	8.29	6.74	7.76	8.43	9.19	9.59	7.81	9.76	7.97	7.23	8.72
GSM151271	GSM151271	gse6532	gse6532	NA	>50	pos	>2	I-II	neg	neg	neg	1	2.47	1	2.46849	NA	NA	NA	yes	no	LumB	NA	NA	NA	NA	1.44929	-0.542782	0.956247	0.707356	0.0098661	114.068	6.47003	81.0042	NA	0.341224	-0.979099	-0.19518	1.16231	9.34	7.33	7.28	8.44	8.91	9.19	8.8	9.65	9.03	6.96	10.06
GSM151272	GSM151272	gse6532	gse6532	NA	>50	pos	>2	I-II	neg	pos	neg	0	16.85	0	16.8521	NA	NA	NA	yes	no	LumB	NA	NA	NA	NA	-0.684029	-0.0659083	0.391456	0.827193	-0.0677942	68.3333	6.07838	37.9521	NA	-1.27833	0.180025	-0.236012	0.57976	8.7	7.04	6.84	8.08	8.9	8.91	7.93	8.85	8.74	6.86	8.62
GSM151273	GSM151273	gse6532	gse6532	NA	>50	pos	>2	I-II	pos	neg	neg	0	16.35	0	16.3479	NA	NA	NA	yes	no	LumB	NA	NA	NA	NA	1.31927	-0.293735	0.302011	1.89907	-0.0903453	64.8111	6.04676	46.2804	NA	0.851414	1.67793	-0.239415	0.469811	9.5	7.75	7.25	8.11	9.73	9.52	8.9	10.52	9.13	7.12	9.46
GSM151274	GSM151274	gse6532	gse6532	NA	>50	pos	<2	I-II	neg	neg	neg	0	15.72	0	15.7178	NA	NA	NA	yes	no	LumB	NA	NA	NA	NA	0.528599	-0.578063	-0.475211	1.75331	-0.12093	55.9113	5.65724	34.1868	NA	-1.42071	-2.07932	0.00217728	-0.370761	7.62	7.26	7.48	8.74	8.98	7.64	8.5	9.39	7.89	7.21	8.03
GSM151275	GSM151275	gse6532	gse6532	NA	>50	pos	>2	I-II	neg	neg	pos	1	4.85	1	4.84932	NA	NA	NA	yes	no	Her2	NA	NA	NA	NA	0.653905	-0.652436	1.20432	1.87311	0.0906272	63.4936	6.47795	100	NA	-0.61983	1.32313	0.253977	1.14812	8.24	7.77	7.54	8.36	9.13	8.23	8.48	9.63	8.43	7.18	9.03
GSM151276	GSM151276	gse6532	gse6532	NA	>50	pos	>2	I-II	neg	pos	neg	0	15.95	0	15.9452	NA	NA	NA	yes	no	LumA	NA	NA	NA	NA	-0.0775933	0.519692	-1.0832	0.716279	-0.271882	-9.09973	5.25325	26.8113	NA	-0.465587	1.75521	-0.273442	-0.99454	9.02	6.59	7.39	8.34	9.39	8.72	8.52	9.63	8.71	7.51	8.86
GSM151277	GSM151277	gse6532	gse6532	NA	>50	pos	>2	I-II	neg	neg	neg	1	3.54	1	3.54247	NA	NA	NA	yes	no	LumB	NA	NA	NA	NA	1.02342	-0.526714	1.68042	1.61755	0.0807611	158.928	6.80237	96.2262	NA	-0.129415	-1.48704	0.62147	1.59767	7.98	8.01	6.99	8.54	9.02	8.56	7.88	9.14	8.78	7.82	8.55
GSM151278	GSM151278	gse6532	gse6532	NA	>50	pos	<2	I-II	pos	neg	neg	0	16.33	0	16.326	NA	NA	NA	yes	no	LumA	NA	NA	NA	NA	0.495163	0.352188	-1.15552	0.405975	-0.149683	22.9207	5.17511	31.868	NA	-0.83142	1.65249	0.0293989	-1.10959	8.51	7.19	7.28	8.18	9.52	8.14	8.69	10.04	8.35	7.5	8.79
GSM151279	GSM151279	gse6532	gse6532	NA	>50	pos	>2	NA	neg	neg	neg	1	10.1	1	10.0959	NA	NA	NA	yes	no	LumA	NA	NA	NA	NA	-0.998839	0.0971168	-1.33127	-0.75105	-0.303735	-0.782156	5.10977	38.4047	NA	-0.689042	1.21051	0.315226	-1.30155	8.29	7.12	7.65	8.21	9.54	9.1	8.29	9.24	7.75	6.92	8.81
GSM151280	GSM151280	gse6532	gse6532	NA	>50	pos	<2	I-II	pos	neg	neg	0	15.68	0	15.6849	NA	NA	NA	yes	no	Normal	NA	NA	NA	NA	0.865042	-0.336201	-1.32657	-0.316277	-0.371106	31.6116	5.16715	28.5851	NA	-2.12469	0.0952108	-0.37212	-1.10005	7.69	6.44	6.59	7.78	9.26	8.03	8.45	9.22	8.59	6.7	9
GSM151281	GSM151281	gse6532	gse6532	NA	>50	pos	>2	I-II	pos	pos	neg	1	7.18	1	7.18356	NA	NA	NA	yes	no	LumB	NA	NA	NA	NA	-0.738519	0.05767	1.06278	0.167215	-0.128118	79.1638	6.28878	36.5526	NA	1.69777	-0.830203	-0.0284471	1.08073	9.15	8.85	7.38	9.29	8.73	8.59	8.99	11.13	9.05	8.43	9.95
GSM151282	GSM151282	gse6532	gse6532	NA	>50	pos	>2	III	neg	neg	pos	0	15.22	0	15.2164	NA	NA	NA	yes	no	LumB	NA	NA	NA	NA	0.239133	-0.56948	0.665287	1.38949	0.144186	96.5247	6.23482	94.2098	NA	1.02345	-0.0781866	0.0668287	0.686161	8.88	8.45	7.52	9.46	9.61	8.67	8.81	10	8.17	8.47	9.15
GSM151283	GSM151283	gse6532	gse6532	NA	>50	neg	>2	NA	neg	neg	pos	0	15.14	0	15.1425	NA	NA	NA	yes	no	LumA	NA	NA	NA	NA	-0.47981	-0.545747	-0.226977	-0.106551	-0.202114	108.982	5.66232	36.4995	NA	-0.081956	-1.39422	-0.181569	-0.0519994	8.27	8.01	7.16	8.95	9.04	8.63	8.64	9.29	8.25	7.54	9.32
GSM151284	GSM151284	gse6532	gse6532	NA	>50	pos	>2	I-II	neg	neg	pos	0	15.32	0	15.3233	NA	NA	NA	yes	no	LumB	NA	NA	NA	NA	-0.64262	0.0834446	0.664005	-0.499569	-0.105004	134.479	6.15398	47.424	NA	2.22774	-1.56856	0.00557998	0.907609	10.09	8.51	5.86	8.8	10.35	8.72	9.23	10.62	9.38	8.02	9.55
GSM151285	GSM151285	gse6532	gse6532	NA	>50	pos	>2	NA	pos	neg	pos	1	9.19	1	9.19178	NA	NA	NA	yes	no	LumB	NA	NA	NA	NA	0.119424	0.698284	0.759499	-0.415633	-0.265257	78.7642	6.11103	30.8754	NA	0.190936	-0.275143	-0.229207	0.781923	9.38	7.52	6.59	8.41	9.34	8.55	8.64	9.88	8.39	7.73	8.92
GSM151286	GSM151286	gse6532	gse6532	NA	>50	neg	>2	III	pos	pos	neg	1	2.93	1	2.93151	NA	NA	NA	yes	no	LumB	NA	NA	NA	NA	-1.30337	0.141001	1.01388	-1.35537	0.144891	100.583	6.30124	67.7424	NA	-0.000879382	-0.0527424	0.0566206	0.758869	8.84	7.15	7.68	8.52	9.58	8.62	8.8	9.44	8.68	7.32	9.37
GSM151287	GSM151287	gse6532	gse6532	NA	>50	pos	>2	III	neg	neg	neg	0	15.12	0	15.1178	NA	NA	NA	yes	no	LumB	NA	NA	NA	NA	3.45549	-1.62619	-0.04325	2.41105	-0.098802	27.0436	5.93087	53.6013	NA	-1.19528	1.19355	-0.368718	-0.0739447	8.07	7.25	7.61	8.27	8.79	9.14	7.86	8.88	7.94	6.81	8.4
GSM151288	GSM151288	gse6532	gse6532	NA	>50	pos	>2	I-II	pos	neg	neg	0	7.08	0	7.08219	NA	NA	NA	yes	no	LumB	NA	NA	NA	NA	1.74125	0.229965	0.636301	0.683245	-0.254686	47.6032	6.07821	37.5485	NA	-0.967866	0.436351	1.27479	0.824483	8.35	6.95	6.88	8.23	8.81	8.01	8.52	9.33	8.66	7.1	8.83
GSM151289	GSM151289	gse6532	gse6532	NA	>50	pos	>2	I-II	neg	pos	neg	0	14.22	0	14.2164	NA	NA	NA	yes	no	LumB	NA	NA	NA	NA	2.49824	-0.695772	1.40861	1.51333	-0.0703312	124.019	6.63102	100	NA	-0.319253	-0.739264	-0.416355	1.44361	8.45	8.27	7.46	8.91	8.73	7.93	8.17	9.89	8.14	8.5	8.74
GSM151290	GSM151290	gse6532	gse6532	NA	<50	pos	>2	I-II	neg	pos	neg	0	12.22	0	12.2247	NA	NA	NA	yes	no	Normal	NA	NA	NA	NA	0.279478	0.0175315	-0.875277	0.530284	-0.223679	22.0698	5.36898	31.3318	NA	-0.293546	1.9173	0.0940503	-0.943112	8.43	7.78	7.64	8.07	9.29	9.19	8	9.85	8.44	7.32	9.05
GSM151291	GSM151291	gse6532	gse6532	NA	>50	neg	>2	I-II	neg	neg	neg	1	13.08	1	13.0795	NA	NA	NA	yes	no	LumA	NA	NA	NA	NA	0.393064	-0.289227	-1.00168	0.353615	-0.110782	76.785	5.48876	51.8452	NA	1.74721	-0.386815	0.322032	-0.794593	9.24	8.09	7.66	8.86	10.34	10.06	9.59	8.64	9.4	7.39	9.94
GSM151292	GSM151292	gse6532	gse6532	NA	>50	neg	>2	NA	neg	pos	neg	0	14.06	0	14.0603	NA	NA	NA	yes	no	LumA	NA	NA	NA	NA	0.600679	0.0093194	-1.3541	0.0884988	-0.192953	13.0027	5.08649	36.4442	NA	-0.346938	2.03651	0.560221	-1.14661	8.98	7.37	7.28	8.14	9.32	9.1	8.46	10.03	8.22	7.57	9.1
GSM151293	GSM151293	gse6532	gse6532	NA	>50	pos	<2	NA	pos	pos	neg	0	14.45	0	14.4493	NA	NA	NA	yes	no	LumB	NA	NA	NA	NA	0.383257	1.21102	-0.123307	0.188577	-0.2537	29.0929	5.64606	20.6899	NA	-0.87097	0.0433801	-0.930164	-0.141332	8.34	7.24	6.37	8.31	8.88	8.47	8.63	9.13	8.22	7.14	9.16
GSM151294	GSM151294	gse6532	gse6532	NA	>50	pos	>2	I-II	pos	pos	neg	0	14.55	0	14.5507	NA	NA	NA	yes	no	LumA	NA	NA	NA	NA	-0.935311	0.146999	-1.78648	-0.233869	-0.276392	17.1982	5.02445	36.9502	NA	-1.17748	3.53771	-1.17856	-1.40153	8.85	6.76	7.42	7.63	9.21	9.23	8.23	9.76	8.09	7.16	8.43
GSM151295	GSM151295	gse6532	gse6532	NA	>50	pos	>2	NA	neg	neg	pos	1	0.52	1	0.515068	NA	NA	NA	yes	no	Her2	NA	NA	NA	NA	0.865055	-1.59965	1.35399	2.02021	-0.0384778	68.6072	6.63554	100	NA	0.811864	0.371327	-0.518437	1.56841	8.33	8.36	7.55	8.7	9.37	8.75	8.63	10.06	8.9	8.4	9.11
GSM151296	GSM151296	gse6532	gse6532	NA	>50	pos	>2	I-II	neg	neg	neg	0	13.03	0	13.0301	NA	NA	NA	yes	no	LumB	NA	NA	NA	NA	-0.160435	-0.640961	0.178808	-0.562861	-0.0677942	134.133	6.14787	62.8912	NA	-0.163033	-2.25178	-0.538853	0.177207	9.75	7.2	7.86	8.34	9.65	8.18	8.07	9.97	8.78	7.67	9.19
GSM151297	GSM151297	gse6532	gse6532	NA	>50	pos	<2	III	neg	neg	neg	0	3.4	0	3.40274	NA	NA	NA	yes	no	LumB	NA	NA	NA	NA	0.586525	-0.86358	1.06873	1.64981	-0.0231149	74.9657	6.4028	73.9687	NA	3.78204	-0.103631	-0.382328	0.977657	8.13	9.18	8.23	9.66	10.5	9.12	9.32	11.47	9.74	9.16	9.83
GSM151298	GSM151298	gse6532	gse6532	NA	>50	pos	>2	III	neg	neg	pos	1	5.27	1	5.26849	NA	NA	NA	yes	no	LumB	NA	NA	NA	NA	2.06588	-0.9634	1.67061	1.8091	0.093587	128.83	6.65279	93.5418	NA	0.985882	-0.624765	-0.242818	1.51255	8.71	8.4	7.62	9.04	9.22	8.01	8.51	10.33	8.45	8.53	9.32
GSM151299	GSM151299	gse6532	gse6532	NA	>50	pos	<2	NA	neg	neg	neg	1	12.23	1	12.2329	NA	NA	NA	yes	no	Basal	NA	NA	NA	NA	-0.371326	-0.656296	0.605818	-0.521034	-0.0852713	107.968	6.16468	58.2977	NA	0.222576	1.30287	0.45814	0.699018	9.34	7.66	7.61	8.67	9.9	9.06	8.05	10.06	8.21	7.95	9.33
GSM151300	GSM151300	gse6532	gse6532	NA	>50	neg	>2	I-II	neg	neg	neg	0	14.28	0	14.2849	NA	NA	NA	yes	no	LumB	NA	NA	NA	NA	-0.91327	-0.289674	0.436073	-0.403623	-0.136152	76.0519	5.98523	57.6179	NA	0.260148	0.918848	-0.334691	0.26787	8.98	6.78	7.63	8.92	9.37	8.22	8.77	10.33	8.64	8.01	9.61
GSM151301	GSM151301	gse6532	gse6532	NA	>50	pos	<2	I-II	pos	neg	neg	1	1.17	1	1.1726	NA	NA	NA	yes	no	Basal	NA	NA	NA	NA	0.120115	-0.419833	0.640507	0.196475	-0.139817	64.9231	6.13976	78.0028	NA	-0.0503163	-0.246872	0.277796	0.621655	9.64	6.83	7.22	8.61	9.14	8.85	8.62	10.44	8.75	7.6	8.59
GSM151302	GSM151302	gse6532	gse6532	NA	>50	neg	>2	NA	pos	neg	neg	0	13.14	0	13.1425	NA	NA	NA	yes	no	LumB	NA	NA	NA	NA	2.43594	-1.3696	1.48304	2.01393	0.141367	93.2631	6.66266	100	NA	0.446031	0.674301	0.682718	1.44117	7.65	8.03	7.75	8.89	9.6	8.05	8.32	10.22	8.68	7.87	9.55
GSM151303	GSM151303	gse6532	gse6532	NA	>50	neg	>2	I-II	neg	pos	neg	1	3.39	1	3.38904	NA	NA	NA	yes	no	LumA	NA	NA	NA	NA	-1.26398	0.517776	-1.89455	-1.14046	-0.403242	34.0635	4.90353	29.2956	NA	-0.293546	0.117828	-0.977802	-1.8493	7.93	6.93	6.74	8.31	9.54	8.54	8.34	10.12	8.3	7.32	8.94
GSM151304	GSM151304	gse6532	gse6532	NA	>50	pos	>2	I-II	neg	pos	neg	0	13.29	0	13.2932	NA	NA	NA	yes	no	LumA	NA	NA	NA	NA	0.287333	0.566532	-1.50457	0.0136809	-0.238337	17.4806	4.95066	22.7993	NA	-0.161055	0.566399	1.37347	-1.54295	9.09	6.78	7.65	8.55	9.01	8.9	8.3	10.54	8.21	7.34	8.95
GSM151305	GSM151305	gse6532	gse6532	NA	>50	pos	>2	I-II	pos	pos	neg	0	14.22	0	14.2164	NA	NA	NA	yes	no	LumA	NA	NA	NA	NA	0.975179	1.16605	-1.19771	-0.0625385	-0.208457	4.90184	5.13283	16.0977	NA	-0.520956	-0.139441	-1.00162	-1.21532	9.39	6.84	6.78	8.13	9.75	8.62	8.7	9.63	8.63	7.3	8.34
GSM151306	GSM151306	gse6532	gse6532	NA	>50	neg	<2	I-II	neg	pos	neg	0	13.85	0	13.8466	NA	NA	NA	yes	no	Basal	NA	NA	NA	NA	-0.452974	0.0974858	0.0498939	-0.264972	-0.138971	43.2322	5.79731	21.823	NA	-0.374623	-0.334513	-0.477604	0.172995	7.71	8	6.74	8.75	9.08	7.83	8.57	9.57	8.57	7.81	9.26
GSM151307	GSM151307	gse6532	gse6532	NA	>50	pos	>2	NA	neg	pos	neg	0	1.04	0	1.03562	NA	NA	NA	yes	no	LumA	NA	NA	NA	NA	-0.145117	-0.35216	-0.732077	-0.6032	-0.174771	29.2194	5.55717	34.3904	NA	-0.661357	2.00305	-0.00462813	-1.11402	8.85	7.02	7.5	8.56	9.53	8.41	8.01	9.74	8.9	6.91	8.74
GSM151308	GSM151308	gse6532	gse6532	NA	>50	pos	>2	I-II	neg	neg	neg	1	2.54	1	2.53973	NA	NA	NA	yes	no	LumA	NA	NA	NA	NA	-0.871126	-0.557824	-0.497805	-0.348398	-0.184778	78.7651	5.56794	30.9082	NA	-0.631695	-1.02433	-1.64133	-0.325097	10.1	7.07	6.35	8.22	9.11	8.74	8.51	9.1	8.11	6.96	8.96
GSM151309	GSM151309	gse6532	gse6532	NA	>50	pos	>2	III	neg	neg	pos	0	13.62	0	13.6247	NA	NA	NA	yes	no	Her2	NA	NA	NA	NA	2.33445	-1.89247	1.48666	2.3409	0.279211	84.1961	6.64875	100	NA	-0.841307	-1.15155	0.441126	1.54646	7.86	7.52	7.85	8.44	8.86	8.21	8.35	9.75	8.23	6.92	8.24
GSM151310	GSM151310	gse6532	gse6532	NA	>50	pos	>2	III	pos	pos	neg	1	10.4	1	10.3973	NA	NA	NA	yes	no	LumB	NA	NA	NA	NA	-0.402738	0.161571	0.925956	-1.31216	-0.0116984	123.033	6.26442	55.0923	NA	0.0683323	-0.181848	0.777994	0.755766	10.23	7.34	6.35	8.57	9.64	7.99	8.12	9.46	8.01	7.46	9.06
GSM151311	GSM151311	gse6532	gse6532	NA	>50	pos	<2	I-II	neg	pos	neg	0	12.68	0	12.6795	NA	NA	NA	yes	no	LumA	NA	NA	NA	NA	-0.162131	0.448797	-1.09173	-0.590456	-0.271177	2.19909	5.22187	19.1539	NA	-0.671244	0.369442	-0.794056	-0.746048	7.95	7.03	7.41	8.3	9.44	8.88	8.53	10.13	8.72	7.14	8.6
GSM151312	GSM151312	gse6532	gse6532	NA	>50	neg	<2	I-II	pos	pos	neg	0	13.19	0	13.1945	NA	NA	NA	yes	no	LumA	NA	NA	NA	NA	-0.828621	0.862298	-0.0916173	-0.0769971	-0.201691	24.4804	5.69158	23.7224	NA	-0.0740461	1.57616	-0.620518	-0.0721714	8.44	6.92	8.77	8.47	9.43	8.27	8.76	10.09	7.91	7.05	8.99
GSM151313	GSM151313	gse6532	gse6532	NA	>50	pos	>2	I-II	pos	neg	neg	0	13.67	0	13.6658	NA	NA	NA	yes	no	LumB	NA	NA	NA	NA	0.229831	0.745519	0.522827	0.416126	-0.106836	29.3558	6.02137	38.3834	NA	0.0900846	1.72364	-0.0999039	0.509712	8.84	7.4	7	8.4	9.52	8.59	8.35	9.75	8.03	7.36	8.84
GSM151314	GSM151314	gse6532	gse6532	NA	>50	pos	<2	I-II	pos	pos	neg	0	12.38	0	12.3753	NA	NA	NA	yes	no	LumA	NA	NA	NA	NA	-1.07169	1.01006	-0.689093	-0.509181	-0.255814	21.6108	5.38326	29.9257	NA	-0.615875	-0.270431	-0.198582	-0.523713	8.35	7.27	6.71	8.27	9.75	8.13	8.54	10.17	8.87	6.96	8.99
GSM151315	GSM151315	gse6532	gse6532	NA	>50	pos	<2	I-II	pos	pos	neg	0	9.84	0	9.8411	NA	NA	NA	yes	no	LumB	NA	NA	NA	NA	-1.07174	0.812196	0.48052	-0.962908	-0.0827343	77.0981	5.94409	24.9565	NA	-0.101731	-0.416971	0.400294	0.352105	8.66	6.8	8.94	8.17	9.27	8.99	8.57	9.77	8.63	7.13	8.57
GSM151316	GSM151316	gse6532	gse6532	NA	>50	neg	<2	I-II	pos	pos	pos	0	12.15	0	12.1507	NA	NA	NA	yes	no	LumA	NA	NA	NA	NA	-0.60457	1.12718	-0.722528	-0.976794	-0.264553	37.7269	5.44514	23.2528	NA	0.430211	-0.740206	-0.559269	-0.508639	9.08	7.45	9.5	8.5	9.55	9.11	8.98	9.28	8.02	6.9	8.79
GSM151317	GSM151317	gse6532	gse6532	NA	>50	neg	<2	III	pos	pos	neg	0	7.82	0	7.81644	NA	NA	NA	yes	no	LumB	NA	NA	NA	NA	-1.38122	-0.13419	0.811708	-1.95406	0.0428471	107.752	6.18247	62.2414	NA	-0.335073	-1.68117	0.039607	0.73914	7.91	7.63	7.4	8.42	9.85	7.92	8.21	9.56	8.71	7.6	9.17
GSM151318	GSM151318	gse6532	gse6532	NA	>50	neg	<2	I-II	pos	pos	neg	0	4.65	0	4.65479	NA	NA	NA	yes	no	LumB	NA	NA	NA	NA	-1.24053	-0.104281	0.863803	-0.837333	0.0976744	48.4697	6.27279	43.5994	NA	-0.192695	-0.588484	0.291407	0.506387	7.3	7.5	6.51	8.55	10.44	8.51	8.66	10.02	8.8	7.5	8.25
GSM151319	GSM151319	gse6532	gse6532	NA	>50	pos	<2	I-II	pos	neg	neg	0	9.81	0	9.80548	NA	NA	NA	yes	no	LumA	NA	NA	NA	NA	0.109889	0.884035	-1.18026	-0.685545	-0.224665	0.529303	5.16419	27.5206	NA	-0.602033	-0.0574543	0.253977	-1.26054	7.51	7.35	7.72	8.36	9.45	8.13	8.72	10.07	8.41	7.34	8.86
GSM151320	GSM151320	gse6532	gse6532	NA	>50	neg	>2	III	neg	neg	pos	0	11.38	0	11.3836	NA	NA	NA	yes	no	Her2	NA	NA	NA	NA	-0.800303	-0.0165294	1.21401	-2.02185	0.0245243	114.812	6.42323	100	NA	-0.0384515	-1.53133	-0.967594	1.05214	9.4	7.71	7.29	8.57	9.4	8.66	8.59	9.85	8.14	7.43	8.61
GSM151321	GSM151321	gse6532	gse6532	NA	>50	neg	<2	I-II	pos	neg	neg	0	12.22	0	12.2219	NA	NA	NA	yes	no	LumA	NA	NA	NA	NA	0.1093	0.518129	-0.223275	1.02624	-0.108809	1.12952	5.67906	37.7596	NA	-0.84724	1.17706	-0.106709	-0.167933	7.85	6.5	6.61	8.3	9.56	9.1	8.53	9.52	8.77	6.64	8.87
GSM151322	GSM151322	gse6532	gse6532	NA	>50	pos	>2	NA	neg	neg	neg	1	9.05	1	9.05205	NA	NA	NA	yes	no	LumA	NA	NA	NA	NA	-0.228303	0.0188559	-0.768102	-0.530851	-0.163918	31.8509	5.45217	31.2966	NA	-0.358803	0.250703	-0.851902	-1.22064	8.03	6.35	7.25	8.53	9.68	8.6	8.54	9.35	8	7.64	8.7
GSM151323	GSM151323	gse6532	gse6532	NA	>50	neg	<2	I-II	pos	pos	neg	1	8.23	1	8.23014	NA	NA	NA	yes	no	LumB	NA	NA	NA	NA	-1.09206	0.531264	-0.293603	-1.86896	-0.0147992	56.8463	5.62743	25.576	NA	0.629936	-1.84467	0.104258	-0.505536	9.08	7.55	6.8	8.71	10.08	8.45	8.64	10.29	8.41	7.7	9.07
GSM151324	GSM151324	gse6532	gse6532	NA	>50	pos	>2	I-II	neg	pos	neg	0	12.13	0	12.1315	NA	NA	NA	yes	no	Normal	NA	NA	NA	NA	1.16383	-0.428875	-0.393185	1.3695	-0.138266	29.64	5.61954	41.8334	NA	-0.166988	0.635664	0.631678	-0.46364	8.34	6.86	7.66	8.37	9.55	8.75	8.25	9.93	8.41	7.96	9.15
GSM151325	GSM151325	gse6532	gse6532	NA	>50	neg	<2	I-II	neg	pos	neg	0	11.35	0	11.3534	NA	NA	NA	yes	no	LumA	NA	NA	NA	NA	-0.262787	0.527822	-0.768553	-0.833984	-0.265257	30.0252	5.35071	28.1492	NA	-0.42406	0.516453	-1.03225	-0.647405	7.42	6.91	7.31	8.31	9.7	8.64	8.43	10.23	8.54	7.7	8.79
GSM151326	GSM151326	gse6532	gse6532	NA	>50	neg	<2	III	pos	neg	neg	0	11.85	0	11.8466	NA	NA	NA	yes	no	LumB	NA	NA	NA	NA	-0.712741	0.402021	0.878882	-0.526119	-0.083439	132.958	6.31113	68.1661	NA	2.71024	-1.85975	-0.310872	0.814286	9.63	9.14	7.18	9.29	10.24	9.81	9.77	9.72	9.11	8.38	9.68
GSM151327	GSM151327	gse6532	gse6532	NA	>50	pos	>2	III	pos	pos	neg	0	9.18	0	9.17534	NA	NA	NA	yes	no	LumB	NA	NA	NA	NA	-1.34797	0.597	0.542045	-1.17256	-0.0878083	67.9953	6.00206	26.5693	NA	-0.311343	-0.735494	-0.225804	0.449861	9.52	6.9	5.94	8.17	9.96	8.91	8.84	10	8.78	7.53	8.52
GSM151328	GSM151328	gse6532	gse6532	NA	>50	pos	>2	III	pos	neg	neg	1	3.48	1	3.47945	NA	NA	NA	yes	no	LumB	NA	NA	NA	NA	-0.709481	0.215343	0.761295	-1.66788	-0.00408738	145.167	6.12654	48.9371	NA	0.944355	-2.67067	0.427515	0.656901	9.29	7.25	6.86	8.71	9.81	8.33	8.21	9.58	8.41	7.85	9.39
GSM151329	GSM151329	gse6532	gse6532	NA	>50	pos	>2	I-II	pos	pos	neg	0	12.28	0	12.2767	NA	NA	NA	yes	no	LumB	NA	NA	NA	NA	-0.131237	0.789124	0.0118989	-0.793999	-0.165046	57.1721	5.71135	24.0524	NA	-0.364735	-0.00279641	0.322032	-0.205395	7.91	7.73	7.26	8.08	10	8.42	8.55	10.01	8.13	7.43	8.7
GSM151330	GSM151330	gse6532	gse6532	NA	>50	pos	<2	III	pos	pos	neg	0	9.39	0	9.39452	NA	NA	NA	yes	no	LumB	NA	NA	NA	NA	0.270144	-0.841215	0.886742	1.60793	0.0907681	68.0962	6.31251	67.7878	NA	-0.275749	1.03665	0.226756	0.713648	8.41	6.73	7.61	8.58	9.73	8.68	8.09	9.69	8.61	7.65	8.27
GSM151331	GSM151331	gse6532	gse6532	NA	>50	neg	<2	I-II	neg	neg	neg	0	12.37	0	12.3671	NA	NA	NA	yes	no	Normal	NA	NA	NA	NA	-0.119274	-0.428903	-0.668188	-0.124132	-0.103594	35.82	5.54193	45.593	NA	-0.131393	0.204055	0.25738	-0.78351	8.92	7.07	7.37	8.34	9.32	9.26	8.69	9.51	8.49	7.2	9.4
GSM151332	GSM151332	gse6532	gse6532	NA	>50	pos	<2	I-II	pos	pos	neg	0	12.59	0	12.5918	NA	NA	NA	yes	no	LumA	NA	NA	NA	NA	0.255175	1.09306	-0.729828	-0.444034	-0.290909	18.0893	5.36504	21.8896	NA	-0.354848	-0.0904375	-0.657948	-0.857769	8.32	6.94	7.3	8.33	9.77	8.63	8.7	10.03	8.35	7.47	8.76
GSM151333	GSM151333	gse6532	gse6532	NA	>50	pos	<2	I-II	neg	pos	neg	0	12.48	0	12.4767	NA	NA	NA	yes	no	LumA	NA	NA	NA	NA	-0.943213	0.148106	-0.556065	0.0856451	-0.151233	86.3404	5.49017	32.6979	NA	0.0188954	1.24114	0.723551	-0.54455	8.08	7	7.2	8.9	9.73	8.54	8.45	10.13	8.44	8.03	8.32
GSM151334	GSM151334	gse6532	gse6532	NA	>50	neg	>2	I-II	pos	pos	pos	0	6.2	0	6.2	NA	NA	NA	yes	no	LumA	NA	NA	NA	NA	-0.690873	1.51082	-2.59569	-1.25932	-0.306977	11.2103	4.59898	13.4977	NA	-0.819555	-0.694972	-0.00122543	-2.3536	8.24	6.68	5.6	8.02	9.76	9.07	8.57	9.76	7.53	7.46	8.47
GSM151335	GSM151335	gse6532	gse6532	NA	>50	neg	>2	I-II	pos	pos	neg	0	12.2	0	12.2027	NA	NA	NA	yes	no	LumA	NA	NA	NA	NA	-0.382649	1.54402	-1.2558	-1.47921	-0.415222	25.7122	5.08994	13.6045	NA	-0.331118	-0.719003	-0.317677	-1.37515	8.75	6.96	6.4	8.27	10.3	8.29	8.74	10.12	8.32	7.14	8.6
GSM151336	GSM151336	gse6532	gse6532	NA	>50	neg	>2	I-II	pos	neg	neg	1	2.1	1	2.10137	NA	NA	NA	yes	no	Basal	NA	NA	NA	NA	-1.10912	-0.578054	0.347763	-0.991864	0.175476	51.7008	6.15463	57.582	NA	2.16446	-0.208706	1.9111	0.111815	9.29	8	7.87	8.89	9.72	9.6	9.33	10.02	8.32	8.33	8.24
GSM151337	GSM151337	gse6532	gse6532	NA	>50	neg	<2	NA	neg	neg	pos	0	4.31	0	4.31233	NA	NA	NA	yes	no	LumA	NA	NA	NA	NA	-0.436105	0.989491	-0.862581	-1.08794	-0.232699	49.1471	5.37463	31.4188	NA	-0.859105	0.17814	0.441126	-1.00607	8.86	6.38	5.9	8.25	9.72	9.26	8.64	9.3	7.83	6.72	8.91
GSM151338	GSM151338	gse6532	gse6532	NA	>50	neg	>2	I-II	pos	neg	neg	0	6.24	0	6.2411	NA	NA	NA	yes	no	LumB	NA	NA	NA	NA	-0.931322	0.0113613	0.0241455	-0.807215	-0.0799154	43.5273	5.70046	35.3477	NA	-0.584235	-1.27029	0.121272	-0.226232	8.27	7.45	6.45	8.34	9.65	7.57	8.54	9.34	8.58	7.29	8.65
GSM151339	GSM151339	gse6532	gse6532	NA	>50	pos	<2	I-II	pos	pos	neg	0	7.53	0	7.53425	NA	NA	NA	yes	no	LumA	NA	NA	NA	NA	-0.130934	1.31509	-0.922409	-1.07643	-0.256519	39.5844	5.27073	13.4984	NA	0.489535	-0.655392	0.264186	-0.872843	7.39	7.34	7.02	8.82	9.67	8.37	8.53	10.08	8.84	7.64	9.51
GSM151340	GSM151340	gse6532	gse6532	NA	>50	neg	>2	I-II	neg	neg	neg	1	1.21	1	1.2137	NA	NA	NA	yes	no	Basal	NA	NA	NA	NA	-1.0642	-1.60404	1.0625	-0.885093	0.134602	78.6498	6.39889	90.5433	NA	0.794067	0.965967	1.48916	0.762194	8.76	7.32	7.59	8.78	9.36	9.19	8.14	9.8	9.05	7.99	9.11
GSM151341	GSM151341	gse6532	gse6532	NA	>50	pos	>2	III	pos	neg	neg	0	8.8	0	8.79726	NA	NA	NA	yes	no	Her2	NA	NA	NA	NA	2.45848	-0.923833	1.81415	2.01339	0.195631	100.355	6.79934	100	NA	0.268058	-0.661047	-0.66135	1.57284	7.1	7.55	7.41	8.45	9.13	8.21	8.31	9.94	8.46	7.7	9.01
GSM151342	GSM151342	gse6532	gse6532	NA	>50	pos	<2	I-II	pos	pos	neg	1	10.28	1	10.2767	NA	NA	NA	yes	no	LumA	NA	NA	NA	NA	-1.42045	1.19329	-1.7132	-1.69846	-0.330796	-0.8779	4.92771	19.0323	NA	-0.813623	-0.925854	-0.760029	-1.68637	9.26	7.1	6.16	7.87	9.58	8.07	8.69	9.65	7.58	6.83	8.82
GSM151343	GSM151343	gse6532	gse6532	NA	<50	neg	>2	III	neg	neg	pos	0	10.88	0	10.8849	NA	NA	NA	yes	no	Her2	NA	NA	NA	NA	-1.18863	-1.39489	2.43787	-0.875456	0.236786	233.191	7.07626	100	NA	2.55402	-2.78422	0.58404	2.2159	8.7	9.12	7.81	9.68	10.03	7.73	9.12	11.12	8.67	8.78	9.22
GSM151344	GSM151344	gse6532	gse6532	NA	>50	neg	<2	III	pos	pos	neg	0	7.18	0	7.18356	NA	NA	NA	yes	no	LumB	NA	NA	NA	NA	-0.716766	0.0520386	0.990137	-0.26087	0.0360817	125.915	6.29075	53.1862	NA	0.968085	-0.600734	2.31261	0.635177	8.92	8.12	7.45	9.24	9.69	8.65	8.24	10.19	8.54	8.27	8.68
GSM151345	GSM151345	gse6532	gse6532	NA	>50	pos	>2	I-II	pos	neg	neg	0	11.57	0	11.5671	NA	NA	NA	yes	no	LumB	NA	NA	NA	NA	-0.801806	0.0598617	-0.0539287	-0.571397	-0.0847075	85.4761	5.82867	41.7642	NA	0.726832	-0.0682916	1.33944	-0.311353	8.99	7.72	7.5	8.93	10.13	8.62	8.71	9.79	8.51	7.57	9.14
GSM177885	GSM177885	gse7390	gse7390	tbig302	>50	neg	>2	III	neg	neg	neg	1	1.98082	1	1.98082	1	NA	2.56712	no	no	Her2	NA	NA	NA	NA	-1.2628	-0.705257	0.3911	-1.26378	0.0334038	47.2107	6.10191	66.5388	NA	0.196868	1.70856	-0.794056	0.341686	7.73	7.28	7.58	8.7	9.41	8.69	8.38	9.99	8.86	8.39	8.69
GSM177886	GSM177886	gse7390	gse7390	tbig302	>50	neg	>2	III	pos	pos	neg	0	18.0575	1	0.50137	0	NA	18.0575	no	no	LumB	NA	NA	NA	NA	1.59866	0.200375	1.82568	1.28331	0.0799154	173.006	6.83358	95.5406	NA	-1.01137	-2.2056	-0.620518	1.88362	8.56	7.5	6.56	8.4	9.13	7.66	8.28	8.96	8.96	7.42	8.75
GSM177887	GSM177887	gse7390	gse7390	tbig302	<50	neg	>2	III	neg	neg	neg	1	1.43562	1	1.43562	1	NA	2.52603	no	no	Basal	NA	NA	NA	NA	0.335518	-1.74259	0.426604	-0.362341	0.0170543	63.4476	6.01628	72.47	NA	0.388684	1.24255	1.5368	0.0878743	8.34	7.71	7.52	8.92	9.78	8.75	8.13	9.8	8.12	7.25	8.91
GSM177888	GSM177888	gse7390	gse7390	tbig302	<50	neg	<2	III	pos	pos	neg	1	17.137	1	6.00548	1	NA	17.137	no	no	LumB	NA	NA	NA	NA	1.33312	-0.433405	0.580584	2.00077	-0.121635	68.7934	6.29277	61.001	NA	-0.819555	-0.732667	-0.708988	0.889432	8.9	7.77	6.37	7.89	8.72	8.52	8.02	9.04	8.69	7.08	8.5
GSM177889	GSM177889	gse7390	gse7390	tbig302	<50	neg	>2	I-II	pos	neg	neg	1	10.4712	1	10.4712	1	NA	11.3233	no	no	LumB	NA	NA	NA	NA	-1.50935	0.736053	-0.231077	-1.23806	-0.257505	113.464	5.77105	31.3433	NA	-2.14842	-0.130017	-0.936969	0.102504	9.18	6.76	5.9	7.4	8.63	8.9	8.82	7.56	8.07	6.66	7.84
GSM177890	GSM177890	gse7390	gse7390	tbig302	>50	neg	>2	I-II	pos	neg	neg	0	17.8274	0	17.8274	0	NA	17.8274	no	no	LumA	NA	NA	NA	NA	0.874187	0.43405	-0.866882	0.483748	-0.322058	2.75496	5.26983	32.6003	NA	-1.14386	0.136204	-0.766834	-0.912744	7.75	7.24	6.67	8.36	9.43	7.92	8.3	9.76	8.34	6.8	8.72
GSM177891	GSM177891	gse7390	gse7390	tbig302	<50	neg	>2	III	neg	neg	neg	0	16.2932	1	1.94247	0	NA	16.2932	no	no	Basal	NA	NA	NA	NA	1.60391	-1.93514	2.09843	0.518772	0.169697	66.321	6.9081	100	NA	-0.0424064	0.126309	1.64568	2.3212	8.26	9.02	6.47	7.61	9.04	9.72	8.68	9.56	8.59	7.88	8.04
GSM177892	GSM177892	gse7390	gse7390	tbig302	>50	neg	>2	I-II	pos	neg	neg	1	15.9342	1	15.9342	1	NA	15.9342	no	no	LumA	NA	NA	NA	NA	0.408589	0.627111	-0.691948	0.287708	-0.241297	26.7997	5.41486	32.5671	NA	-0.859105	0.836861	-0.0420579	-0.706591	8.18	7.76	7.61	8.58	9.48	8.59	7.97	9.62	7.79	7.04	8.66
GSM177893	GSM177893	gse7390	gse7390	tbig302	<50	neg	>2	III	pos	pos	neg	0	16.4575	0	16.4575	0	NA	16.4575	no	no	LumB	NA	NA	NA	NA	-1.22986	1.38291	-0.451432	-1.49078	-0.289077	75.2667	5.5586	1.7201	NA	0.125679	-2.67491	-0.583088	-0.545215	7.9	8.11	6.29	8.66	9.54	8.53	8.66	9.65	8.59	7.79	9.44
GSM177894	GSM177894	gse7390	gse7390	tbig302	<50	neg	>2	I-II	pos	neg	neg	1	3.37808	1	1.15616	1	NA	4.06575	no	no	LumA	NA	NA	NA	NA	0.617818	0.311084	0.202861	-0.170785	-0.192671	67.8146	5.86256	43.6019	NA	-0.119528	0.603152	0.196131	0.284274	8.3	7.58	7.28	8.79	9.51	8.76	8.47	9.89	8.38	7.54	8.49
GSM177895	GSM177895	gse7390	gse7390	tbig302	>50	neg	>2	III	pos	neg	pos	1	3.11233	1	3.11233	1	NA	5.23562	no	no	LumB	NA	NA	NA	NA	0.0949659	0.0455052	0.572324	0.569551	-0.150529	79.0592	6.21444	62.5488	NA	0.95622	-0.145566	-0.559269	0.615227	8.8	8.61	6.99	8.84	9.72	8.88	9.03	10.26	8.58	7.89	9.36
GSM177896	GSM177896	gse7390	gse7390	tbig302	>50	neg	<2	I-II	pos	pos	neg	0	16.3945	0	16.3945	0	NA	16.3945	no	no	LumA	NA	NA	NA	NA	-0.211128	1.06048	-0.559086	-1.23461	-0.266385	35.16	5.40381	3.16861	NA	-0.218402	-0.526758	-0.521839	-0.654276	7.24	6.96	8	9.06	10.08	7.58	8.36	10.29	8.09	7.89	8.9
GSM177897	GSM177897	gse7390	gse7390	tbig302	<50	neg	>2	III	neg	neg	neg	0	17.1205	0	17.1205	0	NA	17.1205	no	no	Basal	NA	NA	NA	NA	1.46306	-1.8784	1.13004	0.699459	0.203665	60.0223	6.34525	94.2316	NA	1.98055	-1.00973	2.56441	0.913595	7.8	9.1	9.51	9.31	9.86	8.86	7.8	11.18	8.44	9.18	8.84
GSM177898	GSM177898	gse7390	gse7390	tbig302	>50	neg	>2	I-II	neg	neg	neg	1	11.1397	1	7.78356	1	NA	11.9781	no	no	LumA	NA	NA	NA	NA	0.635953	-0.302068	-0.806908	0.632089	-0.174489	39.4785	5.47778	41.8621	NA	-1.37325	-0.330272	-0.82468	-0.940896	6.82	6.94	7.14	8.19	9.4	8.29	8.17	9.35	8.04	7.38	8.31
GSM177899	GSM177899	gse7390	gse7390	tbig302	<50	neg	>2	III	neg	neg	neg	1	1.89041	1	1.25479	1	NA	2.67671	no	no	LumB	NA	NA	NA	NA	0.97511	-1.50615	1.74324	2.07042	0.240733	33.4826	6.68858	98.884	NA	0.141499	-1.63122	0.679316	1.6491	7.3	8.34	7.8	9.15	9.61	7.59	8.27	9.95	8.49	8.65	8.61
GSM177900	GSM177900	gse7390	gse7390	tbig302	<50	neg	>2	III	pos	neg	neg	1	2.72329	1	2.72329	1	NA	10.4932	no	no	LumB	NA	NA	NA	NA	-0.772035	0.580581	0.205324	-0.681263	-0.157999	102.864	5.91179	49.095	NA	-0.675199	-1.04789	-0.804264	0.540524	8.9	6.97	6.3	7.99	9.29	8.6	8.41	9.29	8.09	7.5	8.76
GSM177901	GSM177901	gse7390	gse7390	tbig302	<50	neg	>2	III	neg	pos	neg	1	1.18904	1	0.772603	1	NA	1.8274	no	no	Basal	NA	NA	NA	NA	-0.624503	-0.727418	0.907528	0.143213	-0.0794926	47.8858	6.38678	61.9382	NA	1.60681	0.243164	0.914102	0.690373	8.4	8.44	7.6	8.85	9.88	9.04	8.72	10.24	9.35	7.92	9.16
GSM177902	GSM177902	gse7390	gse7390	tbig302	>50	neg	>2	I-II	neg	neg	pos	1	4.77534	1	1.50137	1	NA	5.83288	no	no	Her2	NA	NA	NA	NA	0.259519	-0.126491	0.548382	-0.849786	-0.086117	40.1368	6.19479	70.9002	NA	-0.689042	-1.22082	-1.01523	0.261885	8.37	6.85	6.29	8.69	9.3	8.72	8.23	9.54	8.49	7.54	8.64
GSM177903	GSM177903	gse7390	gse7390	tbig302	>50	neg	>2	I-II	neg	neg	neg	1	7.84384	1	4.9863	1	NA	9.83562	no	no	Her2	NA	NA	NA	NA	-0.349317	-1.03674	0.287561	1.15099	-0.0498943	41.1389	6.05822	74.6903	NA	-0.942159	-0.100804	-0.858707	0.518357	7.95	8.1	7.09	8.52	8.99	8.35	8.43	9.14	8.74	7.4	8.41
GSM177904	GSM177904	gse7390	gse7390	tbig302	<50	neg	>2	I-II	pos	pos	neg	0	15.5973	0	15.5973	0	NA	15.5973	no	no	LumA	NA	NA	NA	NA	0.748156	1.09748	-0.548231	-0.46353	-0.291755	39.0189	5.45527	8.91467	NA	-0.113596	-0.664816	-0.310872	-0.564722	8.36	7.42	7.11	8.64	9.58	8.49	8.52	9.98	8.53	7.59	8.95
GSM177905	GSM177905	gse7390	gse7390	tbig302	>50	neg	>2	I-II	pos	neg	neg	0	15.9534	0	15.9534	0	NA	15.9534	no	no	LumA	NA	NA	NA	NA	-1.42113	0.190712	-0.425517	-0.76985	-0.140099	44.9589	5.62261	37.1771	NA	1.52573	-0.620996	-0.0216417	-0.663365	9.29	8.77	7.21	9.14	10.17	9.25	8.89	10.53	8.66	7.64	8.8
GSM177906	GSM177906	gse7390	gse7390	tbig302	<50	neg	>2	III	neg	neg	neg	0	15.8493	0	15.8493	0	NA	15.8493	no	no	Basal	NA	NA	NA	NA	-1.27456	-1.4366	1.93347	-1.93453	0.350951	43.9749	6.8835	100	NA	0.473715	-0.974387	1.45854	1.87099	7.88	9.41	7.85	8.72	9.1	8.98	8.19	10.05	7.66	7.94	7.43
GSM177907	GSM177907	gse7390	gse7390	tbig302	<50	neg	>2	I-II	pos	pos	neg	0	15.5096	1	15.337	0	NA	15.5096	no	no	LumA	NA	NA	NA	NA	0.181997	0.491961	-0.973409	0.46196	-0.158562	61.0388	5.25185	15.775	NA	-0.86306	-1.62934	-0.287053	-1.1384	7.65	7.33	6.82	8.76	9.65	7.97	8.27	9.94	8.26	6.77	8.63
GSM177908	GSM177908	gse7390	gse7390	tbig302	>50	neg	<2	I-II	pos	pos	pos	1	7.96986	1	7.96986	1	NA	7.96986	no	no	LumB	NA	NA	NA	NA	-1.34085	1.52468	0.763884	-1.00326	-0.0367865	74.1318	6.05383	20.2649	NA	1.78676	-1.18784	-0.552464	0.865492	8.04	8.82	6.81	9.12	10.74	8.51	9.07	10.71	8.83	8.19	9.41
GSM177909	GSM177909	gse7390	gse7390	tbig302	>50	neg	>2	III	neg	neg	neg	1	3.20822	1	0.331507	1	NA	4.5863	no	no	Basal	NA	NA	NA	NA	-0.687228	-1.89825	1.14834	2.15271	0.144468	43.549	6.39065	99.8934	NA	-0.607965	-0.929624	2.38067	1.00692	7.31	7.96	7.76	9.11	9.37	7.92	7.89	9.53	8.47	6.57	8.13
GSM177910	GSM177910	gse7390	gse7390	tbig302	>50	neg	>2	I-II	pos	pos	neg	0	14	0	14	0	NA	14	no	no	LumB	NA	NA	NA	NA	-1.73938	0.544956	-0.751788	-1.25206	-0.221424	32.2144	5.44953	27.7138	NA	-0.653447	0.217249	-0.794056	-0.633218	8.88	8	6.26	7.83	9.21	8.51	8.79	9.36	8.59	6.54	8.23
GSM177911	GSM177911	gse7390	gse7390	tbig302	<50	neg	<2	I-II	pos	neg	neg	0	15.1589	0	15.1589	0	NA	15.1589	no	no	LumA	NA	NA	NA	NA	0.277845	0.417249	-2.11331	-0.630053	-0.453559	-5.86024	4.74199	22.9314	NA	-0.0522938	0.485826	-0.460591	-2.20508	7.54	8	7.69	8.54	9.96	8.75	8.12	10.02	8.61	7.04	8.77
GSM177912	GSM177912	gse7390	gse7390	tbig302	<50	neg	>2	I-II	pos	neg	neg	0	15.263	1	3.91507	0	NA	15.263	no	no	Normal	NA	NA	NA	NA	0.285657	0.538325	-1.42606	-1.25656	-0.244397	2.22144	5.03987	23.3091	NA	-0.952046	-1.06014	1.12167	-1.67928	7.86	6.9	7.07	8.39	9.03	8.34	8.37	10.22	7.92	6.78	8.54
GSM177913	GSM177913	gse7390	gse7390	tbig302	<50	neg	>2	III	neg	neg	neg	0	15.1205	0	15.1205	0	NA	15.1205	no	no	Basal	NA	NA	NA	NA	-0.03284	-1.62674	0.976445	0.44862	0.160536	51.5512	6.36045	82.0194	NA	-0.194672	0.687966	3.33343	0.921575	7.39	8.08	7.02	8.68	9.78	9	8.08	9.44	8.33	7.1	8.61
GSM177914	GSM177914	gse7390	gse7390	tbig302	<50	neg	<2	III	pos	neg	neg	0	14.737	0	14.737	0	NA	14.737	no	no	LumA	NA	NA	NA	NA	1.44939	-0.00467732	-1.22474	1.90002	-0.330655	7.87005	5.25655	31.1207	NA	-0.631695	-0.537124	-0.617115	-1.29778	7.31	7.27	7.33	8.58	9.58	8.25	8.38	9.64	7.93	7.14	8.86
GSM177915	GSM177915	gse7390	gse7390	tbig302	<50	neg	>2	III	pos	pos	pos	0	12.8082	0	12.8082	0	NA	12.8082	no	no	LumB	NA	NA	NA	NA	2.2997	-0.0266877	-0.17631	1.57882	-0.126145	10.8253	5.74616	44.18	NA	-0.732546	-0.382103	-0.794056	-0.228892	8.17	7.23	7.13	8.42	8.95	8.57	8.55	9.39	8.31	6.82	8.76
GSM177916	GSM177916	gse7390	gse7390	tbig302	<50	neg	<2	I-II	pos	pos	neg	0	12.7452	1	4.56438	0	NA	12.7452	no	no	LumB	NA	NA	NA	NA	-1.36105	0.983499	0.446257	-0.689529	-0.247357	107.415	5.98213	32.6454	NA	0.0386702	-1.09407	-0.018239	0.450304	9.02	7.08	7.04	8.82	9.46	8.22	8.71	10	8.24	7.08	8.74
GSM177917	GSM177917	gse7390	gse7390	tbig302	<50	neg	>2	I-II	pos	pos	pos	0	11.5808	0	11.5808	0	NA	11.5808	no	no	LumB	NA	NA	NA	NA	-1.53025	1.35625	-0.217578	-1.91316	-0.180127	58.9539	5.60746	14.1324	NA	-0.19665	-1.20904	-0.276845	-0.328422	7.76	6.8	6.63	8.63	10.34	8.63	8.3	10.33	8.17	7.86	9.37
GSM177918	GSM177918	gse7390	gse7390	tbig302	<50	neg	>2	III	neg	neg	pos	1	2.49315	1	0.865753	1	NA	4.19178	no	no	Her2	NA	NA	NA	NA	1.61794	-0.69403	-0.310424	0.846781	-0.0630021	53.2312	5.77303	56.5313	NA	-0.230267	-0.197397	-0.794056	-0.65605	8.21	7.81	7.06	8.68	9.16	8.67	8.36	9.43	8.6	7.03	8.45
GSM177919	GSM177919	gse7390	gse7390	tbig302	>50	neg	<2	I-II	pos	pos	neg	0	12.2521	0	12.2521	0	NA	12.2521	no	no	LumA	NA	NA	NA	NA	-1.97759	2.33317	-1.22825	-1.63529	-0.357717	13.4505	5.09129	5.25691	NA	-0.0246091	-1.33343	-0.91315	-1.29756	8.36	8.15	5.92	8.7	10.14	8.15	8.76	10.16	8.5	7.32	8.68
GSM177920	GSM177920	gse7390	gse7390	tbig302	<50	neg	>2	III	pos	pos	neg	1	3.30411	1	0.958904	1	NA	3.49315	no	no	LumB	NA	NA	NA	NA	-1.61535	0.0975199	0.411007	-1.30114	0.0890768	122.296	6.1336	38.6189	NA	1.70766	0.283686	0.454737	0.298682	10.34	8.58	7.98	9.12	9.79	8.76	8.89	10.07	8.97	8.38	9.09
GSM177921	GSM177921	gse7390	gse7390	tbig302	<50	neg	>2	I-II	pos	pos	pos	0	19.3342	1	15.4301	0	NA	19.3342	no	no	LumA	NA	NA	NA	NA	-0.529543	1.04829	-0.968388	-0.564695	-0.160395	65.5613	5.26234	33.694	NA	2.58566	0.248818	-0.358509	-1.01139	9.44	8.48	8.33	8.91	10.39	9.3	9.03	10.42	9.04	8.63	9.71
GSM177922	GSM177922	gse7390	gse7390	tbig302	<50	neg	>2	I-II	pos	neg	neg	0	2.62466	0	2.62466	0	NA	2.62466	no	no	LumA	NA	NA	NA	NA	0.547871	0.504782	-1.21615	0.717171	-0.266244	9.73601	5.18793	26.4731	NA	-1.77468	-0.810413	-1.3487	-1.02247	7.68	7.6	6.1	7.55	8.34	8.3	8.66	9.29	8.37	7	8.86
GSM177923	GSM177923	gse7390	gse7390	tbig302	>50	neg	>2	III	neg	neg	neg	0	14.6822	0	14.6822	0	NA	14.6822	no	no	Basal	NA	NA	NA	NA	2.04734	-1.79328	0.385005	2.0881	0.154616	36.2523	6.11315	52.508	NA	0.503377	-0.447598	1.38027	0.757317	9.01	7.87	7.6	8.81	9.24	9.03	8.44	9.97	8.1	7.2	8.93
GSM177924	GSM177924	gse7390	gse7390	tbig302	<50	neg	>2	I-II	pos	pos	neg	0	16.2877	0	16.2877	0	NA	16.2877	no	no	LumA	NA	NA	NA	NA	-0.946539	0.657011	-1.10449	-0.952108	-0.193376	48.3866	5.23865	27.4679	NA	-0.79978	0.8722	-1.15474	-1.02557	8.7	6.6	7.08	8.25	9.37	8.5	8.37	9.43	8	7.57	9
GSM177925	GSM177925	gse7390	gse7390	tbig302	>50	neg	>2	III	neg	neg	neg	0	15.4822	0	15.4822	0	NA	15.4822	no	no	Basal	NA	NA	NA	NA	1.72742	-1.79984	1.45852	0.748225	0.150669	51.3631	6.54127	89.8474	NA	1.36754	-0.490476	1.88728	1.39373	8.87	7.82	7.96	8.6	9.99	8.25	8.74	10.49	8.31	8.01	9.82
GSM177926	GSM177926	gse7390	gse7390	tbig302	<50	neg	>2	III	pos	pos	neg	1	1.44658	1	1.44658	1	NA	16.537	no	no	LumB	NA	NA	NA	NA	-1.68952	1.07308	0.881087	-1.82709	-0.11642	138.135	6.28233	41.1549	NA	-0.246087	-1.00784	-0.423161	1.0896	8.38	7.04	6.21	8.35	9.85	8.52	8.26	9.42	8.11	7.72	9.33
GSM177927	GSM177927	gse7390	gse7390	tbig302	<50	neg	<2	III	neg	neg	pos	1	2.18082	1	1.11781	1	NA	3.93425	no	no	Her2	NA	NA	NA	NA	-0.457463	-0.79265	0.0103817	-0.284699	-0.186047	48.136	5.92815	77.0714	NA	1.25877	-0.227082	-0.600102	-0.233104	9.27	7.86	7.34	9.01	10.2	8.88	8.82	9.81	8.03	7.91	9.6
GSM177928	GSM177928	gse7390	gse7390	tbig302	>50	neg	<2	I-II	pos	neg	neg	0	15.5753	0	15.5753	0	NA	15.5753	no	no	LumB	NA	NA	NA	NA	-0.723443	0.957246	-0.736778	-0.751037	-0.372234	23.0058	5.49049	32.9804	NA	-0.829443	0.839217	-1.20919	-0.45034	9.71	7.18	6.49	7.7	9.1	9.06	8.21	8.41	9.05	6.77	8.93
GSM177929	GSM177929	gse7390	gse7390	tbig302	<50	neg	>2	III	neg	neg	neg	1	2.80274	1	2.80274	1	NA	4.80548	no	no	LumB	NA	NA	NA	NA	-0.231263	0.161735	1.25839	1.39191	0.108245	112.563	6.48532	66.7859	NA	1.50003	-0.565867	-0.528645	1.36092	9.4	8.39	7.38	8.89	9.85	8.87	8.77	9.82	9.27	8.05	9.13
GSM177930	GSM177930	gse7390	gse7390	tbig302	>50	neg	>2	I-II	pos	neg	neg	0	13.126	0	13.126	0	NA	13.126	no	no	LumA	NA	NA	NA	NA	0.264036	0.627666	-1.8075	-0.52201	-0.325722	8.63155	4.88023	21.8191	NA	-0.936226	0.193689	-0.140736	-1.76529	8.9	6.43	6.83	8.64	9.56	8.43	8.31	9.78	7.6	6.99	8.66
GSM177931	GSM177931	gse7390	gse7390	tbig302	<50	neg	>2	I-II	pos	pos	neg	0	3.32877	0	3.32877	0	NA	3.32877	no	no	LumA	NA	NA	NA	NA	-0.945428	0.967859	-1.13821	-1.40885	-0.294715	23.6844	5.26363	25.357	NA	-1.20121	0.427399	-0.259831	-0.984786	8.26	6.84	6.69	7.82	9.13	7.85	8.9	9.29	8.57	6.85	8.57
GSM177932	GSM177932	gse7390	gse7390	tbig302	<50	neg	>2	I-II	pos	neg	neg	0	10.3534	0	10.3534	0	NA	10.3534	no	no	LumA	NA	NA	NA	NA	-0.121542	0.727012	-0.806733	-1.06353	-0.269345	99.9186	5.48164	33.0915	NA	-0.252019	-0.355717	-0.314274	-0.637651	9.13	7.96	6.47	7.97	9.22	8.49	8.67	9.53	8.81	7.3	9.01
GSM177933	GSM177933	gse7390	gse7390	tbig302	<50	neg	>2	III	pos	neg	neg	0	14.537	0	14.537	0	NA	14.537	no	no	LumB	NA	NA	NA	NA	-0.703504	0.0381584	-0.0320224	-0.358414	-0.136011	103.564	5.90876	78.8961	NA	-0.36078	-1.00124	-0.933567	0.499959	9.1	8.56	6.98	8.06	9.28	7.2	8.91	9.23	8.65	7.43	9.64
GSM177934	GSM177934	gse7390	gse7390	tbig302	<50	neg	>2	III	pos	neg	pos	0	15.5562	0	15.5562	0	NA	15.5562	no	no	LumB	NA	NA	NA	NA	0.160498	0.498775	0.650501	0.609222	-0.152643	84.8404	6.20451	66.174	NA	-0.439879	-1.56384	-0.916553	0.737367	8.71	7.63	6.38	8.02	9	8.82	8.74	9.35	8.4	7.58	9.29
GSM177935	GSM177935	gse7390	gse7390	tbig302	<50	neg	>2	III	neg	neg	neg	1	1.15342	1	1.15342	1	NA	2.17534	no	no	Basal	NA	NA	NA	NA	1.15445	-1.87868	1.04269	0.849496	0.261452	66.2251	6.31629	84.4047	NA	0.105904	-0.425452	1.55381	0.898964	7.55	8.34	7.47	8.63	9.19	8.65	8.5	10	8.21	7.66	9.07
GSM177936	GSM177936	gse7390	gse7390	tbig302	>50	neg	<2	I-II	pos	pos	neg	0	15.3753	1	2.30137	0	NA	15.3753	no	no	LumA	NA	NA	NA	NA	1.02851	1.04329	-0.71727	0.788399	-0.149965	24.9335	5.42098	32.1431	NA	0.453941	-0.455608	-1.16155	-0.633218	8.29	8.6	7.04	8.27	9.7	8.46	8.9	9.69	8.75	7.54	9.18
GSM177937	GSM177937	gse7390	gse7390	tbig302	>50	neg	>2	III	neg	neg	neg	1	8.55068	1	8.55068	0	NA	9.11233	no	no	Basal	NA	NA	NA	NA	2.2653	-1.67556	1.22807	2.29941	0.202819	35.081	6.5182	84.3135	NA	1.67404	0.120184	2.10505	1.12795	8.82	7.24	7.69	9.25	9.84	8.49	8.66	11.08	9.08	7.95	9.84
GSM177938	GSM177938	gse7390	gse7390	tbig302	<50	neg	>2	I-II	pos	neg	neg	0	3.02466	0	3.02466	0	NA	3.02466	no	no	LumA	NA	NA	NA	NA	0.0710874	0.866064	-1.55647	-0.726495	-0.383228	-6.42156	5.0365	28.7281	NA	-1.16957	1.01497	-0.603504	-1.42125	9.33	6.59	6.25	7.36	9.11	8.73	8.64	9.19	8.68	6.93	8.73
GSM177939	GSM177939	gse7390	gse7390	tbig302	<50	neg	>2	III	neg	neg	pos	0	12.8521	0	12.8521	0	NA	12.8521	no	no	Her2	NA	NA	NA	NA	1.34711	-1.03445	0.517855	1.06686	0.0940099	38.7101	6.09374	59.149	NA	0.0426251	0.744508	-0.19518	0.365405	7.67	7.19	7.73	8.66	9.75	8.38	8.33	9.97	8.53	8.13	9.06
GSM177940	GSM177940	gse7390	gse7390	tbig302	<50	neg	>2	I-II	pos	pos	neg	0	14.3507	1	4.40822	0	NA	14.3507	no	no	LumA	NA	NA	NA	NA	-1.0569	1.0762	-1.13531	-0.320985	-0.363354	80.1871	5.26522	24.2133	NA	-0.00285686	-0.153106	-0.89954	-1.2304	9.63	6.72	7	8.61	9.43	8.31	7.92	9.53	8.65	7.76	9.02
GSM177941	GSM177941	gse7390	gse7390	tbig302	<50	neg	>2	I-II	pos	neg	neg	0	13.9753	0	13.9753	0	NA	13.9753	no	no	LumA	NA	NA	NA	NA	-0.414287	0.783651	-0.714214	-1.20425	-0.212967	91.4899	5.53751	34.0236	NA	-1.1755	-1.24815	-0.113515	-0.438592	8.7	7.01	6.58	8.13	8.91	7.87	8.54	8.93	8.39	6.82	8.45
GSM177942	GSM177942	gse7390	gse7390	tbig302	<50	neg	<2	III	neg	neg	neg	0	7.69589	0	7.69589	0	NA	7.69589	no	no	LumB	NA	NA	NA	NA	0.984118	-0.0397379	0.711538	1.28003	0.0256519	63.784	6.17722	56.5618	NA	-0.342983	-0.762823	0.138285	0.533874	8.2	7.31	7.67	8.94	9.27	7.1	8.09	10.07	8.33	7.83	8.72
GSM177943	GSM177943	gse7390	gse7390	tbig302	<50	neg	<2	I-II	neg	neg	neg	0	9.03014	0	9.03014	0	NA	9.03014	no	no	Basal	NA	NA	NA	NA	0.691377	-1.83593	0.793688	0.426314	0.225934	39.9543	6.23989	93.4849	NA	1.42884	0.11877	1.51638	0.732269	7.98	8.78	8.1	8.73	9.59	8.62	8.84	10.38	8.44	8.15	9.33
GSM177944	GSM177944	gse7390	gse7390	tbig302	>50	neg	>2	I-II	neg	neg	neg	0	9.73973	1	1.49589	0	NA	9.73973	no	no	LumB	NA	NA	NA	NA	-1.87235	-1.78561	1.704	-0.730599	-0.0098661	162.166	6.74547	100	NA	-0.455699	0.977747	-0.617115	1.57107	9.14	6.49	6.94	8.46	9.47	8.68	8.31	10.19	7.89	7.29	8.85
GSM177945	GSM177945	gse7390	gse7390	tbig302	>50	neg	<2	I-II	pos	pos	neg	0	14.8849	1	9.65753	0	NA	14.8849	no	no	LumB	NA	NA	NA	NA	-0.872042	1.03395	0.387091	-0.0621778	-0.19253	87.9984	5.94487	30.8064	NA	-0.315298	0.569697	-0.310872	0.333928	8.67	8.06	6.48	8.26	9.71	8.37	8.2	9.98	8.1	7.59	9.03
GSM177946	GSM177946	gse7390	gse7390	tbig302	<50	neg	>2	III	pos	neg	neg	0	14.3233	1	2.33973	0	NA	14.3233	no	no	LumB	NA	NA	NA	NA	-1.39028	0.186933	1.01461	-1.25448	0.0109937	76.0706	6.53105	68.811	NA	0.991814	-0.727484	-0.0488633	0.931993	9.25	6.91	7.19	8.98	9.92	8.65	8.62	10.23	8.67	7.95	9.54
GSM177947	GSM177947	gse7390	gse7390	tbig302	<50	neg	>2	I-II	pos	pos	neg	0	14.5644	1	4.96712	0	NA	14.5644	no	no	LumB	NA	NA	NA	NA	-0.600182	0.227462	-0.454717	-0.44695	-0.152502	89.0162	5.58228	35.0694	NA	-0.123483	0.592786	-0.324482	-0.271009	8.96	7.42	7.11	8.57	9.76	8.19	8.55	9.89	8.31	8.04	9.22
GSM177948	GSM177948	gse7390	gse7390	tbig302	>50	neg	<2	I-II	pos	neg	neg	0	13.4932	0	13.4932	0	NA	13.4932	no	no	LumA	NA	NA	NA	NA	-0.680035	0.60848	-1.19202	-0.373884	-0.283157	39.9703	5.20357	31.8782	NA	0.147431	-0.302943	-0.525242	-0.894123	8.3	7.5	10.24	8.79	9.52	7.04	8.84	10	8.81	7.64	8.7
GSM177949	GSM177949	gse7390	gse7390	tbig302	<50	neg	>2	III	pos	neg	neg	0	13.7315	1	10.5562	0	NA	13.7315	no	no	LumB	NA	NA	NA	NA	0.228448	0.417784	0.177472	0.0054664	-0.0820296	65.4424	5.9794	37.5411	NA	-1.21307	-0.770362	-0.290455	0.517027	8.36	7.05	6.32	7.91	9.26	8.25	8.29	9.58	8.77	7.11	8.15
GSM177950	GSM177950	gse7390	gse7390	tbig302	<50	neg	>2	I-II	pos	pos	neg	0	12.7178	0	12.7178	0	NA	12.7178	no	no	LumA	NA	NA	NA	NA	-1.35416	1.07823	-1.31443	-0.939095	-0.307681	1.67941	5.17719	19.2036	NA	-0.780006	-0.812769	-0.664753	-1.15813	8.64	8.07	6.07	8.16	9.22	7.84	8.87	9.74	8.07	7.28	8.97
GSM177951	GSM177951	gse7390	gse7390	tbig302	>50	neg	<2	I-II	pos	pos	neg	0	9.07123	0	9.07123	0	NA	9.07123	no	no	LumA	NA	NA	NA	NA	0.365597	0.393143	-1.41275	0.517224	-0.316843	2.48061	5.07537	25.4223	NA	-1.65207	0.744508	-0.487812	-1.02668	8.05	6.49	6.7	7.45	8.82	8	8.65	9.75	8.36	6.98	8.97
GSM177952	GSM177952	gse7390	gse7390	tbig302	>50	neg	<2	I-II	neg	pos	neg	0	13.3233	0	13.3233	0	NA	13.3233	no	no	LumA	NA	NA	NA	NA	-0.924005	0.255331	-0.550651	-0.703909	-0.343481	63.4173	5.52051	26.863	NA	-0.734524	0.644145	-1.19217	-0.215148	7.48	8.09	7.11	8.32	9.34	7.6	8.54	10.18	8.47	7.35	9.08
GSM177953	GSM177953	gse7390	gse7390	tbig302	<50	neg	>2	I-II	pos	neg	neg	1	4.9726	1	4.87671	1	NA	9.16986	no	no	LumB	NA	NA	NA	NA	-0.711146	0.32519	-0.286768	-0.410118	-0.233404	77.334	5.72874	38.0028	NA	-0.629717	-0.274672	-0.304066	-0.129141	8.09	7.13	6.1	7.75	9.6	9.04	8.25	9.25	8.86	7.78	8.81
GSM177954	GSM177954	gse7390	gse7390	tbig302	<50	neg	>2	I-II	neg	neg	neg	1	2.2	1	2.2	1	NA	2.87397	no	no	Basal	NA	NA	NA	NA	-0.693517	-1.87025	1.24801	0.244011	0.0170543	54.72	6.55273	98.5375	NA	-2.07328	-0.0263558	2.12887	1.41457	8.1	7.72	6.42	7.87	8.72	8.16	7.89	9.32	7.84	6.82	8.37
GSM177955	GSM177955	gse7390	gse7390	tbig302	>50	neg	<2	I-II	pos	pos	neg	0	5.76712	0	5.76712	0	NA	5.76712	no	no	LumA	NA	NA	NA	NA	0.0302962	1.03008	-0.847446	-0.270381	-0.298379	47.2415	5.33247	14.5461	NA	-0.726614	0.0226478	-0.732807	-0.558515	8.85	6.2	7.04	8.4	9.51	8.35	8.47	9.81	8.39	7.52	8.75
GSM177956	GSM177956	gse7390	gse7390	tbig302	<50	neg	>2	III	neg	neg	neg	1	1.45205	1	1.45205	1	NA	2.54521	no	no	Basal	NA	NA	NA	NA	1.36142	-1.82915	0.21191	1.81507	0.0132488	49.9451	6.03487	60.9154	NA	-0.544686	0.963611	0.441126	0.186517	7.8	7.42	7.56	8.62	8.99	9.04	8.15	9.47	8.27	7.49	8.74
GSM177957	GSM177957	gse7390	gse7390	tbig302	<50	neg	>2	I-II	pos	neg	neg	0	13.2329	0	13.2329	0	NA	13.2329	no	no	LumA	NA	NA	NA	NA	0.00301018	0.390383	-0.614536	0.0193297	-0.32981	59.8011	5.46803	22.9087	NA	-0.145235	-0.973445	-0.0930985	-0.549205	7.79	7.76	7.5	9.18	9.7	7.22	8.77	10.4	8.42	7.97	9.02
GSM177958	GSM177958	gse7390	gse7390	tbig302	<50	neg	>2	III	pos	pos	neg	1	4.71507	1	4.71507	1	NA	5.88493	no	no	LumB	NA	NA	NA	NA	-0.104258	-0.406133	0.438643	0.575159	0.0186047	103.125	6.06549	49.7561	NA	0.922603	-0.0221151	-0.304066	0.216886	9.03	8.1	7.11	8.65	10.1	8.99	8.41	10.33	8.49	7.88	9.29
GSM177959	GSM177959	gse7390	gse7390	tbig302	>50	neg	<2	I-II	neg	neg	pos	0	12.9315	0	12.9315	0	NA	12.9315	no	no	Her2	NA	NA	NA	NA	-0.676071	-0.903351	-0.141641	0.749596	0.0596194	34.7385	5.81599	49.4924	NA	-0.426037	0.72519	-1.26363	-0.261256	8.21	7	6.8	8.6	8.95	8.33	8.34	9.91	8.56	7.55	9.43
GSM177960	GSM177960	gse7390	gse7390	tbig302	<50	neg	>2	I-II	pos	neg	neg	1	3.44932	1	3.44932	1	NA	6.72055	no	no	LumB	NA	NA	NA	NA	-1.06362	0.102532	0.805082	-0.357314	0.0436927	126.46	6.23564	73.4984	NA	-0.163033	-0.0390779	-0.712391	0.710545	8.21	7.92	6.64	8.64	9.66	8.38	8.58	9.75	8.42	7.55	8.68
GSM177961	GSM177961	gse7390	gse7390	tbig302	<50	neg	>2	I-II	neg	pos	neg	1	10.8932	1	10.8932	0	NA	12.1589	no	no	LumA	NA	NA	NA	NA	0.280062	0.583024	-1.13327	-0.277934	-0.304299	7.42974	5.24592	26.6285	NA	-1.21505	1.27931	-0.719196	-1.02513	8.46	6.98	7	8	9.22	8.92	8.45	9.13	8.64	6.77	8.81
GSM177962	GSM177962	gse7390	gse7390	tbig302	>50	neg	>2	I-II	pos	pos	neg	1	11.0959	1	9.12603	0	NA	12.2438	no	no	LumA	NA	NA	NA	NA	-0.507366	0.826921	-1.05728	-0.392689	-0.309514	-11.2953	5.35876	15.8123	NA	-3.12925	0.0928548	-1.07308	-0.802795	8.26	6.97	6.05	6.95	8.37	8.94	8.78	7.15	8.39	6.08	7.41
GSM177963	GSM177963	gse7390	gse7390	tbig302	<50	neg	>2	III	neg	neg	neg	0	4.76712	0	4.76712	0	NA	4.76712	no	no	Basal	NA	NA	NA	NA	0.690486	-1.5705	1.19527	1.23932	0.281184	85.9358	6.464	93.7946	NA	-0.778028	-0.189858	1.35305	1.27248	7.77	7.87	7.23	8.72	8.95	7.25	8.53	9.72	7.8	7.83	8.55
GSM177964	GSM177964	gse7390	gse7390	tbig302	<50	neg	>2	I-II	neg	pos	neg	1	9.88493	1	8.81644	1	NA	9.88493	no	no	LumA	NA	NA	NA	NA	0.564375	0.835094	-1.35938	-0.704953	-0.397886	13.8681	5.13859	27.9177	NA	-1.28624	-0.125777	-1.14453	-1.4084	8	6.31	6.85	8.03	9.43	8.3	8.55	9.76	7.89	7.26	9.07
GSM177965	GSM177965	gse7390	gse7390	tbig302	<50	neg	<2	I-II	pos	pos	neg	0	10.6849	1	6.94795	0	NA	10.6849	no	no	LumA	NA	NA	NA	NA	0.732757	1.05059	-1.11812	-1.28454	-0.315011	12.6271	5.23344	19.7607	NA	-0.19665	-0.583301	-1.16835	-1.13752	9.09	7.02	6.87	8.21	9.47	8.26	8.75	9.97	8.44	7.14	9.11
GSM177966	GSM177966	gse7390	gse7390	tbig302	<50	neg	>2	III	neg	neg	neg	0	4.25753	0	4.25753	0	NA	4.25753	no	no	Basal	NA	NA	NA	NA	0.67817	-1.6566	1.08262	-0.16759	0.15222	45.6891	6.33438	67.1343	NA	0.960175	1.58888	3.25857	0.881009	8.82	7.78	7.9	8.5	9.78	9.08	7.98	10.05	8.21	8.28	9.09
GSM177967	GSM177967	gse7390	gse7390	tbig302	<50	neg	>2	III	pos	pos	neg	0	9.70959	0	9.70959	0	NA	9.70959	no	no	LumA	NA	NA	NA	NA	-0.740077	1.08205	-1.08525	-1.07127	-0.30599	1.95849	5.20431	15.2359	NA	-0.728591	-0.114468	-0.355107	-1.00828	7.94	7.29	6.68	7.96	9.59	8.25	8.54	9.79	8.69	7.22	9.04
GSM177968	GSM177968	gse7390	gse7390	tbig302	<50	neg	>2	I-II	neg	neg	pos	0	10.1945	0	10.1945	0	NA	10.1945	no	no	Basal	NA	NA	NA	NA	1.03881	-0.780307	0.811532	0.784409	0.115574	77.6939	6.28127	67.0709	NA	-0.14919	0.10699	0.594248	0.722072	8.05	7.66	7.4	8.59	9.59	8.37	8.54	10.08	8.24	7.7	8.77
GSM177969	GSM177969	gse7390	gse7390	tbig302	<50	neg	>2	I-II	pos	pos	neg	0	10.3315	0	10.3315	0	NA	10.3315	no	no	LumA	NA	NA	NA	NA	0.518511	1.10725	-0.469688	-0.39426	-0.20747	64.1584	5.50373	22.4095	NA	-0.0424064	0.16636	-0.644337	-0.366771	8.58	8.06	7.25	8.39	9.91	8.24	8.7	9.95	8.4	7.67	8.73
GSM177970	GSM177970	gse7390	gse7390	tbig302	<50	neg	<2	III	neg	neg	neg	0	9.02192	0	9.02192	0	NA	9.02192	no	no	Basal	NA	NA	NA	NA	2.24452	-1.84891	0.718082	1.14613	0.126709	54.343	6.3216	78.9258	NA	0.550837	0.0876718	1.53339	1.09315	8.81	8.5	7.08	8.23	8.67	9.73	8.64	9.27	9.73	7.7	9.27
GSM177971	GSM177971	gse7390	gse7390	tbig302	<50	neg	<2	I-II	pos	pos	neg	0	10.411	1	8.47397	0	NA	10.411	no	no	LumB	NA	NA	NA	NA	0.110678	0.28206	0.289247	1.30811	0.0590557	50.6451	5.87565	23.1317	NA	0.0268053	-0.565867	-0.00122543	0.687713	8.36	7.3	7.45	8.74	9.48	7.88	8.46	10.27	8.74	7.59	9.02
GSM177972	GSM177972	gse7390	gse7390	tbig302	<50	neg	>2	I-II	pos	neg	pos	1	12.0959	1	12.0438	0	NA	12.2055	no	no	LumA	NA	NA	NA	NA	-0.523805	0.389388	-1.23518	-1.11866	-0.274419	46.4725	5.17897	33.631	NA	-0.428015	-0.756227	-0.0794877	-1.28825	8.65	6.52	7.56	8.63	9.8	8.44	8.42	10.21	7.78	7.29	8.61
GSM177973	GSM177973	gse7390	gse7390	tbig302	>50	neg	>2	III	pos	neg	neg	1	1.77808	1	1.77808	1	NA	2.81918	no	no	LumB	NA	NA	NA	NA	-1.31919	0.759756	0.889718	-0.486771	-0.09105	92.9726	6.29161	63.2551	NA	0.558747	0.259184	-0.579685	1.03307	9.7	7.96	7.78	8.73	9.63	8.61	9.09	9.72	8.99	7.64	9.53
GSM177974	GSM177974	gse7390	gse7390	tbig302	<50	neg	>2	I-II	pos	neg	pos	0	13.5671	1	13.5479	0	NA	13.5671	no	no	LumB	NA	NA	NA	NA	-0.164475	0.207354	0.431713	0.846722	-0.122199	41.8962	6.05682	34.3642	NA	0.902828	-0.112112	-0.0692795	0.4656	9.15	8.14	7.47	8.93	9.58	8.98	9.22	9.72	8.83	8.27	9.73
GSM177975	GSM177975	gse7390	gse7390	tbig302	<50	neg	>2	III	neg	neg	neg	1	4.63836	1	4.63836	1	NA	8.17808	no	no	Basal	NA	NA	NA	NA	1.19316	-1.84437	1.29149	1.12606	0.270895	34.6182	6.4825	79.3093	NA	2.12095	-0.011749	3.25516	1.23701	9.24	8.86	8.03	8.84	10.1	8.85	9.1	10.64	9.46	8.44	9.47
GSM177976	GSM177976	gse7390	gse7390	tbig302	<50	neg	<2	I-II	pos	neg	neg	0	12.611	1	10.2055	0	NA	12.611	no	no	LumA	NA	NA	NA	NA	-0.234616	0.707627	-0.634684	-0.728434	-0.20296	53.4009	5.45598	28.3862	NA	0.46185	0.499019	-0.249623	-0.594204	9.42	6.96	7.98	8.88	9.89	7.99	8.76	9.9	8.92	7.9	9.53
GSM177977	GSM177977	gse7390	gse7390	tbig302	>50	neg	<2	III	neg	neg	pos	0	13.3068	0	13.3068	0	NA	13.3068	no	no	Her2	NA	NA	NA	NA	1.80301	-1.21051	1.40462	0.506889	0.204228	38.3063	6.62383	100	NA	-1.21901	-0.824549	0.175715	1.30617	8.25	7.05	7.3	8.8	9.29	7.81	8.43	10	7.82	6.95	7.94
GSM177978	GSM177978	gse7390	gse7390	tbig302	<50	neg	>2	III	neg	neg	neg	0	12.8247	0	12.8247	0	NA	12.8247	no	no	Basal	NA	NA	NA	NA	1.46193	-1.97482	1.03293	1.96846	0.105567	36.805	6.52668	94.8569	NA	1.52771	-0.839156	2.55761	1.20731	8.65	8.68	7.27	8.99	10.12	8.63	8.43	10.32	9.14	7.93	9.42
GSM177979	GSM177979	gse7390	gse7390	tbig302	<50	neg	>2	III	neg	neg	neg	1	8.12329	1	7.01644	1	NA	8.12329	no	no	Basal	NA	NA	NA	NA	1.86051	-1.2426	1.14822	1.55814	0.203524	30.4178	6.43147	72.011	NA	-0.671244	-0.074417	0.628275	1.43275	7.88	7.13	7.5	8.38	9.14	8.36	8.08	9.64	8.57	7.9	8.71
GSM177980	GSM177980	gse7390	gse7390	tbig302	<50	neg	>2	III	neg	neg	neg	0	12.5918	0	12.5918	0	NA	12.5918	no	no	Basal	NA	NA	NA	NA	-0.0795567	-1.82189	1.66335	-0.903907	0.178295	62.8867	6.81497	100	NA	0.416368	-1.15344	1.27819	1.56708	8.93	7.29	8.5	8.75	9.58	8.87	9.09	10.22	7.98	7.92	8.43
GSM177981	GSM177981	gse7390	gse7390	tbig302	>50	neg	>2	III	neg	neg	pos	1	3.04658	1	2.84384	1	NA	3.30137	no	no	Her2	NA	NA	NA	NA	-0.670531	-0.328739	0.635046	-0.801903	-0.197463	51.2917	6.15675	70.7006	NA	-0.975776	-0.980041	-0.947178	0.49486	9.69	6.57	6.8	8.52	9.39	8.17	8.48	9.72	8.14	7.15	8.7
GSM177982	GSM177982	gse7390	gse7390	tbig302	<50	neg	>2	I-II	neg	neg	neg	1	5.25479	1	3.12603	1	NA	5.25479	no	no	LumA	NA	NA	NA	NA	-0.360166	0.208932	-0.334218	-0.0917913	-0.127696	42.0948	5.60783	28.6058	NA	0.414391	-0.27797	-0.613712	-0.395144	10.52	6.81	7.25	8.8	9.88	8.64	9.34	9.67	7.95	7.59	8.94
GSM177983	GSM177983	gse7390	gse7390	tbig302	>50	neg	<2	I-II	pos	pos	neg	1	4.74247	1	2.72877	1	NA	5.78356	no	no	LumB	NA	NA	NA	NA	-1.79283	0.671596	0.305051	-0.994544	-0.0741367	99.7296	6.07855	48.3888	NA	0.370886	0.61022	-0.178166	0.273412	9.94	6.66	7.24	8.6	9.86	9.28	8.51	10.13	8.31	7.49	9.58
GSM177984	GSM177984	gse7390	gse7390	tbig302	>50	neg	<2	I-II	pos	pos	pos	0	11.8548	0	11.8548	0	NA	11.8548	no	no	LumA	NA	NA	NA	NA	-0.711378	1.66736	-1.73601	-1.37636	-0.422551	25.7498	4.85308	6.68068	NA	0.347157	0.617759	-1.23981	-1.55825	9.45	7	7.06	8.82	9.85	8.32	9.33	10.76	7.69	7.8	9.33
GSM177985	GSM177985	gse7390	gse7390	tbig302	<50	neg	>2	III	neg	neg	pos	0	11.9233	0	11.9233	0	NA	11.9233	no	no	Basal	NA	NA	NA	NA	1.57491	-1.78146	0.674068	1.41438	0.157153	50.6658	6.27378	71.1592	NA	-0.0997533	-0.0697052	2.08804	0.321071	8.45	7.38	7.82	8.69	9.49	8.5	8.4	9.94	8.54	7.24	8.83
GSM177986	GSM177986	gse7390	gse7390	tbig302	<50	neg	>2	III	neg	neg	pos	0	11.4548	1	5.70685	0	NA	11.4548	no	no	LumB	NA	NA	NA	NA	0.690632	-0.363842	0.815643	1.15959	0.0283298	79.3805	6.30585	68.4917	NA	-0.153145	-0.188916	-0.613712	0.911821	8.45	7.38	7.12	8.55	9.81	8.78	8.83	9.79	8.88	7.33	9.36
GSM177987	GSM177987	gse7390	gse7390	tbig302	<50	neg	<2	I-II	pos	pos	neg	0	8.73425	0	8.73425	0	NA	8.73425	no	no	LumA	NA	NA	NA	NA	-0.104819	1.08082	-1.51695	-1.22915	-0.273714	29.7568	4.99152	21.6186	NA	-0.202582	-0.475398	-0.178166	-1.53608	8.49	6.34	7.09	8.52	9.9	8.63	8.69	9.76	8.13	7.43	9.15
GSM177988	GSM177988	gse7390	gse7390	tbig302	<50	neg	>2	III	neg	neg	neg	0	7.32055	0	7.32055	0	NA	7.32055	no	no	LumB	NA	NA	NA	NA	0.931704	-1.70502	0.245809	2.94104	0.00394644	71.1942	6.00304	51.661	NA	0.222576	-0.787325	-0.463993	0.745125	8.69	6.76	9.14	8.76	9.42	7.52	9.25	10.39	8.27	8.05	9.55
GSM177989	GSM177989	gse7390	gse7390	tbig302	<50	neg	>2	I-II	pos	pos	neg	1	2	1	2	1	NA	2.17534	no	no	LumA	NA	NA	NA	NA	0.181739	0.629359	-0.447688	-0.854491	-0.168428	57.4344	5.51347	9.28401	NA	-0.0582262	0.568755	-0.358509	-0.43305	9.22	7.06	7.41	8.53	9.47	9.02	8.36	9.69	7.96	7.99	9.37
GSM177990	GSM177990	gse7390	gse7390	tbig302	>50	neg	<2	I-II	pos	pos	neg	0	4.3589	0	4.3589	0	NA	4.3589	no	no	LumB	NA	NA	NA	NA	-0.649006	0.531304	-0.484067	-0.367342	-0.229316	26.1224	5.5303	26.1394	NA	-0.497226	0.354836	-0.218999	-0.340835	8.53	6.71	7.45	8.66	9.77	7.99	8.87	9.82	8.43	7.73	9.5
GSM177991	GSM177991	gse7390	gse7390	tbig302	<50	neg	<2	I-II	pos	neg	neg	0	5.26027	0	5.26027	0	NA	5.26027	no	no	Normal	NA	NA	NA	NA	-0.429768	0.236801	-1.50143	-1.32164	-0.228471	14.2775	5.01104	31.0947	NA	0.0426251	0.0410241	0.00217728	-1.58396	8.9	6.81	8.36	8.85	9.86	8.44	8.81	10.39	8	7.67	9.24
GSM177992	GSM177992	gse7390	gse7390	tbig302	<50	neg	<2	I-II	pos	pos	pos	0	7.25205	0	7.25205	0	NA	7.25205	no	no	LumA	NA	NA	NA	NA	-1.0479	0.924976	-0.528447	-1.32	-0.253277	43.2733	5.48763	27.5143	NA	-0.107663	0.601738	-0.0318498	-0.550757	8.84	6.97	7.16	8.47	9.62	8.91	8.76	9.62	8.62	7.6	9.38
GSM177993	GSM177993	gse7390	gse7390	tbig302	<50	neg	>2	I-II	neg	neg	neg	1	0.736986	1	0.736986	1	NA	1.13151	no	no	Basal	NA	NA	NA	NA	-1.36562	-1.65938	-0.591473	-1.04749	0.260747	49.9569	5.58345	46.3921	NA	1.78676	0.013224	1.4143	-0.565609	9.54	7.9	8.13	8.82	10.08	9.33	9.01	10.21	8.4	8.04	9.72
GSM177994	GSM177994	gse7390	gse7390	tbig302	<50	neg	<2	I-II	neg	neg	neg	0	3.53425	0	3.53425	0	NA	3.53425	no	no	Basal	NA	NA	NA	NA	-0.730211	-1.28096	-0.567533	-0.570301	-0.00267794	72.886	5.59593	42.8059	NA	-0.80769	0.883038	-0.385731	-0.582455	8.53	6.38	7.44	8.69	9.87	8.62	8.65	9.84	8.48	6.84	8.67
GSM177995	GSM177995	gse7390	gse7390	tbig302	>50	neg	<2	I-II	pos	neg	pos	0	12.5151	0	12.5151	0	NA	12.5151	no	no	LumA	NA	NA	NA	NA	-0.768341	1.05604	-0.630012	-1.3086	-0.325581	79.4808	5.59619	26.3027	NA	1.92716	-0.980041	-1.01863	-0.791933	10.29	7.92	7.42	8.81	9.64	9.09	9.28	10.37	9.19	8.17	9.39
GSM177996	GSM177996	gse7390	gse7390	tbig302	>50	neg	<2	I-II	pos	pos	neg	0	12.4301	0	12.4301	0	NA	12.4301	no	no	LumA	NA	NA	NA	NA	-0.477098	1.1976	-1.6135	-0.667465	-0.381254	5.48057	4.88426	14.4843	NA	-0.495249	1.26659	-0.562672	-1.86282	8.26	6.9	7.37	8.5	9.5	9.13	8.37	10.03	7.78	6.88	8.77
GSM177997	GSM177997	gse7390	gse7390	tbig302	>50	neg	<2	I-II	pos	pos	neg	0	13.7945	0	13.7945	0	NA	13.7945	no	no	LumB	NA	NA	NA	NA	0.855163	0.541106	-0.691561	1.04913	-0.128682	33.7068	5.4556	35.8042	NA	-1.18539	1.45318	-0.671558	-0.838927	8.63	6.52	7.2	8.12	8.96	8.59	7.99	9.51	7.86	7.21	8.76
GSM177998	GSM177998	gse7390	gse7390	tbig302	>50	neg	<2	I-II	pos	neg	neg	1	7.13425	1	4.0137	1	NA	8.7863	no	no	LumB	NA	NA	NA	NA	0.0796071	0.704835	-0.407657	-0.537084	-0.24482	89.0008	5.56658	29.902	NA	0.954242	0.584776	-0.392537	-0.610607	9.8	7.66	7.32	8.71	9.76	9.23	8.6	10.11	8.52	7.58	9.55
GSM177999	GSM177999	gse7390	gse7390	tbig302	<50	neg	>2	I-II	neg	neg	neg	1	1.07945	1	1.07945	1	NA	1.34521	no	no	Basal	NA	NA	NA	NA	-0.778205	-1.43668	0.367547	-0.754512	0.0210007	48.1475	6.05589	50.1023	NA	-1.06278	1.3759	2.46914	0.193167	7.83	7.64	7.02	8.26	9.4	9.04	8.55	10.18	7.53	6.8	8.3
GSM178000	GSM178000	gse7390	gse7390	tbig302	<50	neg	<2	I-II	neg	pos	neg	1	18.5671	1	9.62192	0	NA	22.6055	no	no	LumB	NA	NA	NA	NA	0.368671	0.396367	0.0133412	-0.738949	-0.248626	83.35	5.76404	32.8181	NA	0.26608	1.83437	-0.494618	-0.145766	8.6	7.19	7.32	8.54	9.7	9.19	8.28	10.04	8.62	7.73	9.03
GSM178001	GSM178001	gse7390	gse7390	tbig302	<50	neg	<2	III	neg	neg	neg	0	6.98356	0	6.98356	0	NA	6.98356	no	no	Basal	NA	NA	NA	NA	-0.921493	-1.62925	1.10205	-0.653008	0.119944	93.9111	6.57359	86.8542	NA	1.25284	0.36049	3.66689	1.12462	8.7	7.99	7.49	9.04	9.34	9.41	8.73	10.61	9.22	7.79	9.43
GSM178002	GSM178002	gse7390	gse7390	tbig302	>50	neg	<2	I-II	pos	pos	neg	0	11.1918	0	11.1918	0	NA	11.1918	no	no	LumA	NA	NA	NA	NA	0.779986	1.33707	-1.11086	0.842944	-0.265116	26.9756	5.10021	21.2317	NA	-0.1571	1.09225	-0.671558	-1.10271	9.07	7	7.42	8.63	9.21	8.58	8.19	9.81	7.86	7.37	8.93
GSM178003	GSM178003	gse7390	gse7390	tbig302	<50	neg	>2	III	neg	neg	neg	1	7.92329	1	7.92329	1	NA	7.92329	no	no	Basal	NA	NA	NA	NA	0.756135	-1.23667	0.813032	1.0683	0.0792107	33.7944	6.23269	71.9357	NA	1.49409	0.50326	2.38067	0.68328	8.73	6.81	8	9.01	9.83	9.39	8.8	10.46	8.31	8.43	9.38
GSM178004	GSM178004	gse7390	gse7390	tbig302	>50	neg	<2	NA	pos	pos	pos	0	14.3452	1	6.68767	0	NA	14.3452	no	no	LumB	NA	NA	NA	NA	-0.532472	0.364713	0.156835	0.311619	-0.1463	48.1143	5.77541	34.441	NA	-0.0681136	2.15383	-0.933567	-0.138672	9.11	6.02	7.49	8.47	9.51	9.05	8.39	9.94	8.38	7.38	8.6
GSM178005	GSM178005	gse7390	gse7390	tbig302	>50	neg	<2	I-II	pos	neg	neg	0	14.811	0	14.811	0	NA	14.811	no	no	LumB	NA	NA	NA	NA	-0.451806	0.177401	0.753592	-0.435731	-0.0838619	93.6563	6.12089	35.9759	NA	0.455918	0.968794	-0.0352525	0.592617	8.99	6.55	7.48	8.6	9.95	9.09	8.62	10.08	8.5	7.55	9.2
GSM178006	GSM178006	gse7390	gse7390	tbig302	<50	neg	>2	III	neg	neg	pos	0	11.7233	0	11.7233	0	NA	11.7233	no	no	Her2	NA	NA	NA	NA	0.0642223	-0.765393	0.549924	-0.402117	0.0982382	40.4831	6.14812	74.1533	NA	-0.168965	1.01403	1.60825	0.428359	8.06	7.11	7.36	8.55	9.67	8.83	8.16	10.11	8.18	7.6	8.88
GSM178007	GSM178007	gse7390	gse7390	tbig302	<50	neg	<2	I-II	neg	pos	neg	0	14.6822	1	4.16438	0	NA	14.6822	no	no	LumA	NA	NA	NA	NA	0.524514	0.508084	-0.807799	0.856024	-0.231008	26.6916	5.34226	26.1538	NA	0.655643	1.28967	-0.61031	-0.870626	8.82	7.85	7.86	8.69	9.83	8.45	8.5	10.01	8.19	8.4	9.13
GSM178008	GSM178008	gse7390	gse7390	tbig302	<50	neg	>2	I-II	pos	pos	neg	0	10.8603	0	10.8603	0	NA	10.8603	no	no	LumB	NA	NA	NA	NA	-0.709328	1.23324	0.19329	-1.33768	-0.233122	46.0762	5.7477	17.4586	NA	0.0010981	0.131963	-0.423161	0.0621606	8.29	7.22	7.03	8.55	9.86	8.92	8.43	9.95	8.13	7.52	9.05
GSM178009	GSM178009	gse7390	gse7390	tbig302	>50	neg	>2	III	neg	neg	neg	1	0.791781	1	0.758904	1	NA	1.7589	no	no	Basal	NA	NA	NA	NA	0.0795542	-1.3231	0.27305	0.226912	-0.0542636	46.5445	6.00785	56.1794	NA	1.74721	2.81868	0.107661	0.217773	9.73	7.93	8.5	8.88	9.83	9.43	8.74	10.12	8.34	8.31	9.04
GSM178010	GSM178010	gse7390	gse7390	tbig302	<50	neg	<2	III	neg	neg	pos	0	17.2548	0	17.2548	0	NA	17.2548	no	no	Her2	NA	NA	NA	NA	1.67831	-1.31161	0.791968	0.465161	0.115011	37.7858	6.3417	75.9799	NA	-0.766163	0.318554	-0.552464	0.921796	7.4	7.15	7.45	8.39	9.23	9.02	8.25	9.52	7.87	7.59	8.39
GSM178011	GSM178011	gse7390	gse7390	tbig302	<50	neg	>2	NA	neg	neg	neg	0	17.5315	1	13.6219	0	NA	17.5315	no	no	Basal	NA	NA	NA	NA	1.12403	-1.38268	0.0280284	1.50899	0.0501762	41.7145	5.83084	56.3601	NA	-0.335073	0.817071	1.60825	-0.0242907	8.39	7.32	7.68	8.68	8.94	8.59	8.43	10.26	8.02	7.22	8.75
GSM178012	GSM178012	gse7390	gse7390	tbig302	<50	neg	>2	III	neg	neg	neg	0	15.5699	0	15.5699	0	NA	15.5699	no	no	Basal	NA	NA	NA	NA	0.528455	-1.80422	1.71626	1.59125	0.280338	92.3702	6.72158	100	NA	-0.675199	-1.19632	1.07403	1.69276	7.68	8.58	7.2	8.13	9.04	8.47	7.97	9.73	8.09	7.55	8.16
GSM178013	GSM178013	gse7390	gse7390	tbig302	<50	neg	<2	III	neg	neg	neg	0	17.0959	0	17.0959	0	NA	17.0959	no	no	Basal	NA	NA	NA	NA	-0.54596	-1.8768	2.27233	-0.753299	0.439323	46.9417	6.8937	100	NA	1.63845	0.439649	3.31641	2.09642	8.44	8.85	8.32	8.93	10.08	9.87	8.52	10.17	8.79	7.86	9.55
GSM178014	GSM178014	gse7390	gse7390	NA	<50	neg	<2	I-II	pos	pos	neg	0	16.8795	0	16.8795	0	NA	16.8795	no	no	LumB	NA	NA	NA	NA	-0.962736	1.42827	0.18416	-0.314016	-0.261311	57.7453	5.7241	14.5495	NA	0.572589	0.234211	-0.00122543	0.192724	8.76	7.57	7.74	8.58	9.42	8.55	8.59	10.22	8.75	7.97	9.47
GSM178015	GSM178015	gse7390	gse7390	tbig302	>50	neg	<2	I-II	pos	neg	pos	0	16.8	1	2.44384	0	NA	16.8	no	no	LumA	NA	NA	NA	NA	-1.05572	-0.060677	-1.45199	-1.48737	-0.227202	34.7846	5.11641	44.3706	NA	0.238395	1.28025	-0.549061	-1.83666	8.93	6.94	7.9	8.43	9.66	9.3	8.5	9.82	8.93	7.21	8.99
GSM178016	GSM178016	gse7390	gse7390	tbig302	<50	neg	>2	I-II	neg	neg	neg	1	11.5397	1	11.5397	1	NA	14.6219	no	no	LumA	NA	NA	NA	NA	-0.0319773	0.377084	-1.23579	0.378916	-0.316561	17.5832	5.18878	35.4355	NA	0.0663549	1.82777	-1.36571	-1.46027	9.04	6.87	7.93	8.48	9.39	9.35	8.33	9.74	8.68	7.19	9.04
GSM178017	GSM178017	gse7390	gse7390	tbig302	>50	neg	<2	III	neg	neg	neg	0	13.6438	0	13.6438	0	NA	13.6438	no	no	Her2	NA	NA	NA	NA	-1.24156	-0.467767	1.09474	-1.5923	-0.109796	32.9025	6.36318	50.403	NA	1.0986	-0.907478	-0.746418	1.06921	7.25	7.7	8.06	8.71	9.84	9.18	8.88	10	8.77	8.56	8.96
GSM178018	GSM178018	gse7390	gse7390	tbig302	<50	neg	>2	I-II	pos	neg	neg	1	4.66575	1	4.66575	1	NA	4.66575	no	no	LumB	NA	NA	NA	NA	-1.05443	0.917311	0.0150732	-1.65071	-0.147287	116.471	5.87697	29.3511	NA	-0.36078	-1.20574	-0.0828904	0.103834	9.3	6.57	6.46	8.22	9.28	8.62	8.3	9.98	8.31	7.23	8.67
GSM178019	GSM178019	gse7390	gse7390	tbig302	<50	neg	>2	I-II	pos	pos	neg	0	13.737	0	13.737	0	NA	13.737	no	no	LumA	NA	NA	NA	NA	-0.0930086	1.52692	-0.57122	-0.837017	-0.319803	25.2137	5.4017	13.3966	NA	-0.518979	0.623413	-0.32108	-0.619253	8.05	6.89	7.17	8.51	9.84	8.55	8.39	9.91	8.59	7.25	8.96
GSM178020	GSM178020	gse7390	gse7390	tbig302	<50	neg	<2	III	neg	neg	pos	1	2.41096	1	2.41096	1	NA	5.27123	no	no	Her2	NA	NA	NA	NA	1.20848	-0.363729	0.563928	0.389943	-0.0765328	70.7214	6.10612	42.155	NA	1.62856	0.164475	-0.218999	0.591508	9.26	7.92	7.27	9.05	9.34	9.51	8.73	10.45	9.31	8	9.73
GSM178021	GSM178021	gse7390	gse7390	tbig302	<50	neg	>2	III	neg	neg	neg	0	23.8658	0	23.8658	0	NA	23.8658	no	no	Basal	NA	NA	NA	NA	-0.288587	-1.89347	1.49528	1.98382	0.199718	36.1573	6.60178	69.127	NA	0.171161	-0.533355	1.82603	1.74308	8.21	8.16	7.58	8.92	8.7	8.98	8.23	10.57	8.92	8.1	7.45
GSM178022	GSM178022	gse7390	gse7390	tbig302	<50	neg	>2	III	pos	pos	neg	0	12.8	0	12.8	0	NA	12.8	no	no	LumA	NA	NA	NA	NA	0.337121	1.07527	-0.404742	1.24491	-0.225934	41.3441	5.53899	26.9882	NA	0.244328	-0.347235	-0.290455	-0.403568	7.98	7	7.63	8.48	9.94	8.61	8.48	10.27	8.63	7.52	9.2
GSM178023	GSM178023	gse7390	gse7390	tbig302	<50	neg	>2	III	neg	neg	neg	0	19.0219	0	19.0219	0	NA	19.0219	no	no	Basal	NA	NA	NA	NA	0.2195	-1.87865	1.03192	1.45045	0.11346	37.9393	6.46409	90.4361	NA	-0.764186	-0.687433	0.985559	0.965022	8.27	6.76	7.03	8.79	9.37	9.16	8.89	9.41	8.72	6.77	8.66
GSM178024	GSM178024	gse7390	gse7390	tbig302	<50	neg	<2	III	pos	pos	neg	0	16.8082	0	16.8082	0	NA	16.8082	no	no	Normal	NA	NA	NA	NA	-1.23708	0.898316	-1.59025	-1.5674	-0.266526	19.6518	4.94576	17.0718	NA	0.50931	0.0711802	0.665705	-1.80718	8.57	6.94	7.76	8.87	10.01	8.72	8.6	10.46	8.47	7.41	8.92
GSM178025	GSM178025	gse7390	gse7390	tbig302	<50	neg	>2	I-II	pos	pos	neg	1	2.20548	1	2.20548	1	NA	4.93973	no	no	LumB	NA	NA	NA	NA	-0.260235	0.0672143	1.07847	-0.781103	-0.169133	128.725	6.4469	68.2346	NA	2.04779	-0.0287118	-0.331288	0.984307	9.02	6.77	7.7	9.19	9.41	9.25	8.97	10.57	9.24	9.01	8.99
GSM178026	GSM178026	gse7390	gse7390	tbig302	<50	neg	<2	I-II	pos	neg	neg	0	16.211	0	16.211	0	NA	16.211	no	no	LumB	NA	NA	NA	NA	-0.784397	0.951165	0.111643	-1.08858	-0.203101	101.265	5.79685	28.9704	NA	-0.257951	-0.788739	-0.310872	0.196271	8.89	7.06	6.79	8.59	9.58	8.72	8.42	9.23	8.41	7.27	9.22
GSM178027	GSM178027	gse7390	gse7390	tbig302	>50	neg	>2	I-II	neg	neg	neg	0	16.189	0	16.189	0	NA	16.189	no	no	LumA	NA	NA	NA	NA	0.858622	0.185302	-0.826807	1.39133	-0.247075	18.164	5.3797	35.8686	NA	-1.13397	1.87772	-0.994815	-0.882375	8.18	6.81	7.48	8.18	9.26	8.93	7.85	9.03	8.24	6.97	9.13
GSM178028	GSM178028	gse7390	gse7390	NA	>50	neg	<2	I-II	neg	neg	pos	1	6.01644	1	6.01644	1	NA	6.01644	no	no	Her2	NA	NA	NA	NA	-0.633245	-0.568257	0.958867	-0.240301	0.0321353	48.6826	6.25671	68.4081	NA	-0.214447	0.206882	0.104258	0.710545	8.34	7.31	7.88	8.79	9.45	8.29	8.06	9.66	8.33	7.62	8.87
GSM178029	GSM178029	gse7390	gse7390	tbig302	<50	neg	>2	I-II	pos	neg	neg	0	16.0548	0	16.0548	0	NA	16.0548	no	no	LumA	NA	NA	NA	NA	0.420444	0.640349	-1.47612	-0.786	-0.215222	26.078	5.02924	31.5933	NA	-0.471519	1.21051	0.618067	-1.56733	9.38	7.04	7.39	8.61	9.72	8.94	8.68	9.67	7.77	6.8	8.37
GSM178030	GSM178030	gse7390	gse7390	tbig302	>50	neg	>2	I-II	pos	neg	neg	1	6.43562	1	6.43562	1	NA	10	no	no	LumA	NA	NA	NA	NA	-1.01286	1.63726	-0.339753	-0.388615	-0.262156	30.8133	5.48215	21.162	NA	-0.0305415	1.44092	-0.583088	-0.56716	9.26	6.76	7.44	8.7	9.95	8.81	8.6	10.03	7.73	7.05	8.81
GSM178031	GSM178031	gse7390	gse7390	tbig302	>50	neg	>2	I-II	pos	pos	neg	0	15.8329	0	15.8329	0	NA	15.8329	no	no	LumB	NA	NA	NA	NA	-1.81111	1.91397	-0.293497	-1.24599	-0.287808	23.3531	5.56328	13.5336	NA	-0.625762	0.53483	-0.569477	-0.40379	8.62	7.02	6.24	8.25	9.74	8.41	8.57	9.68	8.35	7.04	8.62
GSM178032	GSM178032	gse7390	gse7390	tbig302	>50	neg	>2	I-II	pos	neg	neg	0	15.8329	0	15.8329	0	NA	15.8329	no	no	LumA	NA	NA	NA	NA	-1.47456	1.50021	-1.63957	-1.13187	-0.411839	11.632	4.8885	21.0766	NA	1.12628	1.13795	-1.14453	-1.78834	9.02	7.42	7.42	8.73	9.62	8.98	8.83	10.61	8.53	7.89	9.42
GSM178033	GSM178033	gse7390	gse7390	tbig302	>50	neg	>2	I-II	pos	neg	neg	0	15.6795	0	15.6795	0	NA	15.6795	no	no	LumA	NA	NA	NA	NA	-0.421026	1.06731	-1.7065	-1.08066	-0.333333	2.4802	4.88531	28.8789	NA	-0.473497	0.85995	-0.559269	-1.98673	9.17	6.94	7.16	8.48	9.65	9.28	8.6	10.1	7.74	6.76	8.71
GSM178034	GSM178034	gse7390	gse7390	tbig302	<50	neg	<2	I-II	neg	neg	neg	0	15.6548	0	15.6548	0	NA	15.6548	no	no	Basal	NA	NA	NA	NA	-0.548707	-1.88414	2.23378	2.08323	0.144045	132.562	6.90318	91.0916	NA	1.1777	-0.654921	2.14588	2.3294	8.93	7.83	8.23	9.13	9.59	9.02	8.26	10.15	8.68	8.16	8.45
GSM178035	GSM178035	gse7390	gse7390	tbig302	>50	neg	<2	III	neg	neg	neg	0	15.4877	0	15.4877	0	NA	15.4877	no	no	Basal	NA	NA	NA	NA	-0.863241	-1.35604	1.0526	-0.000920462	-0.00747005	84.2066	6.36743	82.993	NA	1.04916	0.508443	2.86726	0.932436	8.98	7.54	6.5	8.59	10.23	9.91	8.64	10.13	9.18	7.84	9.31
GSM178036	GSM178036	gse7390	gse7390	tbig302	<50	neg	<2	III	pos	pos	pos	1	0.342466	1	0.342466	1	NA	0.4	no	no	LumA	NA	NA	NA	NA	-0.322092	0.871756	-0.151568	0.0148571	-0.247498	45.0143	5.63822	24.9607	NA	-0.370668	1.76322	-0.549061	-0.204952	8.85	6.15	7.14	8.48	9.45	8.67	8.35	9.93	8.29	7.26	8.83
GSM178037	GSM178037	gse7390	gse7390	tbig302	<50	neg	<2	I-II	pos	pos	neg	0	15.5562	0	15.5562	0	NA	15.5562	no	no	LumB	NA	NA	NA	NA	0.432217	1.42055	-0.625688	0.940823	-0.32981	47.697	5.3861	18.6221	NA	-0.435924	0.0339563	-0.606907	-0.556077	7.72	7.54	6.99	8.41	9.44	9.13	8.49	9.54	8.41	7.54	9.02
GSM178038	GSM178038	gse7390	gse7390	tbig302	>50	neg	>2	I-II	pos	neg	neg	1	4.7726	1	4.7726	1	NA	7.38904	no	no	LumB	NA	NA	NA	NA	-0.901204	1.19839	0.369741	-0.828425	-0.163636	119.96	5.98141	33.1792	NA	1.25284	-1.47432	-0.389134	0.170335	9.3	7.09	6.07	8.72	9.43	8.72	9.3	10.18	9.53	7.43	10.05
GSM178039	GSM178039	gse7390	gse7390	tbig302	>50	neg	<2	I-II	pos	neg	neg	1	9.90137	1	2.36986	1	NA	9.90137	no	no	LumA	NA	NA	NA	NA	-0.0755516	0.612069	-1.76814	-0.827281	-0.355039	4.67826	4.93818	32.2542	NA	-0.441857	1.78678	-0.389134	-1.92134	9.21	6.66	7.33	8.35	9.44	8.97	8.45	9.76	8.7	6.75	8.71
GSM178040	GSM178040	gse7390	gse7390	tbig302	<50	neg	<2	I-II	pos	pos	neg	0	15.3479	0	15.3479	0	NA	15.3479	no	no	LumA	NA	NA	NA	NA	0.268905	1.70193	-1.02889	0.102894	-0.267935	50.1757	5.21158	28.3302	NA	0.125679	0.85995	-0.606907	-1.06547	9	7.16	6.91	8.35	9.71	9.02	8.83	9.91	8.38	7.49	9.22
GSM178041	GSM178041	gse7390	gse7390	tbig302	>50	neg	<2	I-II	pos	pos	neg	0	15.8027	0	15.8027	0	NA	15.8027	no	no	LumA	NA	NA	NA	NA	0.82016	0.745974	-0.974299	-0.2433	-0.377872	19.9427	5.2252	17.4353	NA	0.0564675	1.07623	-0.576283	-1.05905	8.58	6.64	7.83	8.58	9.74	8.96	8.4	9.94	8.7	7.56	9.1
GSM178042	GSM178042	gse7390	gse7390	tbig302	>50	neg	>2	I-II	pos	pos	neg	0	15.5726	0	15.5726	0	NA	15.5726	no	no	LumA	NA	NA	NA	NA	-0.157556	1.19251	-0.984469	-0.466192	-0.267089	25.3795	5.27334	26.1393	NA	1.01752	0.594199	-1.02544	-0.927374	9.12	6.45	7.06	8.99	9.68	9.17	8.82	10.25	9.25	7.75	9.31
GSM178043	GSM178043	gse7390	gse7390	tbig302	<50	neg	<2	I-II	pos	neg	neg	0	15.1507	0	15.1507	0	NA	15.1507	no	no	LumA	NA	NA	NA	NA	-0.108948	0.514791	-1.53793	-0.661914	-0.37012	-5.24207	5.07096	32.9481	NA	-0.532821	2.42288	0.124675	-1.67307	8.93	7.16	7.17	8.38	9.34	9.29	8.63	9.62	8.52	6.92	8.65
GSM178044	GSM178044	gse7390	gse7390	tbig302	<50	neg	<2	I-II	pos	pos	neg	0	15.2082	1	0.635616	0	NA	15.2082	no	no	LumA	NA	NA	NA	NA	0.192933	0.793094	-0.63644	-0.0942315	-0.120789	37.9971	5.47858	24.1509	NA	0.495468	0.160706	0.155299	-0.619696	8.14	7.9	7.16	8.82	9.87	9.08	8.93	9.81	8.58	7.3	9.4
GSM178045	GSM178045	gse7390	gse7390	tbig302	<50	neg	<2	I-II	pos	neg	neg	0	17.4027	0	17.4027	0	NA	17.4027	no	no	LumA	NA	NA	NA	NA	1.76696	0.140672	-0.963276	1.4228	-0.139958	52.1564	5.28576	42.8439	NA	-0.637627	0.706342	-0.348301	-1.2417	8.95	6.78	7.66	8.28	9.01	8.97	8.27	9.45	8.5	6.64	8.69
GSM178046	GSM178046	gse7390	gse7390	tbig302	<50	neg	<2	I-II	neg	pos	neg	0	17.2466	1	1.97808	0	NA	17.2466	no	no	LumB	NA	NA	NA	NA	-0.541406	0.317303	-0.215125	-0.494317	-0.281748	59.9465	5.69765	23.5785	NA	-0.770118	1.31088	-0.617115	-0.188326	8.26	7.71	7.15	8.2	9.26	8.56	8.17	9.98	7.72	7.35	8.64
GSM178047	GSM178047	gse7390	gse7390	tbig302	<50	neg	>2	I-II	pos	pos	pos	1	19.6849	1	18.0548	0	NA	19.8904	no	no	LumA	NA	NA	NA	NA	-0.197901	0.873052	-1.11036	-1.09419	-0.317689	38.8801	5.18498	22.281	NA	-0.426037	1.14879	-0.48441	-1.18429	8.87	7.13	6.65	7.97	9.64	9.1	8.52	9.68	8.17	7.68	9
GSM178048	GSM178048	gse7390	gse7390	tbig302	>50	neg	>2	I-II	pos	pos	neg	0	17.2082	0	17.2082	0	NA	17.2082	no	no	LumB	NA	NA	NA	NA	-1.49517	1.02859	-0.63218	-1.37067	-0.400987	46.7546	5.43591	21.1805	NA	-0.930294	-2.08027	-0.91315	-0.729423	8.58	7.35	6.25	8.02	9.04	8.31	8.9	9.38	8.31	7.24	8.87
GSM178049	GSM178049	gse7390	gse7390	tbig302	>50	neg	>2	I-II	pos	pos	neg	1	9.07671	1	9.07671	1	NA	12.5863	no	no	LumA	NA	NA	NA	NA	-0.696601	1.42468	-0.175405	-0.449082	-0.139394	85.1107	5.65313	11.5433	NA	-0.0404289	-0.597907	-0.566075	-0.216922	10	6.19	6.33	8.52	9.18	8.55	8.47	9.59	8.57	7.61	9.13
GSM178050	GSM178050	gse7390	gse7390	tbig302	<50	neg	>2	III	pos	neg	pos	0	16.4466	0	16.4466	0	NA	16.4466	no	no	LumB	NA	NA	NA	NA	1.62919	-0.299351	1.92988	0.705323	0.119662	51.563	6.92959	100	NA	2.54216	-2.14859	-0.110112	1.92973	10.2	7.94	6.52	8.71	10.3	10.35	10.56	9.48	10.15	7.75	10.33
GSM178051	GSM178051	gse7390	gse7390	tbig302	>50	neg	>2	I-II	pos	neg	neg	1	8.14247	1	2.64658	1	NA	8.14247	no	no	LumA	NA	NA	NA	NA	1.09828	0.515405	-1.56937	-0.395575	-0.289359	21.9643	4.96281	32.0686	NA	0.147431	0.593728	0.274394	-1.76972	9.17	6.81	7.72	8.71	9.5	8.48	8.56	10.12	8.02	7.52	9.04
GSM178052	GSM178052	gse7390	gse7390	tbig302	<50	neg	>2	III	neg	neg	pos	0	17.074	0	17.074	0	NA	17.074	no	no	Her2	NA	NA	NA	NA	-1.6302	-0.643332	0.724106	-1.52564	0.126004	47.5485	6.33325	94.9396	NA	-1.1933	-1.9587	0.100856	0.625202	9.15	6.99	7.31	8.07	8.89	8.16	8.18	8.66	8.13	7.18	8.33
GSM178053	GSM178053	gse7390	gse7390	tbig302	<50	neg	<2	I-II	pos	neg	neg	0	24.9534	1	5.08767	0	NA	24.9534	no	no	LumB	NA	NA	NA	NA	-0.420358	0.186862	0.0782792	-0.0325792	-0.111487	50.885	5.85746	40.0467	NA	0.521175	-0.788739	-0.164555	0.096076	8.6	7.73	7.21	8.63	9.51	8.42	9.18	10.67	8.34	7.66	9.67
GSM178054	GSM178054	gse7390	gse7390	tbig302	<50	neg	>2	I-II	pos	pos	neg	1	11.926	1	11.926	1	NA	14.9178	no	no	LumA	NA	NA	NA	NA	0.823929	0.860195	-1.7205	0.28852	-0.35518	0.740324	4.88594	16.668	NA	-0.287614	0.80058	-0.753223	-1.82492	8.58	7.02	7.39	8.35	9.69	8.81	8.48	9.85	8.14	7.39	9.18
GSM178055	GSM178055	gse7390	gse7390	tbig302	>50	neg	>2	III	neg	neg	neg	0	10.7233	0	10.7233	0	NA	10.7233	no	no	Basal	NA	NA	NA	NA	-1.88135	-1.70775	1.44458	0.0650626	-0.015222	51.1013	6.66407	100	NA	-1.40687	1.10591	-0.627323	1.3259	8.34	6.95	7.15	8.03	9.14	8.21	7.98	9.28	8.16	7.04	8.35
GSM178056	GSM178056	gse7390	gse7390	tbig302	<50	neg	<2	III	pos	pos	neg	0	14.1945	0	14.1945	0	NA	14.1945	no	no	LumB	NA	NA	NA	NA	-1.30344	0.686285	0.0416403	-0.921285	-0.246934	106.103	5.929	34.504	NA	0.0406477	0.556033	-0.620518	-0.0497827	8.44	7.08	6.87	8.58	9.78	8.56	8.04	9.45	8.84	8.11	9.21
GSM178057	GSM178057	gse7390	gse7390	tbig302	>50	neg	>2	III	pos	pos	neg	0	10.5616	0	10.5616	0	NA	10.5616	no	no	LumB	NA	NA	NA	NA	-0.580099	1.33688	-0.0248348	0.760906	-0.293023	44.8259	5.62972	28.5081	NA	-0.647515	-2.19005	-0.66135	0.0459787	7.74	7.8	6.2	8.82	9.3	7.11	8.71	9.88	8.51	7.64	9.08
GSM178058	GSM178058	gse7390	gse7390	tbig302	<50	neg	>2	III	neg	neg	neg	0	14.126	0	14.126	0	NA	14.126	no	no	Her2	NA	NA	NA	NA	0.206542	-0.189966	1.58133	0.0382113	0.154052	83.3163	6.53309	77.4047	NA	1.60483	-0.0678204	-0.729404	1.51343	7.41	8.52	7.17	8.8	9.87	8.89	8.87	10.65	9.32	8.5	9.74
GSM178059	GSM178059	gse7390	gse7390	tbig302	>50	neg	>2	III	neg	neg	neg	0	12.9973	0	12.9973	0	NA	12.9973	no	no	Basal	NA	NA	NA	NA	0.191408	-1.73928	0.891597	0.8963	0.149683	39.9915	6.46339	90.81	NA	2.06361	0.714352	1.64228	0.85197	8.55	8.53	7.94	8.69	9.72	9.83	8.68	10.18	8.77	8.96	10
GSM178060	GSM178060	gse7390	gse7390	tbig302	<50	neg	>2	I-II	neg	neg	neg	1	2.17534	1	2.17534	1	NA	3.58356	no	no	LumB	NA	NA	NA	NA	-0.563603	0.300069	1.33021	-0.778271	0.0980973	141.077	6.44551	67.9569	NA	0.606206	-0.310482	-0.270039	1.25297	8.59	8.62	6.52	8.64	9.27	8.01	8.53	9.44	9.06	8.54	9.58
GSM178061	GSM178061	gse7390	gse7390	tbig302	>50	neg	>2	I-II	pos	neg	neg	1	4.37808	1	4.37808	1	NA	5.10685	no	no	LumA	NA	NA	NA	NA	0.773486	0.213716	-0.745435	0.800692	-0.2358	64.9786	5.5569	45.5683	NA	0.319472	-0.710521	-1.40314	-0.598194	9.7	8.29	7	8.27	9.06	8.65	9.11	9.38	9.16	7.21	9.64
GSM178062	GSM178062	gse7390	gse7390	tbig302	>50	neg	<2	I-II	neg	neg	neg	0	13.8027	0	13.8027	0	NA	13.8027	no	no	LumA	NA	NA	NA	NA	-0.0803467	-0.431735	-0.671891	0.123413	-0.0928823	73.9755	5.53057	48.5348	NA	0.529085	1.01544	-0.20879	-0.730531	8.38	8	7.36	8.47	10.18	9.11	8.44	9.61	9.04	7.42	9.64
GSM178063	GSM178063	gse7390	gse7390	tbig302	<50	neg	>2	III	neg	neg	pos	0	13.3534	0	13.3534	0	NA	13.3534	no	no	Her2	NA	NA	NA	NA	1.86856	-0.677084	1.59772	1.0883	0.0715997	47.4423	6.65709	97.6969	NA	-0.163033	-0.21813	-0.936969	1.47597	7.39	7.7	7.13	8.91	9.46	7.99	8.29	9.84	8.56	8.03	8.89
GSM178064	GSM178064	gse7390	gse7390	tbig302	<50	neg	>2	III	pos	neg	neg	0	12.4795	0	12.4795	0	NA	12.4795	no	no	LumB	NA	NA	NA	NA	0.946684	0.29026	0.304179	-0.784723	-0.263989	97.1385	6.05706	52.5005	NA	2.38396	-1.13035	-0.770237	0.420822	10.57	8.76	7.32	8.9	9.53	9.24	8.79	10.23	9.18	8.78	9.56
GSM178065	GSM178065	gse7390	gse7390	tbig302	<50	neg	>2	III	neg	neg	pos	0	12.2932	0	12.2932	0	NA	12.2932	no	no	Her2	NA	NA	NA	NA	1.88681	-1.08379	0.546726	1.02001	0.0483439	37.9046	6.12024	76.99	NA	0.459873	-0.0781866	0.277796	0.344125	8.21	7.39	7.29	8.19	8.6	8.53	7.99	10.06	8.97	9.41	8.19
GSM178066	GSM178066	gse7390	gse7390	tbig302	>50	neg	>2	III	neg	neg	pos	0	11.7726	0	11.7726	0	NA	11.7726	no	no	Her2	NA	NA	NA	NA	1.02951	-0.743897	0.460169	1.09217	0.0997886	37.0346	6.16798	96.3899	NA	-0.36078	0.504202	-0.40955	0.217551	8.29	7.35	7.05	8.74	9.4	8.58	8.29	9.69	7.95	7.25	9.2
GSM178067	GSM178067	gse7390	gse7390	tbig302	>50	neg	>2	I-II	pos	pos	neg	0	13.3315	0	13.3315	0	NA	13.3315	no	no	LumA	NA	NA	NA	NA	0.609149	0.501497	-1.31418	-0.208758	-0.440169	29.9776	5.08376	27.182	NA	0.582477	0.999421	-0.753223	-1.3982	9.29	6.38	7.69	8.68	9.76	8.87	8.71	10.27	8.12	7.76	9.32
GSM178068	GSM178068	gse7390	gse7390	tbig302	<50	neg	>2	III	pos	neg	neg	0	11.4466	0	11.4466	0	NA	11.4466	no	no	LumB	NA	NA	NA	NA	0.507406	-0.366627	1.08964	-0.0118564	0.060747	160.657	6.47487	94.6544	NA	0.335292	-1.4206	-0.579685	1.16741	8.89	7.84	7.17	8.56	9.09	8.76	8.46	10.07	9.05	7.53	8.74
GSM178069	GSM178069	gse7390	gse7390	tbig302	<50	neg	<2	I-II	pos	neg	neg	1	12.6521	1	7.32603	1	NA	16.4685	no	no	LumB	NA	NA	NA	NA	1.34764	0.400516	0.60714	1.35381	-0.102044	47.4057	6.28369	73.8416	NA	-0.248064	-1.18501	-0.361912	0.457176	9.42	6.89	6.6	8.54	9.23	8.44	8.47	9.53	8.9	7.08	9.2
GSM178070	GSM178070	gse7390	gse7390	tbig302	<50	neg	>2	I-II	pos	pos	neg	0	11.1014	1	6.96164	0	NA	11.1014	no	no	LumA	NA	NA	NA	NA	-0.59085	1.07567	-0.786566	-0.444293	-0.192953	34.6053	5.52354	10.6407	NA	-0.740456	-1.57704	-1.37932	-0.42906	8.27	7.45	6.32	7.49	8.58	8.36	9.17	9.12	8.8	7.03	9.04
GSM178071	GSM178071	gse7390	gse7390	tbig302	<50	neg	>2	I-II	pos	neg	neg	0	10.3616	1	3.92329	0	NA	10.3616	no	no	LumA	NA	NA	NA	NA	2.39047	0.545957	-0.899479	1.18355	-0.251586	61.9347	5.37628	35.421	NA	0.311562	-0.951299	-0.365315	-0.916955	8.24	7.87	6.94	8.77	9.06	7.79	8.53	10.26	8.86	7.99	9.15
GSM178072	GSM178072	gse7390	gse7390	tbig302	<50	neg	>2	I-II	pos	pos	neg	0	9.56712	0	9.56712	0	NA	9.56712	no	no	LumA	NA	NA	NA	NA	-0.781073	0.854414	-0.282873	0.485154	-0.270754	28.0852	5.62318	21.4177	NA	-0.758253	0.0179359	-0.477604	-0.20606	8.52	6.89	7	8.47	9.3	7.92	8.53	9.83	8.39	7.2	8.71
GSM178073	GSM178073	gse7390	gse7390	tbig302	>50	neg	<2	III	neg	neg	pos	0	7.01644	0	7.01644	0	NA	7.01644	no	no	Her2	NA	NA	NA	NA	-0.426509	-1.13271	1.05229	0.658284	0.102748	35.1686	6.38578	100	NA	-1.77665	0.433524	0.270991	0.949062	8.57	6.53	6.54	7.79	8.96	8.39	8.1	9.4	7.59	7.07	8.66
GSM178074	GSM178074	gse7390	gse7390	tbig302	<50	neg	>2	III	pos	neg	neg	1	6.72329	1	6.72329	1	NA	14.4767	no	no	LumB	NA	NA	NA	NA	-0.45366	0.518352	0.157645	-0.773687	-0.181113	72.6797	5.81775	36.6375	NA	-0.459654	-0.11918	-0.487812	-0.0134289	8.31	6.76	6.87	8.2	9.38	8.68	8.04	9.45	8.29	7.37	9.1
GSM178075	GSM178075	gse7390	gse7390	tbig302	<50	neg	>2	III	neg	neg	neg	0	7.88767	0	7.88767	0	NA	7.88767	no	no	Basal	NA	NA	NA	NA	2.07146	-1.98061	1.60641	2.70088	0.177308	33.2787	6.67502	100	NA	1.16781	-0.607802	1.02299	1.67481	7.95	8.91	7.36	8.5	9.11	8.86	8.96	10.13	9.19	8.13	9.63
GSM178076	GSM178076	gse7390	gse7390	tbig302	>50	neg	<2	I-II	pos	pos	neg	0	14.074	0	14.074	0	NA	14.074	no	no	LumA	NA	NA	NA	NA	0.433813	0.0366232	-1.11826	0.519406	-0.375899	32.1916	5.24707	35.6997	NA	-0.362758	0.993767	-0.671558	-1.12754	8.63	6.98	7.15	8.35	9.58	8.14	8.26	9.93	8.67	7.49	8.95
GSM178077	GSM178077	gse7390	gse7390	tbig302	<50	neg	<2	I-II	pos	neg	neg	0	19.2411	1	19.0712	0	NA	19.2411	no	no	LumA	NA	NA	NA	NA	-0.158357	0.486072	-0.0894632	0.00422969	-0.200423	68.1027	5.652	28.9736	NA	-0.710794	0.280859	-0.0965012	-0.185888	7.59	8.17	7.5	8.88	9.7	7.34	8.04	9.71	8.07	7.84	8.76
GSM178078	GSM178078	gse7390	gse7390	tbig302	<50	neg	>2	III	neg	neg	neg	0	15.5425	0	15.5425	0	NA	15.5425	no	no	Basal	NA	NA	NA	NA	-0.00632842	-1.97577	1.6649	0.0526737	0.346441	40.6992	6.68469	95.6355	NA	0.590386	-0.824549	2.24116	1.92485	8.24	9.43	7.02	8.53	9.29	8.11	8.51	9.66	8.67	7.67	9.81
GSM178079	GSM178079	gse7390	gse7390	tbig302	<50	neg	>2	III	neg	neg	neg	1	1.10685	1	1.10685	1	NA	3.4137	no	no	Basal	NA	NA	NA	NA	-0.434905	-1.78921	1.79413	-0.00926089	0.123326	48.3643	6.79734	100	NA	1.10058	0.0499767	1.46194	1.87564	8.13	8.27	7.25	9	9.97	9.05	8.11	10.46	8.52	8.02	8.41
GSM178080	GSM178080	gse7390	gse7390	tbig302	<50	neg	>2	I-II	pos	pos	neg	0	6.09589	0	6.09589	0	NA	6.09589	no	no	LumB	NA	NA	NA	NA	-1.12661	1.11589	0.0825449	0.0711614	-0.212967	73.7359	5.69509	27.1829	NA	-0.681132	-0.763766	-0.518437	0.309544	8.29	6.5	6.34	8.45	9.76	7.59	8.57	9.76	7.68	7.39	8.88
GSM178081	GSM178081	gse7390	gse7390	tbig302	<50	neg	<2	I-II	neg	neg	neg	0	7.45753	0	7.45753	0	NA	7.45753	no	no	LumA	NA	NA	NA	NA	2.21496	-0.141802	-1.19213	2.71869	-0.247075	-29.5062	5.30741	39.1131	NA	-2.35606	-0.482466	-0.943775	-0.76489	8.38	7.34	6.3	7.55	8.09	8.24	8.85	8.36	8.57	6.38	8.46
GSM178082	GSM178082	gse7390	gse7390	tbig302	<50	neg	>2	III	neg	neg	neg	0	4.87945	1	3.68493	0	NA	4.87945	no	no	Basal	NA	NA	NA	NA	0.249151	-1.52585	0.69647	0.339129	0.0648344	71.6348	6.21589	75.5022	NA	-2.56369	0.540955	0.342448	0.827808	8.02	6.85	6.57	7.37	8.02	8.99	7.92	8.4	7.91	6.47	8.08
GSM232194	GSM232194	gse9195	gse9195	NA	>50	pos	>2	NA	neg	neg	pos	0	10.5479	0	10.5479	NA	NA	NA	yes	NA	Her2	NA	NA	NA	NA	0.634379	-0.0785523	0.512216	0.221333	-0.0964059	94.2993	5.99806	66.8511	NA	0.204778	-1.56667	-0.848499	0.431906	9.47	7.32	7.67	8.43	9.13	8.31	8.95	9.49	8.48	7.58	8.94
GSM232195	GSM232195	gse9195	gse9195	NA	>50	pos	>2	I-II	pos	pos	neg	0	10.8466	0	10.8466	NA	NA	NA	yes	NA	LumA	NA	NA	NA	NA	-0.0758587	0.901233	-1.35058	0.424428	-0.375053	5.63572	5.07421	26.6331	NA	-0.0424064	1.1502	-0.429966	-1.19781	9.19	7.38	6.78	8.02	9.35	8.37	8.7	9.73	8.98	7.4	9.04
GSM232196	GSM232196	gse9195	gse9195	NA	>50	neg	<2	I-II	pos	pos	neg	0	10.7836	0	10.7836	NA	NA	NA	yes	NA	LumB	NA	NA	NA	NA	-1.53255	0.796135	0.548592	-1.45232	-0.126145	84.7103	5.87406	20.1927	NA	1.48025	-2.35732	-0.15775	-0.128032	7.46	8.19	8.13	8.86	9.77	7.17	8.59	11.22	8.23	8.55	9.33
GSM232197	GSM232197	gse9195	gse9195	NA	>50	neg	<2	III	pos	neg	pos	0	9.89041	0	9.89041	NA	NA	NA	yes	NA	LumA	NA	NA	NA	NA	-0.171551	-0.371996	-0.304409	-0.490886	0.0178999	87.9665	5.77228	41.614	NA	0.0268053	-0.330272	-0.532047	-0.539895	9.16	7.14	7.2	8.98	9.46	8.8	8.62	9.59	8.12	7.88	8.86
GSM232198	GSM232198	gse9195	gse9195	NA	>50	pos	>2	III	pos	pos	pos	1	5.72603	1	5.72603	NA	NA	NA	yes	NA	LumB	NA	NA	NA	NA	-0.978926	-0.0929906	0.38303	-0.711055	0.0135307	113.301	6.13548	35.4169	NA	0.958197	-1.45547	-0.508229	0.365405	9.35	8.23	6.45	8.97	9.73	9.17	9.15	10.12	8.89	8.02	8.99
GSM232199	GSM232199	gse9195	gse9195	NA	>50	neg	<2	III	neg	neg	neg	0	11.2329	0	11.2329	NA	NA	NA	yes	NA	Basal	NA	NA	NA	NA	1.19043	-2.31557	0.519965	2.58035	0.192248	34.7939	6.2202	100	NA	-0.87888	0.727546	-0.0965012	0.553381	7.4	7.09	7.74	8.29	9.19	8.57	8.36	9.71	8.33	7.33	8.3
GSM232200	GSM232200	gse9195	gse9195	NA	>50	pos	>2	III	pos	neg	pos	0	10.937	0	10.937	NA	NA	NA	yes	NA	LumB	NA	NA	NA	NA	1.36932	-0.684513	0.111658	1.02948	-0.043129	89.6321	5.96743	56.5257	NA	0.196868	-1.80179	0.689524	-0.0189706	9.22	7.06	6.61	9.03	9.53	8.66	8.52	9.86	8.53	7.6	9.18
GSM232201	GSM232201	gse9195	gse9195	NA	>50	pos	>2	III	pos	pos	neg	0	11.0685	0	11.0685	NA	NA	NA	yes	NA	LumB	NA	NA	NA	NA	-0.442006	0.467182	1.24586	-0.441077	-0.0500352	75.4352	6.52375	77.384	NA	-0.530843	-0.317079	-0.474201	1.36669	8.22	7.38	7.21	8.15	9.2	8.71	8.69	9.49	8.8	7.15	8.91
GSM232202	GSM232202	gse9195	gse9195	NA	>50	pos	<2	I-II	pos	pos	neg	0	10.0795	0	10.0795	NA	NA	NA	yes	NA	LumA	NA	NA	NA	NA	-0.635941	1.24198	-0.223301	-1.06822	-0.113601	46.0303	5.71216	22.1981	NA	2.45713	-0.55126	-0.77364	-0.0362609	9.44	8.03	7.47	9.07	10.46	9.08	9.63	10.12	9.1	8.75	10.06
GSM232203	GSM232203	gse9195	gse9195	NA	>50	pos	>2	I-II	pos	neg	neg	0	11.2986	0	11.2986	NA	NA	NA	yes	NA	LumB	NA	NA	NA	NA	-1.493	0.175846	-0.228368	-0.775574	-0.1253	76.923	5.79295	42.2611	NA	1.14804	0.0292444	0.74737	0.00496973	9.29	7.94	7.17	8.89	10.02	8.68	8.83	9.83	7.86	8.03	9.53
GSM232204	GSM232204	gse9195	gse9195	NA	>50	neg	<2	NA	neg	neg	neg	0	10.5397	0	10.5397	NA	NA	NA	yes	NA	Her2	NA	NA	NA	NA	-1.25591	-0.914076	0.122343	-0.570152	-0.170825	59.712	5.90661	53.3197	NA	-0.402307	-0.304828	-0.385731	0.16834	8.33	7.9	7.48	8.66	9.31	8.11	8.69	9.53	8.13	7.26	8.8
GSM232205	GSM232205	gse9195	gse9195	NA	>50	pos	<2	NA	pos	pos	neg	0	10.6438	0	10.6438	NA	NA	NA	yes	NA	LumA	NA	NA	NA	NA	0.269371	0.584852	-0.183718	-0.120343	-0.218746	48.9677	5.69266	19.2611	NA	0.0287828	0.264839	-0.603504	-0.191873	9.39	7.61	6.76	8.23	9.3	8.53	8.78	9.35	9.06	7.61	8.77
GSM232206	GSM232206	gse9195	gse9195	NA	>50	neg	>2	I-II	pos	neg	neg	0	10.1699	0	10.1699	NA	NA	NA	yes	NA	LumA	NA	NA	NA	NA	0.485852	-0.124748	-0.730016	1.38578	-0.101762	26.1338	5.55795	24.3748	NA	-1.04697	-0.163943	-0.579685	-0.851563	7.79	6.23	7.31	8.41	9.22	8.61	8.61	9.26	8	6.97	8.5
GSM232207	GSM232207	gse9195	gse9195	NA	>50	neg	>2	III	neg	neg	neg	0	10.0027	0	10.0027	NA	NA	NA	yes	NA	LumA	NA	NA	NA	NA	0.864812	-0.223528	-0.832557	1.96995	-0.219591	30.5887	5.42144	29.5365	NA	-0.594123	0.378866	-0.341496	-0.384061	9.35	6.64	7.44	8.39	9.4	8.62	8.73	9.57	8.6	7.26	9.16
GSM232208	GSM232208	gse9195	gse9195	NA	<50	pos	<2	I-II	neg	pos	neg	0	10.5945	0	10.5945	NA	NA	NA	yes	NA	LumA	NA	NA	NA	NA	0.32855	1.22641	-0.000493472	-0.250016	-0.256801	69.5703	5.62247	16.9673	NA	1.15397	0.151282	1.25097	-0.460759	8.34	7.85	7.38	8.53	9.89	8.33	8.33	11.05	8.41	8.48	9.31
GSM232209	GSM232209	gse9195	gse9195	NA	>50	neg	<2	I-II	pos	pos	neg	0	10.5178	0	10.5178	NA	NA	NA	yes	NA	LumA	NA	NA	NA	NA	-0.283581	0.00776187	-0.208751	0.783596	-0.199154	61.1396	5.62554	30.6903	NA	0.00307557	0.244106	0.50918	0.0493037	8.76	7.35	7.34	8.6	9.6	8.57	8.86	10.01	8.56	7.69	8.96
GSM232210	GSM232210	gse9195	gse9195	NA	>50	neg	>2	III	neg	pos	pos	0	8.5589	0	8.5589	NA	NA	NA	yes	NA	Her2	NA	NA	NA	NA	0.0518702	-1.25398	1.98081	0.790299	0.0178999	115.254	6.87959	100	NA	2.84076	-0.130488	0.390086	1.64511	8.8	9.35	7.41	9.02	10.35	9.02	8.67	11.24	9.56	8.82	10.49
GSM232211	GSM232211	gse9195	gse9195	NA	>50	pos	>2	I-II	pos	pos	neg	1	6.62192	1	6.62192	NA	NA	NA	yes	NA	LumA	NA	NA	NA	NA	0.275869	0.563476	0.0342171	-0.338506	-0.212967	70.8567	5.91154	41.4175	NA	0.177094	0.642732	-0.348301	0.143735	9.32	7.71	7	8.23	9.38	8.93	8.69	9.6	8.87	7.62	8.91
GSM232212	GSM232212	gse9195	gse9195	NA	>50	neg	>2	III	neg	pos	neg	0	9.12055	0	9.12055	NA	NA	NA	yes	NA	LumB	NA	NA	NA	NA	-0.674067	-0.467803	-0.190986	0.394474	0.0489077	66.0368	5.7242	37.5017	NA	-1.12211	0.129608	0.192729	-0.130027	8.6	7.09	7.18	7.94	9.14	7.87	8.36	9.2	8.41	7.32	8.73
GSM232213	GSM232213	gse9195	gse9195	NA	<50	neg	<2	I-II	neg	pos	neg	0	10.0384	0	10.0384	NA	NA	NA	yes	NA	LumA	NA	NA	NA	NA	0.939215	0.347766	-2.22268	-0.841672	-0.34024	-6.52227	4.73787	27.1476	NA	-0.872947	0.81236	-0.253026	-1.96412	7.97	6.82	6.97	8.06	9.22	8.7	8.74	9.33	8.7	6.9	8.79
GSM232214	GSM232214	gse9195	gse9195	NA	>50	neg	>2	I-II	pos	pos	neg	0	7.23014	0	7.23014	NA	NA	NA	yes	NA	LumB	NA	NA	NA	NA	-0.993253	0.167454	0.489491	0.0251008	-0.192248	106.035	6.1568	63.4278	NA	0.109859	0.962197	-0.0556687	0.61168	9.74	7.9	6.25	8.15	9.14	8.78	8.69	9.1	9.08	7.04	9.29
GSM232215	GSM232215	gse9195	gse9195	NA	>50	neg	>2	NA	neg	neg	pos	0	10.1918	0	10.1918	NA	NA	NA	yes	NA	Her2	NA	NA	NA	NA	-0.355561	-0.525821	0.0931105	0.0907014	-0.159549	10.2559	5.81519	41.4498	NA	-0.0206542	-0.0103354	0.0702314	-0.0497827	8.35	6.79	6.39	8.24	9.31	9.18	8.37	9.44	8.8	7.37	9.12
GSM232216	GSM232216	gse9195	gse9195	NA	<50	neg	<2	I-II	neg	pos	neg	0	9.00548	0	9.00548	NA	NA	NA	yes	NA	LumA	NA	NA	NA	NA	2.50488	-0.0625736	-0.969964	1.93689	-0.257787	4.62932	5.31724	30.7942	NA	-0.556551	1.36695	-0.77364	-0.620804	7.87	6.87	7.48	8.15	8.98	8.47	8.3	9.23	8.37	7.13	8.89
GSM232217	GSM232217	gse9195	gse9195	NA	>50	neg	<2	III	pos	neg	neg	0	10.1178	0	10.1178	NA	NA	NA	yes	NA	LumB	NA	NA	NA	NA	-1.13787	-0.668796	0.999649	-1.01374	0.135307	168.816	6.46978	90.1914	NA	0.46185	-0.816539	0.832437	1.08916	10.08	7.74	6.71	8.61	9.04	8.61	8.81	9.7	9.08	7.39	8.74
GSM232218	GSM232218	gse9195	gse9195	NA	>50	pos	>2	I-II	neg	pos	neg	0	9.46849	0	9.46849	NA	NA	NA	yes	NA	LumA	NA	NA	NA	NA	0.678993	0.190234	-1.89499	-0.627714	-0.334038	19.0499	4.83866	31.6036	NA	-0.346938	0.294995	0.250575	-1.73093	8.94	6.59	7.26	8.15	9.37	8.57	8.65	9.76	8.09	7.47	8.62
GSM232219	GSM232219	gse9195	gse9195	NA	>50	pos	>2	I-II	neg	pos	neg	0	8.20274	0	8.20274	NA	NA	NA	yes	NA	LumA	NA	NA	NA	NA	-0.867104	0.210802	-1.2318	-1.32423	-0.157717	77.3046	5.30117	29.7968	NA	-0.497226	-0.0362508	0.587443	-1.11801	8.32	6.75	6.85	7.86	9.69	9.09	8	9.45	8.54	7.31	8.38
GSM232220	GSM232220	gse9195	gse9195	NA	>50	neg	>2	III	pos	neg	neg	0	8.43014	0	8.43014	NA	NA	NA	yes	NA	LumB	NA	NA	NA	NA	-0.116279	0.199664	0.85929	1.23387	-0.0618746	71.1953	6.2629	59.7437	NA	2.0992	0.953245	0.270991	0.462496	8.31	8.55	6.91	9	9.57	9.06	8.55	10.9	9.04	8.68	9.63
GSM232221	GSM232221	gse9195	gse9195	NA	>50	pos	>2	III	pos	neg	neg	1	7.3863	1	4.42466	NA	NA	NA	yes	NA	LumB	NA	NA	NA	NA	-1.28643	0.575529	1.41706	-0.667053	-0.0630021	86.1428	6.47759	54.6193	NA	-0.902609	-1.70332	-0.525242	1.25541	8.81	7.25	6.02	8.29	8.76	8.36	8.59	9.27	7.97	6.68	9.09
GSM232222	GSM232222	gse9195	gse9195	NA	>50	pos	>2	III	neg	neg	neg	1	3.66301	1	3.49589	NA	NA	NA	yes	NA	LumB	NA	NA	NA	NA	0.343733	-0.258845	0.235964	0.522248	-0.0374912	115.614	6.0577	47.2875	NA	0.837571	-0.160645	0.145091	0.298904	10.36	7.42	7.68	8.79	9.01	9.03	8.94	10.13	8.98	7.22	8.51
GSM232223	GSM232223	gse9195	gse9195	NA	>50	pos	>2	I-II	neg	pos	neg	0	10.6849	0	10.6849	NA	NA	NA	yes	NA	LumB	NA	NA	NA	NA	0.424187	0.12769	0.29891	1.26144	-0.180691	61.9109	6.01416	39.634	NA	0.0841522	1.58558	0.536402	0.560474	8.74	7.49	7.01	8.52	9.44	8.42	8.5	9.39	9.09	7.39	8.71
GSM232224	GSM232224	gse9195	gse9195	NA	>50	pos	>2	III	neg	neg	neg	0	9.12329	1	0.575342	NA	NA	NA	yes	NA	Normal	NA	NA	NA	NA	0.797605	-0.913999	0.00748323	1.16429	-0.085976	75.5937	5.94273	52.2546	NA	-0.548641	0.604565	0.111064	-0.0936734	8.75	6.98	7.43	8.57	9.05	9.27	8.5	9.34	8.35	7.11	9
GSM232225	GSM232225	gse9195	gse9195	NA	>50	neg	>2	III	pos	pos	neg	0	9.63836	0	9.63836	NA	NA	NA	yes	NA	LumB	NA	NA	NA	NA	-0.575285	0.64865	1.31092	0.171324	-0.0897815	68.2644	6.4889	58.6152	NA	-1.63428	-0.14698	0.512583	1.36491	7.83	6.8	6.28	7.75	9.3	7.56	8.4	9.42	8.01	6.34	8.23
GSM232226	GSM232226	gse9195	gse9195	NA	>50	neg	>2	NA	pos	neg	neg	0	8.40548	0	8.40548	NA	NA	NA	yes	NA	LumA	NA	NA	NA	NA	0.292166	0.336094	-0.868779	-0.0729097	-0.228189	15.9175	5.24447	19.6167	NA	0.481625	-2.28052	-1.43036	-1.10759	8.72	7.94	7.28	8.88	9.78	8.12	9.22	10.37	8.91	7.78	8.95
GSM232227	GSM232227	gse9195	gse9195	NA	>50	neg	>2	III	neg	neg	neg	0	8.92329	0	8.92329	NA	NA	NA	yes	NA	LumB	NA	NA	NA	NA	0.657412	-0.970594	0.892198	1.86425	0.0063425	72.3994	6.36029	82.6396	NA	2.35034	-0.244516	-0.355107	0.809853	9.83	8.18	7.99	9.34	10.03	9.38	9.37	10.14	9.41	8.13	9.85
GSM232228	GSM232228	gse9195	gse9195	NA	>50	pos	>2	III	neg	neg	neg	0	6.86849	0	6.86849	NA	NA	NA	yes	NA	LumB	NA	NA	NA	NA	-0.404619	-0.426895	1.22658	-0.508088	0.139817	113.76	6.59327	83.2689	NA	-0.774073	-1.03376	0.934519	1.43917	7.72	8.04	6.46	8.44	8.69	8.85	8.87	9.54	7.9	7.51	8.21
GSM232229	GSM232229	gse9195	gse9195	NA	>50	neg	>2	NA	pos	neg	neg	0	9.26849	0	9.26849	NA	NA	NA	yes	NA	LumB	NA	NA	NA	NA	-0.741332	0.474271	-0.708069	0.0799646	-0.127555	-7.00467	5.43521	28.3231	NA	-0.62774	-1.79897	-0.549061	-0.720112	7.86	6.8	7.21	8.7	9.29	8.11	8.92	9.78	8.1	7.67	8.51
GSM232230	GSM232230	gse9195	gse9195	NA	>50	pos	>2	I-II	pos	neg	neg	0	8.46849	0	8.46849	NA	NA	NA	yes	NA	LumB	NA	NA	NA	NA	-0.657011	1.02847	-0.659788	-0.210973	-0.249331	30.0836	5.44094	27.7661	NA	0.27399	1.13748	-1.02884	-0.438813	9.22	7.4	6.99	8.31	9.47	8.95	9.18	9.71	8.59	7.59	8.92
GSM232231	GSM232231	gse9195	gse9195	NA	>50	pos	>2	NA	pos	neg	neg	1	2.11233	1	2.07671	NA	NA	NA	yes	NA	LumB	NA	NA	NA	NA	0.37135	0.235008	0.261879	1.42335	-0.182946	44.2392	5.91521	34.9427	NA	0.0663549	1.22512	0.342448	0.247477	8.46	7.93	7.14	8.66	8.59	8.18	8.76	9.71	8.87	7.44	9.07
GSM232232	GSM232232	gse9195	gse9195	NA	>50	neg	<2	NA	neg	pos	neg	0	7.84932	0	7.84932	NA	NA	NA	yes	NA	Normal	NA	NA	NA	NA	1.18046	-0.139451	-0.795298	-0.153228	-0.0428471	29.1706	5.41942	33.8007	NA	-1.03906	0.950418	1.24076	-0.740506	7.9	6.31	7.07	7.91	8.99	8.45	8.41	9.47	7.89	7.32	8.85
GSM232233	GSM232233	gse9195	gse9195	NA	>50	neg	>2	NA	neg	pos	neg	0	9.16438	0	9.16438	NA	NA	NA	yes	NA	LumA	NA	NA	NA	NA	0.410416	0.0706494	-1.25896	-0.17601	-0.30599	4.85222	5.14133	20.8334	NA	-1.24076	0.330334	-0.685169	-1.02846	7.63	7.18	7.18	8.51	9.39	8.68	8.54	9.43	8.31	6.95	8.9
GSM232234	GSM232234	gse9195	gse9195	NA	>50	neg	<2	I-II	pos	neg	neg	0	7.75068	0	7.75068	NA	NA	NA	yes	NA	LumA	NA	NA	NA	NA	-0.3454	0.342175	-0.422728	-0.815325	-0.2895	49.0431	5.59404	33.3187	NA	0.428233	-0.091851	1.22035	-0.0147589	7.83	8.22	7.88	9.08	9.93	8.2	9.15	9.82	8.22	8.02	9.49
GSM232235	GSM232235	gse9195	gse9195	NA	>50	pos	>2	NA	neg	neg	neg	0	8.32877	0	8.32877	NA	NA	NA	yes	NA	LumA	NA	NA	NA	NA	0.423656	-0.0111719	-2.466	-0.524467	-0.44186	10.0021	4.61245	35.8633	NA	0.576544	2.05206	0.0804395	-2.29375	8.81	6.87	9.62	9.04	9.93	8.92	8.02	10.43	8.5	8.02	8.91
GSM232236	GSM232236	gse9195	gse9195	NA	>50	neg	>2	III	neg	neg	neg	1	1.28219	1	1.28219	NA	NA	NA	yes	NA	Her2	NA	NA	NA	NA	-0.146096	-0.673772	1.74271	-1.23419	0.144468	70.6652	6.65167	100	NA	-0.329141	-0.124834	0.213145	1.62316	8.24	7.13	7.62	8.51	9.3	8.59	8.35	10.45	8.47	7.68	8.61
GSM232237	GSM232237	gse9195	gse9195	NA	<50	neg	<2	NA	neg	pos	neg	0	8.52877	0	8.52877	NA	NA	NA	yes	NA	Normal	NA	NA	NA	NA	0.338146	0.231824	-0.624649	-0.867542	-0.149683	59.8824	5.40453	14.1172	NA	-0.032519	-0.83303	-0.161153	-0.619696	8.3	7.53	7.96	8.79	9.95	8.01	8.45	10.4	8.61	7.83	8.86
GSM232238	GSM232238	gse9195	gse9195	NA	>50	neg	>2	I-II	pos	pos	neg	0	7.6137	1	7.6137	NA	NA	NA	yes	NA	LumA	NA	NA	NA	NA	-0.233102	0.926506	-0.0672825	0.266561	-0.276392	41.7324	5.73164	19.1143	NA	-1.23285	0.668176	-1.20578	0.156149	9.47	6.45	6.28	8.06	9.05	8.95	8.75	9.34	8.54	6.95	8.46
GSM232239	GSM232239	gse9195	gse9195	NA	>50	neg	<2	I-II	pos	pos	neg	0	8.85479	0	8.85479	NA	NA	NA	yes	NA	LumA	NA	NA	NA	NA	-0.137729	1.02137	-0.528164	0.0425387	-0.324595	3.15978	5.50519	23.8961	NA	-1.01137	1.64966	-0.732807	-0.312018	8.43	6.6	6.76	8.38	9.38	8.68	8.86	9.92	8.54	7.32	8.52
GSM232240	GSM232240	gse9195	gse9195	NA	>50	pos	>2	III	pos	neg	neg	0	8.9589	0	8.9589	NA	NA	NA	yes	NA	LumB	NA	NA	NA	NA	-0.710123	0.359161	0.272403	-0.484195	-0.167724	74.4603	5.9276	26.6631	NA	-1.65998	-0.0880815	-0.566075	0.487988	8.46	6.51	6.15	8.26	9.43	8.77	8.65	9.32	8.18	6.59	8.34
GSM232241	GSM232241	gse9195	gse9195	NA	>50	neg	>2	I-II	pos	neg	neg	0	7.23014	0	7.23014	NA	NA	NA	yes	NA	LumB	NA	NA	NA	NA	-1.33519	0.36677	-0.396744	-0.557517	-0.14926	55.7612	5.5928	25.2127	NA	-0.380555	0.809532	-0.300664	-0.316895	9.14	7.02	7.31	8.72	9.37	8.59	7.85	9.52	8.45	7.35	9.11
GSM232242	GSM232242	gse9195	gse9195	NA	>50	neg	>2	I-II	neg	neg	neg	0	8.29863	0	8.29863	NA	NA	NA	yes	NA	Normal	NA	NA	NA	NA	0.364915	-0.273438	-1.19501	-0.10302	-0.180973	11.9755	5.23623	34.6887	NA	-0.58028	1.65767	-0.113515	-1.22352	8.53	7.35	7.77	8.92	9.69	8.33	8.25	10.13	7.68	7.63	9.03
GSM232243	GSM232243	gse9195	gse9195	NA	>50	neg	>2	NA	pos	pos	neg	0	5.43014	0	5.43014	NA	NA	NA	yes	NA	LumA	NA	NA	NA	NA	-0.204728	0.36106	-1.17663	-0.826398	-0.133051	36.8413	5.21746	26.9556	NA	-1.74699	-1.25097	-1.14453	-1.22397	7.89	6.67	6.82	7.99	8.63	7.78	8.25	10.07	8.15	7.09	8.4
GSM232244	GSM232244	gse9195	gse9195	NA	>50	neg	<2	III	neg	pos	neg	0	8.40548	0	8.40548	NA	NA	NA	yes	NA	LumB	NA	NA	NA	NA	-0.191311	-0.0270728	1.3834	0.189568	0.0085976	133.337	6.59565	80.7354	NA	0.865256	0.230442	-0.198582	1.20886	8.59	7.7	7.49	9.08	9.98	9.44	7.94	10.04	8.07	8.31	8.82
GSM232245	GSM232245	gse9195	gse9195	NA	>50	neg	>2	III	pos	neg	neg	0	8.19452	0	8.19452	NA	NA	NA	yes	NA	LumB	NA	NA	NA	NA	-1.28714	0.249594	-0.4563	-0.456769	-0.0297393	46.8556	5.6309	41.3127	NA	-0.471519	0.924502	-0.242818	-0.696837	8.43	7.33	7.22	8.62	9.75	8.66	8.12	9.87	8.42	7.1	8.9
GSM232246	GSM232246	gse9195	gse9195	NA	>50	pos	<2	NA	pos	neg	neg	0	8.29589	0	8.29589	NA	NA	NA	yes	NA	LumB	NA	NA	NA	NA	-0.954531	0.783975	1.83945	-1.17676	0.0012685	86.0304	6.66118	79.4046	NA	-0.147213	-1.4616	0.0293989	2.15495	8.76	7.59	7.41	8.35	9.87	9.3	8.43	9.34	7.46	7.36	8.84
GSM232247	GSM232247	gse9195	gse9195	NA	>50	neg	<2	I-II	neg	pos	neg	0	7.63014	0	7.63014	NA	NA	NA	yes	NA	Normal	NA	NA	NA	NA	0.334004	-0.337215	-0.881498	0.230087	-0.254686	28.008	5.36045	27.1889	NA	-0.813623	1.44894	0.356059	-0.648291	8.16	6.89	7.45	8.94	9.85	8.9	8	9.75	8.46	7.54	9.1
GSM232248	GSM232248	gse9195	gse9195	NA	>50	neg	<2	I-II	neg	neg	pos	0	8.07123	0	8.07123	NA	NA	NA	yes	NA	Basal	NA	NA	NA	NA	1.46225	-0.35299	0.559509	1.59585	-0.0112755	42.8731	5.97222	71.4293	NA	-0.261906	1.50077	0.0906476	0.415059	7.85	7.51	7.08	8.31	9.35	8.57	8.06	10.24	7.96	8.08	9.16
GSM232249	GSM232249	gse9195	gse9195	NA	>50	pos	>2	NA	pos	neg	neg	0	7.12055	0	7.12055	NA	NA	NA	yes	NA	Normal	NA	NA	NA	NA	-0.449669	0.525941	-0.387065	-0.964982	-0.222974	28.2036	5.5143	27.263	NA	-0.609943	-1.0347	-1.49161	-0.313127	7.98	7.42	6.34	7.98	9.23	8.36	8.42	9.76	8.48	7.51	8.78
GSM232250	GSM232250	gse9195	gse9195	NA	>50	pos	>2	III	pos	pos	neg	0	7.40822	0	7.40822	NA	NA	NA	yes	NA	LumB	NA	NA	NA	NA	-1.07288	0.0326661	-0.412577	-1.1757	-0.0985201	82.5127	5.59022	20.3846	NA	-0.904587	-1.38479	-0.868915	-0.41842	7.26	7.93	6.31	8.46	9.84	7.05	8.41	10.26	8.36	7.35	8.92
GSM232251	GSM232251	gse9195	gse9195	NA	>50	neg	<2	NA	neg	pos	pos	0	7.10411	0	7.10411	NA	NA	NA	yes	NA	Normal	NA	NA	NA	NA	-0.321449	0.125195	-1.70771	-0.951327	-0.223538	-23.6573	4.98703	12.5229	NA	-2.02779	-0.476812	0.662302	-1.63295	7.76	5.93	6.74	7.63	9.01	9.26	8.71	9.22	7.9	6.76	8.08
GSM232252	GSM232252	gse9195	gse9195	NA	>50	pos	>2	I-II	neg	pos	neg	0	3.07945	1	3.07945	NA	NA	NA	yes	NA	LumB	NA	NA	NA	NA	-0.147261	0.307372	-0.229363	-0.128297	-0.134461	27.8509	5.73173	35.3176	NA	-0.851195	-0.540894	-0.0794877	-0.282979	7.97	6.99	6.32	8.56	9.63	8.2	8.28	9.81	8.38	7.4	8.44
GSM232253	GSM232253	gse9195	gse9195	NA	>50	pos	>2	I-II	pos	neg	neg	0	7.92329	0	7.92329	NA	NA	NA	yes	NA	LumB	NA	NA	NA	NA	-0.350135	0.336434	0.17407	-0.22551	-0.1074	79.7731	5.8452	21.1352	NA	-0.184785	0.265781	-0.419758	0.0167182	8.38	7.49	7.34	8.64	9.89	8.2	8.35	9.49	8.39	7.46	9.01
GSM232254	GSM232254	gse9195	gse9195	NA	>50	neg	>2	I-II	pos	neg	neg	0	7.29863	0	7.29863	NA	NA	NA	yes	NA	LumB	NA	NA	NA	NA	-1.47376	0.613297	0.228751	-0.719638	-0.09105	106.358	5.77916	43.3238	NA	1.67207	-0.0320101	0.0430097	0.0462003	8.54	8.88	7.09	9.2	10.52	7.99	8.82	10.85	8.76	8.62	9.84
GSM232255	GSM232255	gse9195	gse9195	NA	>50	pos	<2	I-II	neg	pos	neg	0	6.08493	0	6.08493	NA	NA	NA	yes	NA	LumA	NA	NA	NA	NA	-0.904775	0.651041	-1.98531	-0.0845034	-0.273714	-2.16998	4.78629	25.83	NA	-1.21703	1.08612	-0.739613	-2.07629	8.22	6.37	6.82	8.22	9.34	8.47	8.02	9.73	8.11	7.14	8.01
GSM232256	GSM232256	gse9195	gse9195	NA	>50	pos	<2	I-II	pos	neg	neg	0	7.00274	0	7.00274	NA	NA	NA	yes	NA	LumA	NA	NA	NA	NA	-0.515349	0.497478	-1.09166	-1.16122	-0.127837	50.5173	5.27631	47.6048	NA	-0.548641	-0.101746	0.114467	-1.08897	8.85	7.82	6.73	8.49	9.8	9.12	8.55	9.13	8.16	6.82	8.41
GSM232257	GSM232257	gse9195	gse9195	NA	>50	pos	>2	NA	neg	pos	neg	0	8.07945	0	8.07945	NA	NA	NA	yes	NA	LumA	NA	NA	NA	NA	-0.573143	-0.137382	-0.766171	-0.190598	-0.0847075	63.522	5.33783	38.5903	NA	0.558747	0.685139	1.42111	-0.9256	8.01	8.09	7.53	9.07	10.25	8.34	7.81	10.48	8.39	8.1	9.46
GSM232258	GSM232258	gse9195	gse9195	NA	>50	pos	<2	I-II	pos	neg	neg	0	7.07945	0	7.07945	NA	NA	NA	yes	NA	LumB	NA	NA	NA	NA	3.52661	0.58474	1.33807	1.15882	-0.113178	128.386	6.41641	70.4773	NA	1.8184	-1.98556	-0.487812	0.763967	10.36	7.95	8.02	8.84	9.39	7.79	8.65	10.37	8.49	8.92	9.41
GSM232259	GSM232259	gse9195	gse9195	NA	>50	neg	<2	NA	neg	neg	pos	0	2.84384	0	2.84384	NA	NA	NA	yes	NA	Her2	NA	NA	NA	NA	2.66187	-1.93941	1.59243	1.45752	0.163214	144.357	6.67683	100	NA	0.145454	-0.87261	0.468348	1.18536	8.8	8.11	7.75	8.88	9.41	8.94	8.34	10.16	8.33	7.65	8.64
GSM232260	GSM232260	gse9195	gse9195	NA	>50	pos	<2	III	neg	neg	neg	1	2.4137	1	2.4137	NA	NA	NA	yes	NA	Basal	NA	NA	NA	NA	2.81168	-3.05305	1.73534	3.30799	0.19845	85.445	6.82734	100	NA	0.396594	0.17437	2.01658	2.19529	7.86	7.52	7.58	8.54	9.58	9.3	8.3	10.09	8.61	7.66	9.15
GSM232261	GSM232261	gse9195	gse9195	NA	>50	pos	>2	I-II	neg	pos	pos	0	7.50137	0	7.50137	NA	NA	NA	yes	NA	LumA	NA	NA	NA	NA	-0.15573	0.565545	-1.31666	-1.24184	-0.279493	38.6774	5.13094	35.5674	NA	1.04125	-0.390584	-0.344899	-1.30443	8.45	8.91	8.13	8.77	9.38	9.04	8.19	10.32	8.63	7.87	9.21
GSM232262	GSM232262	gse9195	gse9195	NA	>50	neg	>2	NA	pos	pos	neg	0	6.3589	0	6.3589	NA	NA	NA	yes	NA	LumB	NA	NA	NA	NA	1.30643	0.523652	0.0148221	0.898237	-0.0668076	3.56935	5.77	37.8844	NA	-1.04499	0.144214	-0.623921	-0.0231823	7.72	7.47	7.38	8.17	9.02	8.15	8.16	9.81	7.29	7.16	9.31
GSM232263	GSM232263	gse9195	gse9195	NA	>50	neg	>2	III	neg	neg	neg	1	2.90137	1	2.90137	NA	NA	NA	yes	NA	Her2	NA	NA	NA	NA	-0.780001	-0.809527	1.02155	-0.076624	0.0645525	107.459	6.46825	89.588	NA	0.944355	0.695034	1.59464	0.837783	8.88	8.34	6.51	8.78	9.33	9.41	8.59	9.67	9.29	7.91	9.23
GSM232264	GSM232264	gse9195	gse9195	NA	>50	pos	>2	III	pos	neg	neg	0	8.33699	0	8.33699	NA	NA	NA	yes	NA	LumB	NA	NA	NA	NA	0.139994	-0.742614	1.54619	0.23506	0.147569	164.802	6.72202	100	NA	0.651688	0.115943	0.441126	1.5223	9.51	8.31	7.41	8.92	9.63	8.58	8.11	9.75	7.88	7.95	9.15
GSM232265	GSM232265	gse9195	gse9195	NA	>50	pos	>2	I-II	pos	neg	neg	1	5	1	5	NA	NA	NA	yes	NA	LumB	NA	NA	NA	NA	-0.367016	0.0826011	1.24979	-0.98105	0.170261	158.107	6.47259	92.7804	NA	0.0208729	-0.162529	1.44152	1.33721	8.65	7.64	6.75	7.72	9.25	9.21	8.69	9.72	8.68	7.26	9.11
GSM232266	GSM232266	gse9195	gse9195	NA	>50	neg	<2	I-II	neg	neg	neg	0	5.94521	0	5.94521	NA	NA	NA	yes	NA	LumB	NA	NA	NA	NA	-0.919356	0.481189	1.06895	-1.63265	-0.254405	138.464	6.35475	58.6879	NA	-0.607965	-1.52898	0.00557998	0.847759	8.57	6.59	6.93	7.76	9.87	7.99	8.03	8.55	9.33	7.41	9.45
GSM232267	GSM232267	gse9195	gse9195	NA	>50	pos	>2	I-II	neg	neg	pos	1	5.28493	1	4.46301	NA	NA	NA	yes	NA	Her2	NA	NA	NA	NA	1.88158	-0.704647	0.197429	0.82065	0.0193094	56.6308	6.02544	66.2635	NA	0.23444	2.26739	0.260783	0.343903	8.91	7.67	7.71	8.57	9.31	9.69	8.8	9.64	8.42	7.25	8.72
GSM232268	GSM232268	gse9195	gse9195	NA	>50	pos	<2	NA	neg	pos	neg	0	6.36164	0	6.36164	NA	NA	NA	yes	NA	LumB	NA	NA	NA	NA	-0.255722	-0.358255	1.30073	0.741348	0.0412967	87.4394	6.48665	71.7278	NA	2.12095	1.65296	1.46194	1.08029	8.89	8.57	7.39	8.93	10.26	9.97	8.78	10.3	8.56	7.9	9.97
GSM232269	GSM232269	gse9195	gse9195	NA	>50	neg	>2	I-II	pos	neg	neg	0	6.95342	0	6.95342	NA	NA	NA	yes	NA	Her2	NA	NA	NA	NA	-1.1184	-0.9014	1.09402	-1.66113	0.216068	127.739	6.3699	91.8794	NA	0.370886	-0.186089	0.611262	0.768401	8.25	7.6	8.05	8.47	10.25	9.02	8.03	9.51	8.89	7.4	9.13
GSM232270	GSM232270	gse9195	gse9195	NA	>50	neg	<2	I-II	neg	pos	neg	0	6.13699	0	6.13699	NA	NA	NA	yes	NA	LumA	NA	NA	NA	NA	0.140369	0.63586	-0.40227	-0.368153	-0.231853	75.6577	5.46444	20.962	NA	1.48816	-1.01774	-0.218999	-0.818312	8.46	7.72	9.42	8.76	9.65	7.63	8.43	10.9	8.06	8.73	9.55
GSM282373	GSM282373	gse11121	gse11121	NA	>50	neg	<2	I-II	neg	neg	pos	1	7.56164	NA	NA	NA	NA	NA	no	no	Her2	NA	NA	NA	NA	-0.706985	-1.27219	1.08647	-0.958454	0.127132	51.4106	6.49255	100	NA	-0.908542	0.135733	0.233561	1.03019	8.57	7.93	6.03	8.12	8.75	8.39	8.32	9.41	8.84	7.55	8.83
GSM282374	GSM282374	gse11121	gse11121	NA	>50	neg	>2	III	pos	neg	neg	0	5.83562	NA	NA	NA	NA	NA	no	no	LumB	NA	NA	NA	NA	-1.62113	0.548487	-0.55861	-1.40431	-0.179845	12.7377	5.46292	17.4076	NA	0.137544	-3.13714	-1.44738	-0.77287	8.28	7.46	7.54	8.69	9.36	8.93	9.01	10.27	8.18	7.07	9.24
GSM282375	GSM282375	gse11121	gse11121	NA	<50	neg	<2	III	neg	neg	neg	1	4.76712	NA	NA	NA	NA	NA	no	no	LumA	NA	NA	NA	NA	0.749006	0.373583	-0.786463	-0.396525	-0.169979	52.3584	5.38617	26.4548	NA	-0.240154	0.371798	0.362864	-0.761565	8.56	7.46	7.93	8.5	9.18	8.43	8.41	9.98	8.03	7.62	9.37
GSM282376	GSM282376	gse11121	gse11121	NA	>50	neg	<2	I-II	pos	pos	neg	0	5.58904	NA	NA	NA	NA	NA	no	no	LumA	NA	NA	NA	NA	-0.697189	0.471785	-0.373654	-0.511727	-0.0476392	49.0413	5.59623	41.2665	NA	0.0327377	-0.128604	0.13148	-0.0362609	9.09	7.51	7.2	8.88	9.48	8.55	8.41	9.97	7.76	7.23	9.5
GSM282377	GSM282377	gse11121	gse11121	NA	>50	neg	>2	I-II	pos	neg	neg	0	8.46575	NA	NA	NA	NA	NA	no	no	LumB	NA	NA	NA	NA	-1.26914	1.06067	0.0451857	-1.29405	-0.102467	41.5546	5.80697	27.3772	NA	-0.176875	-0.547961	0.175715	0.213561	8.33	8.19	7.03	8.3	9.53	8.34	8.44	9.46	8.09	7.21	9.59
GSM282378	GSM282378	gse11121	gse11121	NA	>50	neg	<2	I-II	pos	pos	neg	0	7.64384	NA	NA	NA	NA	NA	no	no	LumB	NA	NA	NA	NA	-0.388698	0.679864	0.553275	-0.0152828	-0.098802	66.3817	6.06626	39.7773	NA	-1.15573	1.26753	-0.794056	0.460723	8.84	7.54	6.84	8.07	9.06	8.64	8.22	8.92	8.19	7.17	8.75
GSM282379	GSM282379	gse11121	gse11121	NA	>50	neg	<2	I-II	pos	neg	neg	0	9.12329	NA	NA	NA	NA	NA	no	no	LumB	NA	NA	NA	NA	-0.981048	0.00721058	1.48819	0.106369	-0.027907	116.427	6.69789	99.919	NA	0.792089	0.629067	0.288005	1.22061	10.04	7.62	7.34	8.64	9.59	9.14	8.94	9.04	8.59	7.91	9.07
GSM282380	GSM282380	gse11121	gse11121	NA	>50	neg	<2	III	neg	neg	pos	0	6.9863	NA	NA	NA	NA	NA	no	no	Her2	NA	NA	NA	NA	2.41311	-1.25799	0.39288	3.32503	-0.0545455	63.7255	6.13918	81.9284	NA	0.398571	0.187093	-0.739613	0.538972	8.64	8.53	7.4	8.65	8.85	9.34	8.54	9.46	8.68	7.82	8.88
GSM282381	GSM282381	gse11121	gse11121	NA	>50	neg	<2	I-II	pos	pos	neg	0	8.05479	NA	NA	NA	NA	NA	no	no	LumA	NA	NA	NA	NA	-0.722271	1.41861	-0.975399	-1.20578	-0.368006	9.95278	5.34266	14.445	NA	-0.0997533	-0.727013	-0.225804	-0.912965	7.99	7.57	6.7	8.58	9.4	7.95	8.79	9.94	8.83	7.53	9.26
GSM282382	GSM282382	gse11121	gse11121	NA	>50	neg	<2	I-II	pos	neg	neg	0	6.65753	NA	NA	NA	NA	NA	no	no	LumA	NA	NA	NA	NA	0.282742	1.14301	-1.44064	-0.751466	-0.381113	10.4608	4.98652	32.9268	NA	-0.372645	0.548494	-0.729404	-1.32727	7.65	7.48	6.84	8.47	9.46	8.66	8.95	9.77	8.67	7.37	9.37
GSM282383	GSM282383	gse11121	gse11121	NA	>50	neg	<2	I-II	neg	neg	neg	0	6.49315	NA	NA	NA	NA	NA	no	no	LumA	NA	NA	NA	NA	-0.282024	-0.256803	-0.326727	-0.396494	-0.202537	97.2504	5.70792	48.0516	NA	1.84213	1.55872	-0.399342	-0.23931	10.03	7.99	7.87	8.85	9.91	9.7	8.83	10.17	8.86	8.11	9.85
GSM282384	GSM282384	gse11121	gse11121	NA	<50	neg	<2	I-II	pos	pos	neg	0	6.57534	NA	NA	NA	NA	NA	no	no	LumA	NA	NA	NA	NA	-0.375933	1.11511	-0.165694	-0.806523	-0.131924	47.3932	5.65198	32.0785	NA	-0.485361	0.662993	-0.222401	-0.478936	8.17	7.63	6.98	8.17	9.43	8.53	8.42	9.46	8.02	7.6	9.21
GSM282385	GSM282385	gse11121	gse11121	NA	>50	neg	>2	I-II	neg	neg	neg	0	7.31507	NA	NA	NA	NA	NA	no	no	Basal	NA	NA	NA	NA	0.944155	-2.35015	1.31258	0.0169051	0.0534179	36.3296	6.64621	77.5986	NA	2.02801	-0.794393	3.13947	1.36735	9.01	6.89	7.67	9.41	9.27	9.9	8.63	10.16	9.24	8.64	9.22
GSM282386	GSM282386	gse11121	gse11121	NA	>50	neg	>2	I-II	pos	pos	neg	0	6.90411	NA	NA	NA	NA	NA	no	no	LumB	NA	NA	NA	NA	-1.0585	0.85671	-0.152098	-0.497827	-0.249612	78.9451	5.76923	22.403	NA	-0.829443	-0.139912	-0.481007	-0.00434041	9.52	6.76	6.13	8.38	9.63	8.41	8.28	9.45	8.65	6.93	8.92
GSM282387	GSM282387	gse11121	gse11121	NA	>50	neg	>2	I-II	pos	pos	neg	0	1.15068	NA	NA	NA	NA	NA	no	no	LumA	NA	NA	NA	NA	-0.37716	0.566299	-0.496782	-0.661367	-0.276956	15.077	5.5503	22.0947	NA	-1.18934	0.218191	-0.868915	-0.460094	7.53	6.6	6.51	8.32	9.31	8.04	8.2	9.7	8.59	7.29	8.91
GSM282388	GSM282388	gse11121	gse11121	NA	>50	neg	<2	III	pos	pos	neg	0	7.23288	NA	NA	NA	NA	NA	no	no	LumA	NA	NA	NA	NA	0.399575	0.827024	-1.07758	-1.14234	-0.323326	29.7072	5.20849	24.4197	NA	-0.43197	0.528233	-0.831486	-0.967939	8.16	7.66	6.97	8.18	9.57	8.48	8.56	9.85	8.55	7.69	8.92
GSM282389	GSM282389	gse11121	gse11121	NA	>50	neg	<2	I-II	pos	pos	neg	0	6.57534	NA	NA	NA	NA	NA	no	no	LumB	NA	NA	NA	NA	-0.431232	0.851514	-0.19926	0.198599	-0.291332	41.9214	5.63162	16.7346	NA	-0.137325	1.90552	-0.994815	-0.242414	7.78	7.05	7.62	8.4	9.3	8.57	8.35	9.42	8.17	7.91	9.36
GSM282390	GSM282390	gse11121	gse11121	NA	>50	neg	<2	I-II	neg	pos	neg	0	5.67123	NA	NA	NA	NA	NA	no	no	LumA	NA	NA	NA	NA	0.108188	0.758928	-0.431842	-0.887414	-0.31487	36.2121	5.48907	30.375	NA	0.125679	0.876441	-1.07308	-0.476941	7.24	7.54	8.07	8.36	9.38	8.95	7.98	9.92	8.43	7.93	9.27
GSM282391	GSM282391	gse11121	gse11121	NA	>50	neg	>2	I-II	neg	pos	neg	0	7.64384	NA	NA	NA	NA	NA	no	no	LumB	NA	NA	NA	NA	1.33957	0.791104	0.401207	1.72235	-0.19845	50.9462	5.88554	31.0308	NA	-0.552596	0.323737	-0.297261	0.405084	7.7	7.18	7.22	8.49	9.55	7.94	8.87	9.56	8.59	7.33	8.71
GSM282392	GSM282392	gse11121	gse11121	NA	>50	neg	<2	I-II	neg	neg	pos	0	7.23288	NA	NA	NA	NA	NA	no	no	Her2	NA	NA	NA	NA	-0.237826	0.11457	1.49235	0.512747	-0.106836	76.4656	6.48413	95.8016	NA	2.08734	1.03005	-0.756626	1.51587	9.39	8.97	6.7	9.08	9.85	9.84	9.51	10.06	8.76	7.95	9.75
GSM282393	GSM282393	gse11121	gse11121	NA	>50	neg	<2	I-II	neg	neg	neg	0	7.89041	NA	NA	NA	NA	NA	no	no	Normal	NA	NA	NA	NA	0.916516	0.501191	-1.22274	0.341853	-0.203524	18.3705	5.17772	25.6035	NA	-0.592145	0.21772	-0.763431	-1.33835	7.63	7.02	7.24	8.19	9.29	8.01	8.36	9.91	8.64	7.41	8.77
GSM282394	GSM282394	gse11121	gse11121	NA	>50	neg	<2	I-II	pos	neg	neg	1	6.41096	NA	NA	NA	NA	NA	no	no	LumB	NA	NA	NA	NA	-1.02475	0.54866	0.37117	-0.818209	-0.195067	50.0494	6.09069	63.6972	NA	0.137544	-0.871668	-0.140736	0.28649	9.31	8.38	6.61	8.52	9.21	8.51	8.99	8.97	9.07	7.57	9.03
GSM282395	GSM282395	gse11121	gse11121	NA	<50	neg	<2	I-II	pos	pos	neg	0	6.49315	NA	NA	NA	NA	NA	no	no	LumA	NA	NA	NA	NA	0.177657	0.657643	-0.448537	-0.102929	-0.213249	35.5573	5.52504	25.4288	NA	-0.259929	-0.0800713	-0.44698	-0.594426	7.64	6.95	6.61	8.17	9.37	7.61	8.28	10.01	8.22	8.31	9.05
GSM282396	GSM282396	gse11121	gse11121	NA	<50	neg	<2	I-II	neg	pos	pos	1	2.13699	NA	NA	NA	NA	NA	no	no	Her2	NA	NA	NA	NA	-0.983299	-0.50428	1.14659	-0.738247	0.0762509	59.9457	6.42073	78.2661	NA	0.515242	0.0570445	0.335642	1.09182	8.14	8.5	7.37	8.84	9.82	8.8	8.57	10.11	8	7.85	9.32
GSM282397	GSM282397	gse11121	gse11121	NA	>50	neg	<2	I-II	pos	pos	pos	0	6.73973	NA	NA	NA	NA	NA	no	no	LumB	NA	NA	NA	NA	-0.0118264	1.44618	0.114362	-0.646589	-0.147146	29.1546	5.81536	28.0964	NA	-0.5961	-0.465975	-0.276845	0.244817	7.45	8.09	5.86	8.1	9.6	8.31	8.36	10.05	8.31	6.95	8.84
GSM282398	GSM282398	gse11121	gse11121	NA	>50	neg	>2	III	neg	neg	neg	1	1.23288	NA	NA	NA	NA	NA	no	no	Basal	NA	NA	NA	NA	-0.317416	-2.43233	2.22892	1.49907	0.273573	117.24	7.06306	100	NA	0.345179	-2.05294	2.20032	2.77584	8.47	8.57	7.96	8.82	9.84	7.8	8.29	10.41	8.06	6.7	8.38
GSM282399	GSM282399	gse11121	gse11121	NA	<50	neg	<2	I-II	pos	pos	neg	0	5.91781	NA	NA	NA	NA	NA	no	no	LumB	NA	NA	NA	NA	0.461851	1.26453	0.780682	-0.211872	-0.124595	80.8544	6.28795	67.675	NA	1.18165	-0.622409	-0.181569	0.888767	8.97	7.95	6.33	8.46	10.05	8.74	8.65	10.25	9.2	7.5	9.65
GSM282400	GSM282400	gse11121	gse11121	NA	>50	neg	>2	III	neg	neg	neg	0	7.31507	NA	NA	NA	NA	NA	no	no	LumB	NA	NA	NA	NA	1.69373	-0.600278	0.439081	0.989799	0.00718816	112.727	6.13883	76.5182	NA	-0.394397	-0.133787	-0.198582	0.448974	8.92	6.88	7.5	8.32	9.23	8.49	8.7	10	8.45	7.35	8.51
GSM282401	GSM282401	gse11121	gse11121	NA	>50	neg	>2	I-II	neg	neg	neg	0	6.41096	NA	NA	NA	NA	NA	no	no	Normal	NA	NA	NA	NA	1.05929	-0.267127	-1.78626	-1.13308	-0.223115	16.2156	4.83216	33.4355	NA	-0.742434	-0.223313	1.02979	-1.94218	8.31	6.86	7.5	8.11	9.62	8.26	8.88	10.05	8.77	6.66	8.21
GSM282402	GSM282402	gse11121	gse11121	NA	>50	neg	<2	I-II	pos	neg	neg	0	5.67123	NA	NA	NA	NA	NA	no	no	LumB	NA	NA	NA	NA	-1.01675	0.45428	-0.623027	-1.02662	-0.286258	75.5132	5.43226	31.9885	NA	0.54095	-0.17478	-0.212193	-0.662035	8.03	8.14	7.26	8.65	9.88	8.92	8.54	10.57	8.49	7.93	9.53
GSM282403	GSM282403	gse11121	gse11121	NA	>50	neg	<2	I-II	pos	pos	neg	0	1.56164	NA	NA	NA	NA	NA	no	no	LumB	NA	NA	NA	NA	-1.0918	1.4039	0.448954	-0.529112	-0.234249	55.7914	5.9004	13.7342	NA	1.11442	0.338815	-0.501423	0.540081	9.46	8.55	6.71	8.68	9.99	8.4	9.34	10.23	9.03	8.09	9.27
GSM282404	GSM282404	gse11121	gse11121	NA	>50	neg	>2	I-II	pos	pos	pos	0	6	NA	NA	NA	NA	NA	no	no	LumA	NA	NA	NA	NA	-0.306737	1.31072	-0.391782	-0.96719	-0.145736	41.5706	5.5334	22.6147	NA	-0.0641587	-0.783084	-0.355107	-0.462089	8.84	7.21	6.56	8.08	9.89	8.83	9	9.57	8.61	7.81	9.07
GSM282405	GSM282405	gse11121	gse11121	NA	>50	neg	<2	I-II	pos	pos	neg	0	5.26027	NA	NA	NA	NA	NA	no	no	LumB	NA	NA	NA	NA	-1.4946	0.9401	0.150241	-0.972973	-0.206061	58.38	5.80788	23.0792	NA	-0.0127442	-0.139912	-0.487812	0.296022	8.68	7.7	7.21	7.97	9.77	8.31	8.78	9.75	8.33	7.79	9.55
GSM282406	GSM282406	gse11121	gse11121	NA	<50	neg	>2	III	pos	pos	neg	0	6.9863	NA	NA	NA	NA	NA	no	no	LumB	NA	NA	NA	NA	0.00654004	0.379743	0.153408	0.569927	-0.165328	70.7734	5.82467	28.1058	NA	0.511287	0.787858	0.29481	0.162577	9.42	7.84	7.76	8.48	10.1	8.52	8.7	9.82	8	7.95	9.12
GSM282407	GSM282407	gse11121	gse11121	NA	>50	neg	<2	I-II	pos	neg	neg	0	5.83562	NA	NA	NA	NA	NA	no	no	LumA	NA	NA	NA	NA	-0.221699	0.135775	-0.626326	-0.584373	-0.113319	54.0857	5.46845	33.6676	NA	-0.950069	-0.592724	0.373072	-0.495117	8.59	7.13	7.08	8.45	9.6	7.59	8.85	9.79	8.81	7.12	8.79
GSM282408	GSM282408	gse11121	gse11121	NA	>50	neg	>2	I-II	pos	neg	neg	1	6.16438	NA	NA	NA	NA	NA	no	no	LumB	NA	NA	NA	NA	0.696973	0.643997	-0.0323545	-0.754047	-0.24031	49.9664	5.78105	33.3531	NA	1.28053	-0.0287118	-0.40955	-0.104314	9.35	7.46	7.1	8.49	10.08	8.67	9.37	10.36	9.16	7.78	9.68
GSM282409	GSM282409	gse11121	gse11121	NA	>50	neg	<2	I-II	neg	neg	pos	0	7.80822	NA	NA	NA	NA	NA	no	no	Her2	NA	NA	NA	NA	1.04091	-1.09675	-0.135785	1.14823	-0.0420014	28.6161	5.9336	64.0111	NA	-2.15435	0.74922	-1.04586	0.191394	8	6.46	6.74	7.55	9.06	7.2	8.42	9.2	8.37	7.57	8.2
GSM282410	GSM282410	gse11121	gse11121	NA	>50	neg	>2	III	neg	neg	pos	1	3.0411	NA	NA	NA	NA	NA	no	no	Her2	NA	NA	NA	NA	-0.621874	-0.366922	1.85869	-0.941693	0.0108527	45.7118	6.81621	100	NA	0.25817	-0.823135	-0.0999039	1.84173	8.91	8.18	7.3	8.12	9.51	9.05	9.14	9	8.97	7.7	8.91
GSM282411	GSM282411	gse11121	gse11121	NA	>50	neg	<2	I-II	pos	neg	neg	0	7.80822	NA	NA	NA	NA	NA	no	no	LumA	NA	NA	NA	NA	0.552124	0.659617	-1.65659	1.27307	-0.390839	2.89888	4.91368	31.0681	NA	0.283877	0.817071	-0.729404	-1.57554	7.8	8.33	7.3	8.3	9.74	8.84	8.79	10.33	8.27	7.8	9.32
GSM282412	GSM282412	gse11121	gse11121	NA	>50	neg	<2	I-II	pos	neg	neg	1	9.12329	NA	NA	NA	NA	NA	no	no	LumA	NA	NA	NA	NA	-0.0414797	-0.341224	-0.701815	-0.135912	-0.157012	36.8603	5.46986	34.3725	NA	0.649711	1.38485	-0.436772	-0.612603	9.07	7.58	8.22	8.73	9.63	9.31	8.43	9.4	8.97	7.13	8.72
GSM282413	GSM282413	gse11121	gse11121	NA	>50	neg	<2	III	neg	neg	neg	1	1.39726	NA	NA	NA	NA	NA	no	no	Basal	NA	NA	NA	NA	0.631449	-2.42138	1.21198	0.306898	0.348132	30.2053	6.46938	80.3565	NA	0.888986	-0.205879	3.6737	1.09359	8.38	8.27	7.74	8.76	10.09	8.74	8.5	10.25	8.02	8.07	9.24
GSM282414	GSM282414	gse11121	gse11121	NA	>50	neg	<2	I-II	pos	pos	neg	0	5.67123	NA	NA	NA	NA	NA	no	no	LumA	NA	NA	NA	NA	-1.65764	0.973242	-0.720982	-1.0577	-0.287245	46.5754	5.40698	25.3978	NA	-1.19725	-0.605918	0.0770368	-0.739398	7.48	7.17	6.38	8.06	9.58	7.59	8.31	9.69	8.02	7.13	9.09
GSM282415	GSM282415	gse11121	gse11121	NA	<50	neg	<2	I-II	pos	neg	pos	0	6.49315	NA	NA	NA	NA	NA	no	no	LumB	NA	NA	NA	NA	-0.731722	0.971718	-0.183998	-0.990299	-0.178717	75.769	5.66917	32.9338	NA	0.627959	-0.324147	-0.569477	-0.268128	8.98	7.49	7.54	8.76	9.77	8.94	8.89	10.18	8.95	7.4	9.08
GSM282416	GSM282416	gse11121	gse11121	NA	>50	neg	<2	I-II	pos	neg	neg	0	7.47945	NA	NA	NA	NA	NA	no	no	LumA	NA	NA	NA	NA	0.6302	0.477832	-0.901035	-0.26139	-0.258351	63.9014	5.4522	28.1268	NA	-0.443834	-1.33956	-0.91315	-0.903877	8.42	7.33	7.34	8.41	9.27	7.92	9.16	8.34	8.45	7.29	9.6
GSM282417	GSM282417	gse11121	gse11121	NA	>50	neg	<2	I-II	pos	neg	neg	0	5.91781	NA	NA	NA	NA	NA	no	no	LumB	NA	NA	NA	NA	-0.717828	0.341441	0.197068	-0.815798	-0.085976	60.4424	5.82011	42.9647	NA	-0.131393	-0.0673492	-0.293858	0.133317	8.51	8.1	7.09	8.62	9.53	8.75	8.86	9.87	8.54	7.8	9.46
GSM282418	GSM282418	gse11121	gse11121	NA	>50	neg	<2	III	neg	neg	pos	1	2.87671	NA	NA	NA	NA	NA	no	no	Her2	NA	NA	NA	NA	-0.513998	-0.679042	0.196366	-0.523832	-0.0837209	76.6434	5.9542	52.8454	NA	1.30821	-1.23401	1.10125	0.0515204	10.32	7.36	7.63	8.95	9.76	8.34	9.5	10.14	8.82	7.57	9.01
GSM282419	GSM282419	gse11121	gse11121	NA	<50	neg	<2	I-II	pos	pos	neg	0	6.08219	NA	NA	NA	NA	NA	no	no	LumA	NA	NA	NA	NA	-1.13803	1.81465	0.669512	-1.23443	-0.192671	66.8828	6.0117	4.12414	NA	0.726832	-0.67424	0.250575	0.728944	7.82	8.31	7.67	8.82	9.97	8.69	8.39	9.76	8.7	7.86	8.96
GSM282420	GSM282420	gse11121	gse11121	NA	>50	neg	<2	I-II	neg	neg	neg	0	10.7671	NA	NA	NA	NA	NA	no	no	Normal	NA	NA	NA	NA	0.56903	0.365853	-1.50908	-0.178843	-0.27766	20.2901	4.94266	31.2433	NA	-0.0997533	2.16326	-0.018239	-1.60945	8.01	7.79	8.01	8.51	9.73	9.12	8.33	9.93	7.84	7.65	8.9
GSM282421	GSM282421	gse11121	gse11121	NA	>50	neg	>2	I-II	pos	neg	neg	0	9.78082	NA	NA	NA	NA	NA	no	no	LumB	NA	NA	NA	NA	0.180074	0.664027	-0.518923	-0.266382	-0.281043	77.1673	5.50351	40.2553	NA	0.329359	1.17565	-0.705585	-0.519723	9.2	7.48	7.63	8.77	9.84	9.04	8.95	10.03	7.71	7.55	9.16
GSM282422	GSM282422	gse11121	gse11121	NA	>50	neg	<2	I-II	pos	neg	neg	0	10.7671	NA	NA	NA	NA	NA	no	no	LumA	NA	NA	NA	NA	0.614592	1.04384	-0.538348	-0.427134	-0.223115	44.3741	5.45019	23.1504	NA	-0.0463614	0.000501907	0.0770368	-0.476719	8.28	6.65	7.33	8.33	9.61	8.62	8.3	9.79	7.96	7.21	9.2
GSM282423	GSM282423	gse11121	gse11121	NA	>50	neg	>2	I-II	neg	pos	neg	0	5.42466	NA	NA	NA	NA	NA	no	no	LumA	NA	NA	NA	NA	0.0657401	0.141605	-1.18048	-0.183818	-0.307963	21.0201	5.24398	28.9192	NA	-1.57891	-0.251584	-0.225804	-1.11646	8.38	6.69	7.05	8.04	9.38	8.36	7.9	9.84	7.83	6.84	8.75
GSM282424	GSM282424	gse11121	gse11121	NA	>50	neg	>2	I-II	pos	pos	neg	0	7.47945	NA	NA	NA	NA	NA	no	no	LumB	NA	NA	NA	NA	-1.83735	1.40238	-0.353243	-0.938117	-0.189147	68.778	5.57238	14.5095	NA	-0.228289	-0.214831	-0.0590714	-0.151529	7.45	8.37	6.23	8.82	9.97	9.04	8.63	9.56	8.77	7.63	8.93
GSM282425	GSM282425	gse11121	gse11121	NA	>50	neg	<2	I-II	pos	pos	neg	0	8.05479	NA	NA	NA	NA	NA	no	no	LumA	NA	NA	NA	NA	0.517554	0.767901	-0.789542	0.181549	-0.306695	44.0602	5.35596	28.7974	NA	-0.673222	0.703515	-0.395939	-0.738954	8.23	7.44	6.93	8.24	9.53	8.44	8.35	8.95	8.04	7.5	9.47
GSM282426	GSM282426	gse11121	gse11121	NA	<50	neg	>2	I-II	pos	pos	neg	1	3.28767	NA	NA	NA	NA	NA	no	no	LumB	NA	NA	NA	NA	0.00712499	0.652279	0.457095	-0.0796099	-0.256237	95.3698	5.98491	26.2816	NA	-0.14128	0.172014	-0.419758	0.613897	8.75	7.67	6.72	8.54	8.25	8.58	8.68	10.01	8.4	7.66	8.87
GSM282427	GSM282427	gse11121	gse11121	NA	>50	neg	>2	III	neg	neg	neg	0	9.86301	NA	NA	NA	NA	NA	no	no	Basal	NA	NA	NA	NA	2.98894	-2.62346	1.54602	3.71218	0.190557	23.8783	6.69028	79.211	NA	1.11442	-1.34191	2.5406	1.92574	8.06	8.25	7.91	9.15	8.8	9.45	7.99	10.41	8.97	8.69	8.71
GSM282428	GSM282428	gse11121	gse11121	NA	>50	neg	<2	I-II	pos	neg	neg	0	6.49315	NA	NA	NA	NA	NA	no	no	LumB	NA	NA	NA	NA	-0.854239	-0.0635673	1.28943	0.420375	0.0989429	168.628	6.53833	100	NA	1.7393	-1.47196	-0.811069	1.28755	8.85	8.73	7.13	8.21	10.16	8.56	9.18	10.11	9.61	8.42	9.86
GSM282429	GSM282429	gse11121	gse11121	NA	<50	neg	<2	III	neg	pos	neg	0	10.0274	NA	NA	NA	NA	NA	no	no	LumB	NA	NA	NA	NA	1.01136	-0.645558	0.975058	3.68495	0.111064	73.8926	6.28813	56.6929	NA	0.602251	0.315727	-0.0216417	1.0477	8.09	8.62	7.87	8.71	9.1	8.01	8.4	10.05	8.75	7.83	9.42
GSM282430	GSM282430	gse11121	gse11121	NA	>50	neg	>2	I-II	neg	neg	neg	0	9.78082	NA	NA	NA	NA	NA	no	no	LumB	NA	NA	NA	NA	-0.109358	0.0800784	0.100062	-0.869884	-0.377167	44.5618	5.81547	43.0433	NA	-1.52551	-0.723243	-0.426564	0.203808	7.51	7.11	6.42	7.88	9.29	8.28	8.81	9.37	8.3	6.62	8.7
GSM282431	GSM282431	gse11121	gse11121	NA	>50	neg	<2	I-II	pos	pos	neg	1	3.61644	NA	NA	NA	NA	NA	no	no	LumA	NA	NA	NA	NA	-1.10985	1.50037	-0.858769	-0.871441	-0.185624	32.979	5.24188	19.6881	NA	0.137544	0.196045	0.536402	-0.707256	9.05	7.96	6.88	8.5	9.9	8.01	9.22	10.18	8.34	7.42	9.54
GSM282432	GSM282432	gse11121	gse11121	NA	<50	neg	<2	I-II	neg	neg	neg	0	9.28767	NA	NA	NA	NA	NA	no	no	LumA	NA	NA	NA	NA	0.0697792	0.434014	-1.52252	-0.661948	-0.337703	49.8253	5.03972	32.2844	NA	0.0465801	0.0443224	-0.20879	-1.63982	8.87	6.73	6.9	8.21	9.36	8.43	8.31	10.29	8.56	7.49	8.95
GSM282433	GSM282433	gse11121	gse11121	NA	>50	neg	>2	I-II	pos	pos	neg	0	9.61644	NA	NA	NA	NA	NA	no	no	LumA	NA	NA	NA	NA	0.200022	0.76382	-0.687963	0.121051	-0.232981	30.0614	5.43604	16.4156	NA	-1.19725	1.04418	-0.620518	-0.858213	8.37	6.6	6.94	7.83	9.08	8.12	8.85	9.74	8.54	6.99	8.5
GSM282434	GSM282434	gse11121	gse11121	NA	>50	neg	>2	I-II	pos	neg	neg	0	5.42466	NA	NA	NA	NA	NA	no	no	Normal	NA	NA	NA	NA	-0.0381594	-0.350862	-1.06104	0.5496	-0.160958	25.782	5.31154	32.3545	NA	-0.396375	0.869373	0.0906476	-1.08587	9.56	6.8	7.02	8.43	9.25	8.89	8.22	9.9	7.98	7.09	8.22
GSM282435	GSM282435	gse11121	gse11121	NA	<50	neg	>2	III	neg	neg	neg	0	9.45205	NA	NA	NA	NA	NA	no	no	Basal	NA	NA	NA	NA	1.35741	-2.19426	2.47493	0.395616	0.233968	41.0122	7.05874	100	NA	0.473715	-1.9309	1.7954	2.5156	8.07	8.35	7.05	8.6	9.8	9.17	8.31	10.01	9.01	7.7	8.43
GSM282436	GSM282436	gse11121	gse11121	NA	<50	neg	>2	I-II	pos	neg	pos	0	5.26027	NA	NA	NA	NA	NA	no	no	LumB	NA	NA	NA	NA	0.451656	-0.0568251	0.575053	1.31786	-0.0624383	81.056	6.1775	57.5931	NA	-0.000879382	-0.0508576	-0.0726822	0.404862	8.28	7.35	6.85	8.68	9.06	8.66	8.64	9.94	8.86	7.48	8.66
GSM282437	GSM282437	gse11121	gse11121	NA	>50	neg	<2	I-II	pos	pos	neg	0	9.69863	NA	NA	NA	NA	NA	no	no	LumB	NA	NA	NA	NA	2.13169	-0.31574	-0.297079	2.24255	-0.0868217	28.7093	5.77601	39.2933	NA	-0.61192	-0.296347	-0.344899	-0.247956	8.03	7.13	7.37	8.42	8.99	8.6	8.29	8.94	8.67	7.17	9.57
GSM282438	GSM282438	gse11121	gse11121	NA	>50	neg	<2	I-II	pos	neg	neg	0	7.64384	NA	NA	NA	NA	NA	no	no	LumA	NA	NA	NA	NA	1.4058	-0.638228	-1.6951	1.4443	-0.189993	29.9189	5.06425	35.1751	NA	-1.38314	1.3302	0.114467	-1.63982	8.26	7.19	7.46	8.09	8.78	7.85	8.2	9.38	8.31	7.54	8.87
GSM282439	GSM282439	gse11121	gse11121	NA	>50	neg	>2	I-II	pos	pos	neg	0	8.13699	NA	NA	NA	NA	NA	no	no	LumA	NA	NA	NA	NA	0.327005	1.04686	-0.797553	-0.775494	-0.301198	4.90967	5.39297	33.8631	NA	0.101949	1.06397	-0.858707	-0.769101	8.48	7.13	6.98	8.7	9.49	9.25	8.47	9.69	8.83	7.34	9.28
GSM282440	GSM282440	gse11121	gse11121	NA	>50	neg	>2	III	neg	neg	neg	0	8.71233	NA	NA	NA	NA	NA	no	no	Basal	NA	NA	NA	NA	0.278444	-2.39322	1.8016	0.0296221	0.242001	50.7591	6.89523	100	NA	1.16386	0.565928	2.07102	1.71427	8.16	8.26	7.19	8.41	9.53	8.91	8.39	10.55	8.99	8.74	8.92
GSM282441	GSM282441	gse11121	gse11121	NA	>50	neg	<2	I-II	pos	neg	neg	0	7.06849	NA	NA	NA	NA	NA	no	no	LumB	NA	NA	NA	NA	-1.22583	1.48428	-0.49018	-0.908162	-0.282734	25.7208	5.49085	20.6912	NA	-0.493271	0.245991	-0.719196	-0.613046	8.47	6.97	6.83	8.39	9.57	8.47	8.45	9.78	7.83	7.68	8.78
GSM282442	GSM282442	gse11121	gse11121	NA	>50	neg	>2	I-II	pos	pos	pos	0	4.19178	NA	NA	NA	NA	NA	no	no	LumA	NA	NA	NA	NA	-1.32483	1.51137	-0.777214	-0.758131	-0.203242	24.3656	5.31766	15.491	NA	-0.718704	-0.231323	-1.04245	-0.802352	8.24	6.56	6.73	8.43	9.25	8.17	8.63	10.42	8.14	7.32	8.82
GSM282443	GSM282443	gse11121	gse11121	NA	>50	neg	>2	I-II	pos	pos	neg	0	10.0274	NA	NA	NA	NA	NA	no	no	LumA	NA	NA	NA	NA	-1.17594	1.56347	-0.852077	-0.7087	-0.289077	25.6343	5.38885	20.6753	NA	-0.441857	-0.0489729	0.16891	-0.941561	7.96	6.9	6.94	8.21	9.71	8.66	8.44	9.89	8.1	7.04	8.93
GSM282444	GSM282444	gse11121	gse11121	NA	>50	neg	>2	I-II	pos	pos	neg	0	10.5205	NA	NA	NA	NA	NA	no	no	LumB	NA	NA	NA	NA	-1.12298	1.49977	-0.443478	-0.206626	-0.245384	42.562	5.50641	0	NA	-0.750343	-1.69201	-0.814472	-0.570042	8.09	6.87	5.89	8.68	9.42	7.87	8.71	10.21	8.58	7.66	8.89
GSM282445	GSM282445	gse11121	gse11121	NA	>50	neg	<2	I-II	pos	neg	neg	0	10.1918	NA	NA	NA	NA	NA	no	no	LumA	NA	NA	NA	NA	0.806247	-0.221885	-1.72259	0.756878	-0.300493	1.56686	4.93741	39.7826	NA	-0.58028	1.00743	-0.0794877	-1.75841	9.38	6.33	7.31	8.59	9.55	8.61	8.37	10.56	8.75	7	8.57
GSM282446	GSM282446	gse11121	gse11121	NA	>50	neg	<2	I-II	neg	neg	neg	0	9.36986	NA	NA	NA	NA	NA	no	no	Basal	NA	NA	NA	NA	-0.733112	-2.01104	0.558826	-1.54992	0.28513	45.9075	6.0879	67.3107	NA	0.380774	-1.98461	3.29259	0.632295	8.28	7.53	7.89	8.55	9.58	8.78	8.49	10.31	7.86	7.58	9.92
GSM282447	GSM282447	gse11121	gse11121	NA	<50	neg	<2	I-II	neg	neg	neg	0	9.28767	NA	NA	NA	NA	NA	no	no	LumA	NA	NA	NA	NA	0.877177	-0.139897	-0.589572	0.597403	-0.171952	57.5425	5.59131	41.6777	NA	1.24098	0.123953	-0.555866	-0.433715	8.35	8.92	8.23	9.74	9.5	9.9	9.03	9.74	8.59	8.91	8.61
GSM282448	GSM282448	gse11121	gse11121	NA	<50	neg	<2	III	neg	neg	pos	0	10.0274	NA	NA	NA	NA	NA	no	no	Her2	NA	NA	NA	NA	0.488757	-0.27351	0.0848137	0.424671	-0.0849894	33.2307	5.81657	69.9733	NA	-0.758253	-0.481995	-0.263234	-0.309358	7.74	6.98	7	8.32	9.42	8.29	8.06	9.77	8.21	7.86	8.74
GSM282449	GSM282449	gse11121	gse11121	NA	>50	neg	<2	I-II	pos	pos	neg	0	10.1918	NA	NA	NA	NA	NA	no	no	LumA	NA	NA	NA	NA	-0.994332	1.53658	-1.14029	-1.26079	-0.321071	22.7446	5.15465	18.1148	NA	-0.372645	-0.51168	-0.73621	-1.08476	9.41	7.24	6.09	8.07	9.38	8.63	8.54	10.24	7.99	7.38	8.96
GSM282450	GSM282450	gse11121	gse11121	NA	>50	neg	>2	I-II	pos	pos	neg	0	9.45205	NA	NA	NA	NA	NA	no	no	LumB	NA	NA	NA	NA	-0.338577	0.000448785	1.82009	0.801695	0.21198	111.736	6.72826	100	NA	1.77292	0.0495055	0.604456	1.80648	8.71	8.87	6.67	9.79	9.05	9.75	8.86	10.24	8.73	8.39	9.61
GSM282451	GSM282451	gse11121	gse11121	NA	>50	neg	>2	I-II	pos	pos	neg	0	3.69863	NA	NA	NA	NA	NA	no	no	LumA	NA	NA	NA	NA	-0.0652603	0.834533	-0.423312	-0.853166	-0.240028	26.9098	5.54209	18.6426	NA	-0.404285	-0.364669	0.240367	-0.541003	7.42	7.1	6.8	8.69	9.98	8.84	8.34	9.28	8.3	7.51	8.91
GSM282452	GSM282452	gse11121	gse11121	NA	>50	neg	>2	I-II	pos	pos	pos	0	5.75342	NA	NA	NA	NA	NA	no	no	LumA	NA	NA	NA	NA	-1.21536	1.36889	-0.651351	-1.118	-0.267935	39.5135	5.43369	10.9825	NA	-0.327163	-0.851878	0.148494	-0.663587	7.77	7.08	8.63	8.31	10.2	8.61	8.26	8.84	8.47	7.31	8.58
GSM282453	GSM282453	gse11121	gse11121	NA	<50	neg	<2	I-II	neg	neg	pos	0	11.589	NA	NA	NA	NA	NA	no	no	Normal	NA	NA	NA	NA	0.167962	-0.630775	-0.108312	-0.0958318	-0.0603242	62.064	5.91084	51.6479	NA	-1.50574	-0.901353	0.417307	-0.18478	7.92	6.7	7.08	7.96	9.35	8.45	7.94	9.34	8.2	7.47	8.22
GSM282454	GSM282454	gse11121	gse11121	NA	<50	neg	<2	III	neg	neg	neg	1	0.657534	NA	NA	NA	NA	NA	no	no	Basal	NA	NA	NA	NA	0.51743	-2.44644	2.16823	0.518104	0.297674	28.7578	7.16563	100	NA	-0.250042	-1.40505	3.61245	2.23541	8.64	8.24	7.3	8.3	9.27	8.57	8.46	9.7	8.69	7.65	8.75
GSM282455	GSM282455	gse11121	gse11121	NA	>50	neg	<2	I-II	pos	pos	neg	0	12	NA	NA	NA	NA	NA	no	no	LumB	NA	NA	NA	NA	-1.05962	1.16924	-0.985834	0.181171	-0.162227	28.9679	5.28333	11.0469	NA	-1.62439	-1.16333	-0.37212	-0.885035	8.37	6.72	6.9	8.35	9.48	8.21	8.13	9.22	7.74	7.11	7.88
GSM282456	GSM282456	gse11121	gse11121	NA	>50	neg	<2	I-II	pos	neg	neg	0	10.7671	NA	NA	NA	NA	NA	no	no	LumA	NA	NA	NA	NA	0.525006	0.264067	-1.40341	0.622487	-0.395067	8.88869	5.12132	30.4869	NA	-0.61983	2.18776	-0.722599	-1.46005	8.74	6.66	9.29	8.35	9.54	8.79	8.54	9.33	8.17	7.35	8.53
GSM282457	GSM282457	gse11121	gse11121	NA	>50	neg	<2	III	neg	neg	neg	0	12.1644	NA	NA	NA	NA	NA	no	no	Basal	NA	NA	NA	NA	2.78701	-1.53665	0.517792	1.66022	-0.0187456	40.0149	6.14143	68.4192	NA	-0.170942	-0.121536	-0.12032	0.463605	7.5	7.34	7.7	8.73	9.04	8.49	8.24	9.42	8.64	8.73	8.48
GSM282458	GSM282458	gse11121	gse11121	NA	<50	neg	>2	I-II	neg	pos	neg	0	10.9315	NA	NA	NA	NA	NA	no	no	LumA	NA	NA	NA	NA	0.390024	0.605757	-0.643396	-0.437934	-0.231572	34.1085	5.44043	25.1003	NA	-0.43197	-0.00420998	-0.436772	-0.550978	8.15	7.02	7.08	8.1	9.74	8.51	8.71	10	8.39	7.29	8.91
GSM282459	GSM282459	gse11121	gse11121	NA	<50	neg	>2	I-II	neg	pos	neg	0	13.0685	NA	NA	NA	NA	NA	no	no	LumA	NA	NA	NA	NA	1.51985	0.465066	-1.68928	-0.637726	-0.405215	3.77633	4.92088	12.0493	NA	-0.61983	0.622471	-0.00462813	-1.76285	8.05	6.59	7.82	8.32	9.84	8.64	8.1	9.39	8.16	7.6	8.57
GSM282460	GSM282460	gse11121	gse11121	NA	>50	neg	<2	I-II	pos	neg	neg	1	12.2466	NA	NA	NA	NA	NA	no	no	LumA	NA	NA	NA	NA	0.860074	-0.136768	-1.27459	-0.520542	-0.280197	27.6032	5.17486	34.773	NA	-0.813623	0.360019	-0.763431	-1.20446	8.19	6.49	7.51	8.19	9.55	8.97	8.59	9.43	8.7	7.36	9.22
GSM282461	GSM282461	gse11121	gse11121	NA	>50	neg	<2	III	neg	neg	pos	1	2.46575	NA	NA	NA	NA	NA	no	no	Her2	NA	NA	NA	NA	-0.474678	-0.46927	0.0997095	-1.22558	0.00140944	48.0041	5.86318	68.6318	NA	0.202801	0.478287	-0.559269	-0.257709	9.07	7.01	7.44	8.54	9.78	8.74	8.54	9.84	8.33	8.14	8.9
GSM282462	GSM282462	gse11121	gse11121	NA	<50	neg	>2	I-II	pos	pos	neg	0	15.2055	NA	NA	NA	NA	NA	no	no	LumA	NA	NA	NA	NA	0.589031	0.638129	-0.0576082	0.574121	-0.178576	58.4916	5.71229	23.7562	NA	-0.550618	-0.00138285	-0.375523	0.0544021	8.99	7.28	6.81	8.1	9.58	8.27	8.52	9.91	8.31	6.82	8.83
GSM282463	GSM282463	gse11121	gse11121	NA	>50	neg	<2	I-II	pos	pos	neg	0	4.0274	NA	NA	NA	NA	NA	no	no	LumA	NA	NA	NA	NA	-1.42264	1.14356	-1.04303	-1.36501	-0.18957	29.3646	5.25653	13.8324	NA	-0.520956	-1.55395	-0.474201	-0.991436	7.71	7.06	7.36	8.1	10.08	7.95	8.64	10.13	8.66	7.03	8.7
GSM282464	GSM282464	gse11121	gse11121	NA	<50	neg	>2	III	neg	neg	neg	0	16.3562	NA	NA	NA	NA	NA	no	no	Basal	NA	NA	NA	NA	-0.464265	-2.40005	1.47253	-1.18757	0.260747	63.7309	6.74229	100	NA	0.564679	-0.347235	3.7996	1.40282	8.65	7.54	6.85	8.25	9.77	10.25	8.25	10.52	8.5	8.06	8.63
GSM282465	GSM282465	gse11121	gse11121	NA	>50	neg	>2	III	neg	neg	neg	0	7.39726	NA	NA	NA	NA	NA	no	no	Basal	NA	NA	NA	NA	1.20605	-2.60723	0.720887	3.01019	0.200282	45.1528	6.28999	91.1478	NA	-0.155123	0.85618	2.06422	0.750002	8.39	7.66	7.73	8.06	8.54	8.58	7.99	9.27	8.12	9.26	8.31
GSM282466	GSM282466	gse11121	gse11121	NA	>50	neg	<2	I-II	neg	neg	neg	0	14.8767	NA	NA	NA	NA	NA	no	no	LumA	NA	NA	NA	NA	0.082806	0.427551	-1.92518	-1.04532	-0.42086	3.04022	4.83982	35.2986	NA	-0.329141	0.229499	-0.674961	-2.0774	9.13	6.91	7.3	8.79	9.89	8.98	8.29	9.91	8.21	7	8.65
GSM282467	GSM282467	gse11121	gse11121	NA	<50	neg	<2	I-II	neg	neg	neg	0	15.6164	NA	NA	NA	NA	NA	no	no	Normal	NA	NA	NA	NA	0.637913	-0.031846	-1.72515	-0.529614	-0.281325	39.1232	4.97092	29.4905	NA	-0.518979	-0.00562354	-0.103307	-1.89319	8.19	7.06	7.92	8.23	9.22	8.71	8.26	9.67	7.95	7.59	8.69
GSM282468	GSM282468	gse11121	gse11121	NA	>50	neg	<2	I-II	neg	neg	pos	1	10.0274	NA	NA	NA	NA	NA	no	no	Her2	NA	NA	NA	NA	0.314551	-0.53061	0.646758	1.18963	-0.0899225	96.2688	6.15719	57.5994	NA	0.0762423	0.918848	-0.304066	0.406192	9.31	7.26	6.82	8.42	9.3	8.95	8.29	9.86	8.32	8.08	8.73
GSM282469	GSM282469	gse11121	gse11121	NA	<50	neg	<2	I-II	pos	pos	neg	0	12.4932	NA	NA	NA	NA	NA	no	no	LumA	NA	NA	NA	NA	-0.44593	0.360299	-0.905221	-0.680092	-0.168992	26.0367	5.36476	32.1017	NA	-0.291569	-0.0461457	-0.052266	-0.982126	8.25	7.06	6.97	8.2	9.8	8.43	8.53	10.46	8.28	7.33	8.87
GSM282470	GSM282470	gse11121	gse11121	NA	>50	neg	>2	I-II	neg	neg	neg	1	1.39726	NA	NA	NA	NA	NA	no	no	Normal	NA	NA	NA	NA	-1.00783	0.224169	-1.32342	-0.997132	-0.215927	42.223	5.1112	28.085	NA	-0.335073	0.54284	-0.0454606	-1.40751	8.68	7.09	7.78	8.35	9.78	8.4	8.33	9.82	7.65	7.23	8.68
GSM282471	GSM282471	gse11121	gse11121	NA	<50	neg	>2	III	neg	neg	neg	1	1.89041	NA	NA	NA	NA	NA	no	no	Basal	NA	NA	NA	NA	0.93153	-2.4181	2.75757	0.700541	0.436505	54.3015	7.26905	100	NA	3.00686	0.0240613	3.24836	2.72486	8.72	8.55	7.79	9.08	11.02	8.99	8.87	10.97	10.55	7.98	10.68
GSM282472	GSM282472	gse11121	gse11121	NA	>50	neg	>2	I-II	pos	pos	neg	0	12.411	NA	NA	NA	NA	NA	no	no	LumB	NA	NA	NA	NA	-0.522547	-0.0190734	1.31888	1.41887	0.0073291	83.6421	6.55123	88.2757	NA	1.40511	-0.830674	-0.467396	1.32324	9.57	8.4	7.71	8.75	9.37	8.63	8.6	9.84	8.72	8.37	9.92
GSM282473	GSM282473	gse11121	gse11121	NA	>50	neg	>2	I-II	pos	pos	neg	0	13.1507	NA	NA	NA	NA	NA	no	no	LumB	NA	NA	NA	NA	-0.830898	-0.0850502	0.565385	-0.999097	-0.0627202	90.0845	6.11659	43.4228	NA	-0.892722	-0.822193	-0.729404	0.659561	7.94	7.38	6.62	8.43	9.54	8.31	8.24	10.3	7.97	7.2	8.72
GSM282474	GSM282474	gse11121	gse11121	NA	<50	neg	>2	III	neg	neg	neg	0	11.7534	NA	NA	NA	NA	NA	no	no	Basal	NA	NA	NA	NA	0.255682	-2.38672	1.87322	2.25849	0.262156	51.5186	6.89718	100	NA	0.463828	-0.409903	2.4147	2.13743	8.68	7.83	8.21	8.48	9.2	8.65	8.38	10.61	8.67	7.37	8.75
GSM282475	GSM282475	gse11121	gse11121	NA	<50	neg	<2	I-II	neg	neg	pos	0	12	NA	NA	NA	NA	NA	no	no	Her2	NA	NA	NA	NA	0.138655	-1.2346	0.691652	1.0345	0.012544	48.5674	6.2544	59.5245	NA	-0.552596	-0.0847832	-0.429966	0.822267	9.04	7.3	6.75	8.2	9.21	8.66	8.12	9.43	8.61	7.68	8.89
GSM282476	GSM282476	gse11121	gse11121	NA	>50	neg	>2	I-II	pos	neg	neg	0	10.6849	NA	NA	NA	NA	NA	no	no	LumB	NA	NA	NA	NA	0.216335	0.705739	-0.123934	-0.106543	0.0188865	90.1398	5.82127	27.2591	NA	-0.382533	-0.00468117	0.236964	-0.121382	8.86	6.96	7.24	8.21	9.18	8.48	8.41	8.78	8.17	8	8.65
GSM282477	GSM282477	gse11121	gse11121	NA	>50	neg	>2	I-II	neg	neg	pos	0	11.4247	NA	NA	NA	NA	NA	no	no	Her2	NA	NA	NA	NA	2.25904	-1.06315	0.815252	1.21217	0.185483	37.1009	6.23819	76.6787	NA	-1.60461	-0.984282	-0.287053	0.650251	7.95	7.07	7.31	7.98	9	8.17	8.12	9.06	7.99	7.31	8.18
GSM282478	GSM282478	gse11121	gse11121	NA	<50	neg	>2	I-II	neg	pos	neg	1	1.23288	NA	NA	NA	NA	NA	no	no	Basal	NA	NA	NA	NA	-0.5283	-0.790764	1.84413	-0.697063	0.129951	46.3911	6.73123	100	NA	0.68135	-0.210119	1.25778	1.66107	7.91	7.5	7.34	8.6	9.57	9.11	8.33	10.47	8.3	8.04	9.4
GSM282479	GSM282479	gse11121	gse11121	NA	>50	neg	>2	I-II	pos	pos	neg	1	11.2603	NA	NA	NA	NA	NA	no	no	LumB	NA	NA	NA	NA	-1.89214	0.94895	-0.371399	-1.59317	-0.206202	61.9348	5.59011	22.2946	NA	0.592364	-0.251584	-0.0420579	-0.392484	9.32	8.09	7.53	8.68	9.95	9.41	8.94	9.97	8.52	7.2	9.37
GSM282480	GSM282480	gse11121	gse11121	NA	>50	neg	>2	I-II	pos	pos	neg	0	16.5205	NA	NA	NA	NA	NA	no	no	LumB	NA	NA	NA	NA	1.21964	-0.200306	0.40782	1.01393	0.00591966	80.8224	6.15592	54.1332	NA	-0.374623	-1.96907	-0.327885	0.423261	8.43	7.25	6.78	8.35	8.73	7.98	7.92	9.12	8.86	7.67	9.71
GSM282481	GSM282481	gse11121	gse11121	NA	>50	neg	<2	I-II	pos	neg	pos	0	12.9863	NA	NA	NA	NA	NA	no	no	LumB	NA	NA	NA	NA	-1.64404	0.404616	-0.0728613	-1.36785	0.0073291	115.721	5.81867	38.4912	NA	0.7209	0.871729	-0.851902	-0.149091	9.06	7.63	6.71	9.02	9.6	9.51	8.79	9.49	8.66	8.23	9.59
GSM282482	GSM282482	gse11121	gse11121	NA	>50	neg	>2	I-II	neg	neg	neg	1	9.53425	NA	NA	NA	NA	NA	no	no	Basal	NA	NA	NA	NA	1.56788	-2.19188	0.592677	2.66648	0.148414	47.1427	6.16757	74.2994	NA	0.894918	0.809532	0.305018	0.586631	8.38	7.64	8.01	8.12	9.12	8.58	8.26	9.89	8.92	8.84	8.94
GSM282483	GSM282483	gse11121	gse11121	NA	>50	neg	>2	III	neg	neg	pos	0	0.0821918	NA	NA	NA	NA	NA	no	no	Her2	NA	NA	NA	NA	1.38853	-0.760821	0.482924	1.989	-0.109514	45.5654	6.04968	53.5692	NA	0.109859	0.18615	-0.450383	0.307771	8.35	8.08	7.77	8.67	9.49	8.59	8.39	9.54	8.62	7.88	8.66
GSM282484	GSM282484	gse11121	gse11121	NA	<50	neg	>2	III	neg	neg	neg	0	1.39726	NA	NA	NA	NA	NA	no	no	LumB	NA	NA	NA	NA	0.661159	-0.374865	1.71684	1.15671	-0.125722	138.191	6.78034	96.485	NA	0.25817	-0.908421	0.25738	1.56774	8.94	7.39	6.77	8.59	9.65	8.83	7.99	9.98	9.04	8.11	9.23
GSM282485	GSM282485	gse11121	gse11121	NA	>50	neg	<2	I-II	pos	pos	neg	0	3.86301	NA	NA	NA	NA	NA	no	no	LumA	NA	NA	NA	NA	-1.31721	1.14543	-0.612088	-0.349364	-0.322763	33.7291	5.40809	17.0124	NA	-1.02126	-0.374564	-0.0862931	-0.842031	8.07	6.84	6.4	8.21	9.92	8.22	8.28	9.84	8.14	7.29	8.56
GSM282486	GSM282486	gse11121	gse11121	NA	<50	neg	<2	I-II	neg	pos	neg	0	13.9726	NA	NA	NA	NA	NA	no	no	Normal	NA	NA	NA	NA	0.821026	-0.470975	-0.302345	0.459829	-0.0940099	74.4471	5.70931	35.547	NA	-0.412195	0.0801327	-0.130528	-0.144657	7.95	7.06	7.33	8.51	9.46	8.46	8.36	9.29	8.45	7.63	9.32
GSM282487	GSM282487	gse11121	gse11121	NA	>50	neg	>2	I-II	pos	pos	neg	0	16.8493	NA	NA	NA	NA	NA	no	no	LumB	NA	NA	NA	NA	-0.963743	0.567782	0.972603	-0.598581	-0.100634	112.944	6.28172	65.1026	NA	0.287832	1.39145	0.0328016	0.793006	10.42	7.75	6.56	8.11	9.37	9.21	8.86	9.14	8.94	7.56	9.34
GSM282488	GSM282488	gse11121	gse11121	NA	>50	neg	>2	I-II	pos	neg	neg	0	1.31507	NA	NA	NA	NA	NA	no	no	LumB	NA	NA	NA	NA	-1.05537	1.34768	0.967923	-1.71162	-0.121353	69.5352	6.27384	45.0054	NA	0.570612	-1.455	0.0736341	0.975662	7.91	8.01	7.34	8.58	9.3	8.14	8.41	9.98	8.77	8.17	9.18
GSM282489	GSM282489	gse11121	gse11121	NA	>50	neg	>2	I-II	neg	neg	pos	0	13.1507	NA	NA	NA	NA	NA	no	no	Her2	NA	NA	NA	NA	-0.243863	-1.39833	-0.278491	0.176204	-0.0391825	40.4773	5.83407	78.499	NA	-1.64021	-0.261479	-0.620518	-0.513294	8.07	7.37	7.03	7.98	8.75	8.37	7.74	9.16	7.95	7.51	8.01
GSM282490	GSM282490	gse11121	gse11121	NA	>50	neg	>2	I-II	pos	pos	neg	0	5.75342	NA	NA	NA	NA	NA	no	no	LumB	NA	NA	NA	NA	-0.901521	0.842328	0.155708	-1.34925	-0.174207	95.1833	5.85226	17.7313	NA	0.109859	-1.21328	-0.991413	0.208241	9.17	7.1	7.36	8.61	9.42	8.66	8.63	9.94	8.43	8.04	9.21
GSM282491	GSM282491	gse11121	gse11121	NA	>50	neg	>2	I-II	pos	neg	neg	1	2.46575	NA	NA	NA	NA	NA	no	no	LumB	NA	NA	NA	NA	-0.652163	0.580023	1.48635	0.490852	0.0752643	103.506	6.48963	93.8055	NA	1.06696	-0.0970341	-0.467396	1.46245	8.18	8.47	6.66	9.1	7.79	8.99	9.62	10.33	8.44	8.34	9
GSM282492	GSM282492	gse11121	gse11121	NA	>50	neg	>2	I-II	pos	pos	neg	1	8.54795	NA	NA	NA	NA	NA	no	no	LumA	NA	NA	NA	NA	0.415174	0.606095	-0.236032	0.669261	-0.141508	39.8469	5.68351	29.5079	NA	0.624004	0.30112	-0.225804	-0.257487	8.86	7.89	6.87	8.21	9.32	8.83	8.29	10.35	8.59	8.38	9.42
GSM282493	GSM282493	gse11121	gse11121	NA	>50	neg	>2	I-II	neg	neg	neg	0	15.6986	NA	NA	NA	NA	NA	no	no	Her2	NA	NA	NA	NA	2.95205	-1.79748	0.487457	1.35309	0.155603	35.517	6.18898	76.5051	NA	-0.865037	0.160235	-0.504826	0.239275	7.55	7.37	7.37	8.32	8.32	8.44	8.05	9.56	8.67	8.07	8.37
GSM282494	GSM282494	gse11121	gse11121	NA	<50	neg	<2	III	neg	neg	pos	0	15.6986	NA	NA	NA	NA	NA	no	no	LumA	NA	NA	NA	NA	-0.724461	0.75757	-0.369328	-1.73363	-0.108245	49.7891	5.68434	34.5326	NA	-1.93485	-1.72452	-0.589893	-0.4663	8.17	6.66	6.91	7.97	9.02	7.78	8.37	9.39	7.79	6.75	8.26
GSM282495	GSM282495	gse11121	gse11121	NA	>50	neg	>2	III	pos	neg	pos	0	19.726	NA	NA	NA	NA	NA	no	no	LumB	NA	NA	NA	NA	-0.358947	-0.268405	1.68107	-0.478971	0.0792107	130.102	6.77582	100	NA	-0.101731	-0.847166	-0.525242	1.89338	8.63	7.42	7.18	8.55	9.62	9.07	8.53	9.35	8.05	7.19	8.96
GSM282496	GSM282496	gse11121	gse11121	NA	<50	neg	<2	I-II	pos	pos	neg	0	5.34247	NA	NA	NA	NA	NA	no	no	LumA	NA	NA	NA	NA	-0.0872784	0.392273	-1.13235	-0.0909335	-0.261452	7.22508	5.20009	30.1158	NA	-0.281681	0.635193	-0.385731	-1.26564	8.33	7.34	7.73	8.21	9.44	8.7	8.32	10.03	8.05	7.18	8.68
GSM282497	GSM282497	gse11121	gse11121	NA	>50	neg	>2	III	neg	neg	neg	0	7.64384	NA	NA	NA	NA	NA	no	no	Basal	NA	NA	NA	NA	1.37796	-2.53749	1.93576	1.28354	0.459197	41.1382	6.86923	100	NA	2.40769	-1.09454	2.71073	1.9397	8.23	9.78	7.89	9.21	9.8	8.42	8.31	10.2	8.93	8.92	9.16
GSM282498	GSM282498	gse11121	gse11121	NA	>50	neg	>2	I-II	pos	neg	neg	0	15.863	NA	NA	NA	NA	NA	no	no	LumA	NA	NA	NA	NA	-0.690332	0.669636	-0.203389	-1.22085	-0.145877	67.0037	5.70698	45.4089	NA	0.902828	0.137618	-0.382328	-0.203843	8.66	8.18	7.18	9.11	10.26	9.25	9.06	10.01	8.44	7.6	8.99
GSM282499	GSM282499	gse11121	gse11121	NA	<50	neg	>2	I-II	pos	neg	neg	0	15.5342	NA	NA	NA	NA	NA	no	no	LumB	NA	NA	NA	NA	-0.624275	0.333421	0.0723713	-0.615306	-0.169697	72.5677	5.79108	43.5336	NA	1.57319	0.737441	-0.73621	-0.00345373	10.01	7.77	7.72	9	9.52	9.46	8.92	9.57	8.88	8.37	9.55
GSM282500	GSM282500	gse11121	gse11121	NA	<50	neg	>2	I-II	neg	pos	neg	0	15.7808	NA	NA	NA	NA	NA	no	no	Basal	NA	NA	NA	NA	0.00155761	-0.127988	-0.233691	1.38004	-0.123608	40.151	5.66326	32.4105	NA	-0.584235	2.19765	0.305018	-0.300713	8.28	7.47	7.46	8.02	9.85	8.63	8.09	9.42	8.23	7.39	8.74
GSM282501	GSM282501	gse11121	gse11121	NA	<50	neg	<2	I-II	pos	neg	pos	1	8.05479	NA	NA	NA	NA	NA	no	no	LumA	NA	NA	NA	NA	-0.464367	0.543656	0.046679	-1.08301	-0.121353	125.613	5.81112	46.7558	NA	2.97918	-1.60672	-0.205388	-0.0763831	9.41	8.07	7.92	8.82	9.74	9.5	8.82	10.8	9.43	8.93	9.72
GSM282502	GSM282502	gse11121	gse11121	NA	>50	neg	>2	I-II	neg	neg	neg	0	16.6849	NA	NA	NA	NA	NA	no	no	Her2	NA	NA	NA	NA	1.38927	-1.64647	0.95575	1.54247	0.0677942	33.0497	6.43894	89.3485	NA	0.548859	0.522579	0.13148	0.809853	8.85	8.02	7.62	8.4	9.06	9.5	8.48	9.23	9.04	8.34	9.05
GSM282503	GSM282503	gse11121	gse11121	NA	>50	neg	>2	I-II	pos	neg	neg	0	14.7945	NA	NA	NA	NA	NA	no	no	LumA	NA	NA	NA	NA	-0.880069	0.282564	-1.14739	-1.58693	-0.344045	31.9944	5.2801	34.1636	NA	-0.663334	0.949947	-0.378926	-1.24325	7.98	6.61	7.76	8.05	9.11	8.86	8.79	9.53	8.47	7.22	8.51
GSM282504	GSM282504	gse11121	gse11121	NA	<50	neg	>2	I-II	pos	pos	neg	0	13.3973	NA	NA	NA	NA	NA	no	no	LumA	NA	NA	NA	NA	-1.47262	0.835121	-0.316376	-1.35702	-0.126004	39.4608	5.59986	26.0597	NA	0.181049	-0.613457	-0.351704	-0.300491	8.3	8.1	6.5	8.42	9.56	8.51	8.64	10.39	7.82	8.22	9.68
GSM282505	GSM282505	gse11121	gse11121	NA	>50	neg	>2	I-II	pos	neg	pos	0	14.5479	NA	NA	NA	NA	NA	no	no	LumA	NA	NA	NA	NA	-0.771102	0.385833	-0.799318	-1.18654	-0.268781	30.4343	5.33774	37.9675	NA	0.0010981	0.107462	-0.018239	-0.887916	8.7	7.25	7.71	8.83	9.78	8.54	8.7	10.16	8.09	6.96	8.56
GSM282506	GSM282506	gse11121	gse11121	NA	>50	neg	<2	I-II	pos	pos	neg	0	2.46575	NA	NA	NA	NA	NA	no	no	LumB	NA	NA	NA	NA	-0.609959	0.400165	0.479875	0.0877509	-0.158421	113.628	6.04846	32.2997	NA	0.449986	0.504202	0.0770368	0.518579	9.4	7.73	6.52	8.75	9.85	8.92	8.72	9.12	8.62	7.55	9.04
GSM282507	GSM282507	gse11121	gse11121	NA	>50	neg	>2	I-II	pos	neg	pos	0	3.69863	NA	NA	NA	NA	NA	no	no	Her2	NA	NA	NA	NA	1.53448	-0.622262	1.0003	0.59856	-0.0754052	82.7596	6.39517	76.1767	NA	-0.924362	0.47546	0.162104	0.926895	9.05	7.15	6.53	8.53	8.79	8.64	8.29	9.17	8.27	7.31	8.58
GSM282508	GSM282508	gse11121	gse11121	NA	>50	neg	>2	I-II	neg	neg	neg	0	10.6849	NA	NA	NA	NA	NA	no	no	Basal	NA	NA	NA	NA	1.40305	-2.40249	1.12182	0.968001	0.228048	54.711	6.50442	92.619	NA	0.890963	0.826495	2.91489	0.877684	8.47	7.25	7.32	8.46	9.5	9.72	8.24	10.9	8.8	7.51	9.34
GSM282509	GSM282509	gse11121	gse11121	NA	>50	neg	>2	I-II	pos	neg	neg	0	6.49315	NA	NA	NA	NA	NA	no	no	LumA	NA	NA	NA	NA	1.32582	-0.177867	-1.06135	0.468748	-0.261875	14.4907	5.29529	35.8421	NA	-0.965889	-0.227082	-0.596699	-0.944221	7.11	6.98	6.68	8.3	9.65	8.04	8.59	9.13	8.97	7.03	9.13
GSM282510	GSM282510	gse11121	gse11121	NA	>50	neg	>2	I-II	neg	neg	pos	1	0.575342	NA	NA	NA	NA	NA	no	no	LumB	NA	NA	NA	NA	-0.145763	-0.337274	1.3823	-0.206796	0.00831571	181.379	6.60863	100	NA	1.05312	-0.366083	-0.355107	1.36004	8.82	8.25	8	8.97	9.16	8.53	8.84	9.94	9.06	7.91	9.38
GSM282511	GSM282511	gse11121	gse11121	NA	>50	neg	>2	III	neg	neg	neg	0	11.0137	NA	NA	NA	NA	NA	no	no	Basal	NA	NA	NA	NA	1.82424	-2.41796	1.02594	2.11238	0.115152	47.4274	6.41062	73.266	NA	-1.8162	-0.948	1.78179	1.13704	8.81	6.87	6.55	8.19	8.72	8.34	7.88	9.14	8.31	6.6	7.86
GSM282512	GSM282512	gse11121	gse11121	NA	>50	neg	<2	I-II	pos	neg	pos	0	2.71233	NA	NA	NA	NA	NA	no	no	LumA	NA	NA	NA	NA	-1.26091	-0.459065	-0.772858	-0.39221	-0.187315	70.8795	5.50635	37.73	NA	-0.740456	1.21334	-0.0590714	-0.894788	9.55	6.56	6.81	8.15	9.64	8.86	8.36	9.56	8.51	7.32	7.89
GSM282513	GSM282513	gse11121	gse11121	NA	>50	neg	<2	I-II	pos	neg	neg	0	8.46575	NA	NA	NA	NA	NA	no	no	LumB	NA	NA	NA	NA	-0.00491333	-0.361208	0.742008	1.69518	0.012544	83.8391	6.20112	81.544	NA	-0.412195	0.241279	0.270991	0.813843	9.02	7.25	7.52	8.62	9.17	8.72	8.23	9.46	7.74	6.97	8.59
GSM282514	GSM282514	gse11121	gse11121	NA	<50	neg	<2	I-II	pos	neg	neg	0	13.6438	NA	NA	NA	NA	NA	no	no	LumA	NA	NA	NA	NA	0.173512	0.566681	-0.586768	-0.852806	-0.231149	39.0861	5.46838	27.1209	NA	-0.246087	-0.798162	-0.300664	-0.720999	8.08	7.15	6.97	8.26	9.7	8.33	8.54	10.05	8.13	7.42	9.22
GSM282515	GSM282515	gse11121	gse11121	NA	>50	neg	>2	I-II	pos	pos	neg	0	2.05479	NA	NA	NA	NA	NA	no	no	LumB	NA	NA	NA	NA	-1.03014	0.638274	-0.537987	-0.0487777	-0.198309	69.0387	5.58762	28.6085	NA	-1.60066	0.365673	-0.389134	-0.367436	9.57	6.3	6.94	8.37	9.41	7.86	8.12	9.39	8.02	7.13	8.11
GSM282516	GSM282516	gse11121	gse11121	NA	<50	neg	<2	I-II	pos	pos	neg	0	8.30137	NA	NA	NA	NA	NA	no	no	LumB	NA	NA	NA	NA	0.480048	0.582252	0.102191	-0.572395	-0.229457	68.9144	5.78364	23.5208	NA	-0.740456	0.628125	-0.436772	0.23063	8.54	6.81	6.96	8.37	9.83	8.29	8.28	9.13	8.45	7.05	8.63
GSM282517	GSM282517	gse11121	gse11121	NA	>50	neg	>2	I-II	neg	neg	neg	1	11.5068	NA	NA	NA	NA	NA	no	no	LumA	NA	NA	NA	NA	0.0374689	0.113221	-1.31555	1.0865	-0.321212	46.1557	5.12945	29.184	NA	-0.467564	0.633779	-0.515034	-1.25522	9.25	6.82	7.87	8.15	9.34	8.66	8.28	9.6	7.95	7.24	8.96
GSM282518	GSM282518	gse11121	gse11121	NA	>50	neg	<2	I-II	neg	neg	pos	0	10.5205	NA	NA	NA	NA	NA	no	no	Her2	NA	NA	NA	NA	-0.587882	-1.16898	-0.0695718	-0.180608	-0.0569415	41.1632	5.90722	65.4991	NA	-1.45235	-0.893342	-0.579685	-0.452114	8.12	7.03	7.06	8.34	9.56	7.55	9.04	9.44	7.69	7.37	7.73
GSM282519	GSM282519	gse11121	gse11121	NA	>50	neg	>2	III	neg	neg	neg	0	10.8493	NA	NA	NA	NA	NA	no	no	LumB	NA	NA	NA	NA	-0.517417	-0.0940783	0.738943	0.211187	-0.0257928	91.2992	6.3237	70.9578	NA	-0.631695	-0.53147	-0.44698	0.737145	9.05	7.04	6.59	8.28	9.07	8.09	8.47	9.47	8.48	7.35	8.64
GSM282520	GSM282520	gse11121	gse11121	NA	>50	neg	<2	I-II	pos	pos	neg	1	1.80822	NA	NA	NA	NA	NA	no	no	LumB	NA	NA	NA	NA	-0.92266	1.05853	-0.0865391	-0.373749	-0.14024	51.5599	5.68881	17.5299	NA	0.163251	-0.57105	-0.743015	-0.0916783	8.95	7.26	6.5	8.38	9.5	8.3	8.39	10.48	8.47	7.55	9.28
GSM282521	GSM282521	gse11121	gse11121	NA	>50	neg	>2	I-II	neg	neg	neg	0	12.3288	NA	NA	NA	NA	NA	no	no	Normal	NA	NA	NA	NA	0.528486	-0.0664077	-1.78051	0.538934	-0.28358	21.0094	4.90715	34.1384	NA	-0.337051	0.640847	0.0464124	-1.83134	9.11	6.67	7.38	8.32	9.62	8.56	8.53	10.3	8.39	7.17	8.81
GSM282522	GSM282522	gse11121	gse11121	NA	>50	neg	>2	I-II	pos	neg	neg	1	3.69863	NA	NA	NA	NA	NA	no	no	LumB	NA	NA	NA	NA	-1.18581	0.249234	0.559271	0.527429	-0.0501762	132.091	6.08095	44.2253	NA	1.71359	-0.279384	-0.198582	0.354986	9.27	7.68	6.55	8.95	10.3	9.39	8.9	9.83	8.86	8.29	9.33
GSM282523	GSM282523	gse11121	gse11121	NA	>50	neg	>2	I-II	pos	neg	neg	0	12.7397	NA	NA	NA	NA	NA	no	no	LumB	NA	NA	NA	NA	2.04023	-0.768476	0.209699	2.28964	-0.0928823	99.2823	5.96503	40.7481	NA	-0.117551	-0.352889	-0.00803084	0.23994	9.42	7.05	7.52	8.31	9.38	8.69	8.48	8.92	8.27	7.13	9.23
GSM282524	GSM282524	gse11121	gse11121	NA	>50	neg	>2	I-II	pos	pos	neg	0	11.7534	NA	NA	NA	NA	NA	no	no	LumA	NA	NA	NA	NA	-0.64012	0.103312	0.0167753	-0.506556	-0.137562	69.9651	5.78454	23.9554	NA	-0.380555	0.631423	-0.0692795	9.3e-05	8.54	6.6	7.1	8.41	9.74	8.88	8.34	10.11	8.44	7.32	8.99
GSM282525	GSM282525	gse11121	gse11121	NA	>50	neg	>2	III	pos	neg	neg	1	0.493151	NA	NA	NA	NA	NA	no	no	LumB	NA	NA	NA	NA	0.18866	-0.819685	2.47453	-0.317028	0.211276	214.326	7.2204	100	NA	1.31019	-1.41259	0.652094	2.5575	10.09	7.57	7.09	9.13	9.49	8.87	8.76	9.58	8.99	8.13	8.87
GSM282526	GSM282526	gse11121	gse11121	NA	>50	neg	<2	I-II	pos	neg	neg	0	6.32877	NA	NA	NA	NA	NA	no	no	LumB	NA	NA	NA	NA	1.65659	-0.367392	0.305585	0.755106	-0.078365	74.6254	6.03617	38.2902	NA	-1.82807	0.184265	-0.708988	0.200704	9.62	6.63	7.62	7.88	8.8	8.51	8.32	8.64	8.71	6.65	8.12
GSM282527	GSM282527	gse11121	gse11121	NA	>50	neg	>2	III	pos	neg	neg	0	6.73973	NA	NA	NA	NA	NA	no	no	LumB	NA	NA	NA	NA	2.97167	-0.722965	-0.170625	1.29447	-0.180691	26.6455	5.88507	43.5585	NA	-1.89728	0.0419665	-0.0828904	-0.104979	8.09	6.36	7.14	7.86	8.25	8.3	8.23	8.72	8.39	6.9	8.1
GSM282528	GSM282528	gse11121	gse11121	NA	>50	neg	<2	I-II	neg	neg	neg	0	10.9315	NA	NA	NA	NA	NA	no	no	Basal	NA	NA	NA	NA	1.91605	-2.47922	1.9863	1.59171	0.18802	49.7123	6.82826	100	NA	-1.00742	-0.0602814	2.10845	1.80626	7.87	7.44	6.98	8.15	9.35	8.45	8.17	9.18	8.42	7.22	8.12
GSM282529	GSM282529	gse11121	gse11121	NA	>50	neg	<2	I-II	pos	neg	neg	0	7.15068	NA	NA	NA	NA	NA	no	no	LumA	NA	NA	NA	NA	1.01885	0.758186	-0.973642	-0.809896	-0.243975	45.1784	5.22637	28.468	NA	-0.325186	-0.573406	-0.936969	-1.00717	7.98	7.06	6.87	8.5	9.87	8.6	8.54	9.21	8.24	7.57	8.87
GSM282530	GSM282530	gse11121	gse11121	NA	>50	neg	<2	I-II	pos	pos	neg	0	3.36986	NA	NA	NA	NA	NA	no	no	LumB	NA	NA	NA	NA	0.72077	0.346111	-0.0174354	0.577797	-0.216209	95.5321	5.87987	31.3016	NA	-0.532821	0.181909	-0.253026	0.130657	8.94	7.54	7.16	8.39	9.45	8.27	7.94	8.93	7.96	7.7	8.59
GSM282531	GSM282531	gse11121	gse11121	NA	>50	neg	<2	I-II	pos	pos	neg	0	12.1644	NA	NA	NA	NA	NA	no	no	LumA	NA	NA	NA	NA	0.0602444	-0.0529542	-0.510926	0.275739	-0.219309	60.7547	5.52559	31.8808	NA	-0.550618	1.26706	-0.589893	-0.497113	8.5	6.92	6.95	8.33	9.24	8.73	8.06	9.48	8.48	7.34	8.83
GSM282532	GSM282532	gse11121	gse11121	NA	>50	neg	<2	I-II	neg	pos	neg	0	6.16438	NA	NA	NA	NA	NA	no	no	LumA	NA	NA	NA	NA	0.220251	0.224535	-0.315601	0.627399	-0.181818	57.4905	5.62693	29.809	NA	-0.398352	0.49148	-0.974399	-0.19542	8.43	7.48	7.02	8.29	9.54	8.71	8.41	9.72	7.91	7.77	8.74
GSM282533	GSM282533	gse11121	gse11121	NA	<50	neg	>2	I-II	pos	pos	neg	1	9.0411	NA	NA	NA	NA	NA	no	no	LumA	NA	NA	NA	NA	0.179454	0.817206	-0.877533	-0.709478	-0.363073	38.3535	5.42594	25.5337	NA	-0.837352	0.211594	-0.909748	-0.820307	7.92	6.48	6.62	8.36	9.71	8.28	8.37	9.7	7.71	7.27	8.64
GSM282534	GSM282534	gse11121	gse11121	NA	>50	neg	>2	I-II	pos	neg	neg	0	10.274	NA	NA	NA	NA	NA	no	no	LumA	NA	NA	NA	NA	1.50112	-0.36427	-0.863945	1.511	-0.102607	8.41685	5.39242	33.7228	NA	-0.341006	1.22229	0.00898269	-0.921389	8.63	6.59	7.66	8.52	9.3	8.47	8.38	9.92	9.11	7.1	8.34
GSM282535	GSM282535	gse11121	gse11121	NA	<50	neg	<2	III	neg	neg	neg	1	3.0411	NA	NA	NA	NA	NA	no	no	Basal	NA	NA	NA	NA	2.42469	-2.03976	-1.42901	1.26959	-0.132347	48.3071	5.1455	48.1363	NA	-1.37523	1.68877	-0.113515	-1.4851	8.28	6.36	7.58	8.29	9.21	8.1	7.92	9.44	7.95	6.63	8.27
GSM282536	GSM282536	gse11121	gse11121	NA	>50	neg	<2	I-II	pos	neg	neg	0	16.274	NA	NA	NA	NA	NA	no	no	LumA	NA	NA	NA	NA	-0.683315	0.314884	-0.75801	0.348301	-0.29697	37.0387	5.38594	35.3002	NA	-0.216424	0.659223	0.097453	-0.765555	7.92	7.36	7.9	8.65	9.1	8.37	8.62	10.29	8.16	7.69	8.86
GSM282537	GSM282537	gse11121	gse11121	NA	>50	neg	>2	I-II	pos	neg	neg	0	10.9315	NA	NA	NA	NA	NA	no	no	LumB	NA	NA	NA	NA	-1.42232	0.710041	-0.413658	-1.05239	-0.289782	52.1659	5.5846	28.1873	NA	-1.34161	-1.76269	-0.150944	-0.285196	8.55	6.44	5.59	7.82	9.64	6.72	8.36	10.29	8.47	7.07	8.81
GSM282538	GSM282538	gse11121	gse11121	NA	>50	neg	<2	I-II	pos	neg	pos	1	1.47945	NA	NA	NA	NA	NA	no	no	LumB	NA	NA	NA	NA	-1.18677	-0.0783643	1.65539	-0.852008	0.0105708	102.576	6.77552	84.711	NA	0.53304	-1.00831	0.400294	1.5571	9.86	6.98	6.22	9	9.59	9.14	8.94	10.88	9.27	7.74	8.84
GSM282539	GSM282539	gse11121	gse11121	NA	>50	neg	<2	I-II	pos	pos	neg	0	9.61644	NA	NA	NA	NA	NA	no	no	LumB	NA	NA	NA	NA	-1.35602	0.14041	1.09229	-1.42651	-0.114024	128.741	6.46043	74.4264	NA	0.196868	-1.88237	-0.57288	1.14967	9.43	7.06	7.18	8.55	9.59	8.54	8.39	9.58	8.32	7.39	9.17
GSM282540	GSM282540	gse11121	gse11121	NA	>50	neg	<2	I-II	pos	pos	neg	0	7.72603	NA	NA	NA	NA	NA	no	no	LumA	NA	NA	NA	NA	0.596016	0.0876563	-1.47829	-0.0833212	-0.357717	43.7888	5.07517	27.9514	NA	-0.805713	0.844872	-0.647739	-1.4851	8.36	6.72	7.28	8.37	9.53	8.32	8.3	9.97	7.58	7.06	8.92
GSM282541	GSM282541	gse11121	gse11121	NA	>50	neg	<2	I-II	pos	neg	neg	0	7.9726	NA	NA	NA	NA	NA	no	no	LumA	NA	NA	NA	NA	0.0911314	0.3848	-1.82929	-0.0883008	-0.343904	7.11658	4.85069	34.4322	NA	-0.388465	0.692206	-0.314274	-1.86371	8.25	6.88	6.98	8.35	9.56	8.67	8.37	10.1	8.28	7.04	8.8
GSM282542	GSM282542	gse11121	gse11121	NA	>50	neg	>2	I-II	pos	neg	neg	0	10.3562	NA	NA	NA	NA	NA	no	no	LumA	NA	NA	NA	NA	-0.900859	0.597204	-1.12548	-0.574752	-0.253559	17.9283	5.15203	26.818	NA	0.95622	1.44658	-0.957386	-1.13397	9.38	7.06	10.87	8.72	9.67	8.26	9.08	10.68	8.44	7	9.35
GSM282543	GSM282543	gse11121	gse11121	NA	>50	neg	>2	I-II	pos	pos	neg	0	5.91781	NA	NA	NA	NA	NA	no	no	LumB	NA	NA	NA	NA	-1.83357	1.3414	0.824143	-0.823777	-0.139394	61.7151	6.13835	9.26534	NA	-0.428015	-1.13695	-0.361912	0.922461	8.31	7.34	6	8.28	9.16	7.62	8.73	10.14	8.35	7.07	8.97
GSM282544	GSM282544	gse11121	gse11121	NA	>50	neg	>2	I-II	pos	neg	neg	1	4.60274	NA	NA	NA	NA	NA	no	no	LumA	NA	NA	NA	NA	-0.174052	0.160378	-0.645746	-0.497119	-0.182523	54.3264	5.49209	30.3902	NA	-1.29019	0.346825	-0.0386552	-0.286969	8.46	5.91	7.4	8.17	9.37	7.04	8.59	10.07	8.47	6.5	8.41
GSM282545	GSM282545	gse11121	gse11121	NA	>50	neg	<2	I-II	pos	neg	neg	0	11.589	NA	NA	NA	NA	NA	no	no	LumB	NA	NA	NA	NA	-0.972842	-0.31323	0.621212	-0.152408	-0.0789288	144.468	6.26215	59.2723	NA	1.01752	0.495721	-0.467396	0.73249	9.81	7.08	7.47	8.86	9.53	9.02	8.06	9.83	9.18	8.25	9.26
GSM282546	GSM282546	gse11121	gse11121	NA	>50	neg	>2	I-II	pos	neg	neg	0	5.91781	NA	NA	NA	NA	NA	no	no	LumA	NA	NA	NA	NA	0.0394022	0.280116	-0.986471	-0.497067	-0.230303	38.4298	5.24952	29.1132	NA	0.0465801	1.61479	-0.834888	-1.07523	8.75	7.18	7.09	8.86	9.56	7.99	8.64	10.18	8.32	7.95	9.32
GSM282547	GSM282547	gse11121	gse11121	NA	>50	neg	>2	I-II	neg	neg	neg	0	9.20548	NA	NA	NA	NA	NA	no	no	LumA	NA	NA	NA	NA	0.602529	0.08003	-1.50018	-0.195095	-0.249894	27.8239	5.02271	35.1944	NA	-0.0384515	1.52338	0.464945	-1.49529	8.54	7.18	7.57	8.85	9.74	8.28	8.54	9.89	8.11	7.87	8.78
GSM282548	GSM282548	gse11121	gse11121	NA	<50	neg	>2	I-II	pos	neg	neg	0	7.64384	NA	NA	NA	NA	NA	no	no	LumA	NA	NA	NA	NA	-0.494371	0.274573	-0.688648	-0.505779	-0.113178	116.107	5.56904	39.4524	NA	0.0841522	0.477345	0.352656	-0.669793	9.78	6.88	7.67	8.02	9.4	9	8.48	9.83	8.6	7.16	8.87
GSM282549	GSM282549	gse11121	gse11121	NA	>50	neg	>2	I-II	pos	pos	neg	1	8.21918	NA	NA	NA	NA	NA	no	no	LumA	NA	NA	NA	NA	-0.439042	1.0224	-0.303166	-0.841957	-0.0584919	71.775	5.64123	26.9918	NA	1.60879	-0.183733	-0.477604	-0.232217	9.56	7.58	7.71	9	9.87	8.59	9.72	10.33	9.04	8.09	9.34
GSM282550	GSM282550	gse11121	gse11121	NA	<50	neg	>2	I-II	pos	neg	neg	0	7.47945	NA	NA	NA	NA	NA	no	no	LumA	NA	NA	NA	NA	-0.384382	-0.0252393	-0.594177	-0.376159	-0.207752	55.7114	5.53811	30.1761	NA	2.24356	0.793041	-0.916553	-0.646296	10.22	7.55	8.68	9.2	10.1	9.25	9.44	10	8.71	8.21	9.76
GSM282551	GSM282551	gse11121	gse11121	NA	>50	neg	<2	I-II	neg	neg	neg	1	0.657534	NA	NA	NA	NA	NA	no	no	Basal	NA	NA	NA	NA	0.235334	-1.95991	0.966762	-0.480752	0.142213	62.4689	6.46185	86.865	NA	0.91667	0.886336	2.20713	1.03307	9.18	6.62	7.36	8.42	9.66	9.53	8.32	10.58	9.16	7.92	8.86
GSM282552	GSM282552	gse11121	gse11121	NA	>50	neg	>2	I-II	pos	neg	neg	0	4.93151	NA	NA	NA	NA	NA	no	no	LumB	NA	NA	NA	NA	0.112541	0.51039	-0.260146	1.59709	-0.102044	74.9341	5.74717	32.2782	NA	-0.0542713	-0.468331	-0.310872	-0.294285	8.18	6.76	6.71	9.07	9.06	7.71	8.37	9.94	8.68	7.63	9.04
GSM282553	GSM282553	gse11121	gse11121	NA	>50	neg	<2	III	neg	neg	pos	1	6.24658	NA	NA	NA	NA	NA	no	no	LumB	NA	NA	NA	NA	1.72378	-0.204888	0.671004	2.98423	-0.0863989	40.8233	6.11099	48.2311	NA	-1.17352	0.406195	-0.521839	0.621655	7.41	6.97	7.4	8.71	8.36	8.33	8.38	9.71	8.14	7.22	8.43
GSM282554	GSM282554	gse11121	gse11121	NA	>50	neg	>2	I-II	pos	pos	neg	0	0.0821918	NA	NA	NA	NA	NA	no	no	LumA	NA	NA	NA	NA	-0.427289	-0.0976826	-0.597033	-0.210965	0.0572234	53.3755	5.52577	21.8177	NA	-1.14584	0.435409	-0.715794	-0.627454	8.81	7.04	6.65	8.18	9.5	8.1	8.6	9.26	7.99	7.04	8.55
GSM282555	GSM282555	gse11121	gse11121	NA	>50	neg	<2	I-II	neg	neg	pos	1	5.0137	NA	NA	NA	NA	NA	no	no	Her2	NA	NA	NA	NA	-1.1907	-0.824302	-0.291414	-0.239673	0.0174771	19.106	5.72415	45.4166	NA	1.09662	-0.137085	0.550013	-0.363224	9.86	7.98	7.13	8.72	9.71	9.06	9.16	10.39	8.42	7.41	9.01
GSM282556	GSM282556	gse11121	gse11121	NA	>50	neg	>2	I-II	pos	pos	neg	1	11.7534	NA	NA	NA	NA	NA	no	no	LumB	NA	NA	NA	NA	0.420736	-0.47318	0.224372	0.849864	-0.0124031	81.552	5.98919	42.997	NA	0.817796	0.27332	0.0838422	0.308214	9.02	7.78	7.63	8.66	9.09	8.5	8.87	10.5	8.46	7.97	9.59
GSM282557	GSM282557	gse11121	gse11121	NA	>50	neg	<2	I-II	pos	pos	neg	1	5.83562	NA	NA	NA	NA	NA	no	no	LumB	NA	NA	NA	NA	-1.63552	0.450132	-0.364665	-0.40529	-0.22692	49.9355	5.55004	29.4058	NA	-0.524911	0.045736	-0.838291	-0.291846	8.91	7.49	7.06	8.64	9.61	7.8	8.76	10.22	8.78	7.66	9.11
GSM282558	GSM282558	gse11121	gse11121	NA	<50	neg	<2	I-II	pos	pos	neg	0	5.34247	NA	NA	NA	NA	NA	no	no	LumB	NA	NA	NA	NA	-0.867055	0.970676	1.47832	-1.37111	-0.0162086	131.251	6.48862	61.765	NA	0.455918	-2.11325	-0.150944	1.35915	8.66	8.22	6.82	8.91	9.64	8.63	8.33	9.44	8.67	7.66	8.82
GSM282559	GSM282559	gse11121	gse11121	NA	<50	neg	>2	I-II	pos	pos	neg	0	5.0137	NA	NA	NA	NA	NA	no	no	LumA	NA	NA	NA	NA	0.746531	0.62442	-1.56612	-0.668389	-0.282452	37.9363	4.95955	33.5427	NA	0.380774	1.47956	0.13148	-1.59948	8.23	8.05	8.12	8.96	9.96	8.82	8.34	10.09	8	7.34	9.3
GSM282560	GSM282560	gse11121	gse11121	NA	<50	neg	<2	I-II	pos	pos	neg	0	5.34247	NA	NA	NA	NA	NA	no	no	LumA	NA	NA	NA	NA	-0.288327	1.17713	-0.658588	-0.106952	-0.263707	26.6935	5.35179	25.5812	NA	0.252238	0.826024	0.29481	-0.916734	8.7	8.53	6.98	8.95	10.09	8.57	8.66	10.67	7.82	7.59	8.59
GSM282561	GSM282561	gse11121	gse11121	NA	>50	neg	>2	I-II	pos	neg	pos	0	0.986301	NA	NA	NA	NA	NA	no	no	LumB	NA	NA	NA	NA	0.0753779	-0.309247	1.50182	0.690338	-0.0238196	94.7078	6.74844	100	NA	-0.228289	-0.724657	-0.753223	1.57218	7.2	8.66	6.84	9.12	9.27	8.68	8.36	9.67	8.72	7.07	8.48
GSM282562	GSM282562	gse11121	gse11121	NA	>50	neg	<2	I-II	neg	neg	neg	0	3.69863	NA	NA	NA	NA	NA	no	no	LumA	NA	NA	NA	NA	-0.414294	1.50356	-1.78794	-0.37989	-0.402396	-2.69219	4.89734	26.1684	NA	0.157319	-0.285509	-0.78725	-2.00624	8.36	7.51	6.84	8.86	9.69	8.64	8.5	10.62	8.37	7.36	8.91
GSM282563	GSM282563	gse11121	gse11121	NA	>50	neg	<2	I-II	pos	neg	neg	0	4.43836	NA	NA	NA	NA	NA	no	no	LumA	NA	NA	NA	NA	-1.10772	-0.286378	-0.503397	-0.203497	-0.103312	25.8722	5.51976	49.5651	NA	1.21329	2.83658	-0.181569	-0.729201	9.12	7.69	7.24	9.2	10.38	9.31	9.03	9.94	9.73	7.8	9.14
GSM282564	GSM282564	gse11121	gse11121	NA	<50	neg	<2	I-II	neg	neg	neg	0	6.24658	NA	NA	NA	NA	NA	no	no	LumA	NA	NA	NA	NA	0.249627	0.231738	-1.33736	-0.742187	-0.384073	35.1471	5.10968	37.258	NA	0.29772	1.63741	-0.766834	-1.27828	7.98	8.57	7.71	9.14	9.61	9.01	8.28	9.82	8.22	7.78	8.91
GSM282565	GSM282565	gse11121	gse11121	NA	>50	neg	>2	III	neg	neg	neg	1	6.41096	NA	NA	NA	NA	NA	no	no	Basal	NA	NA	NA	NA	0.0332616	-2.64788	2.23789	0.887342	0.364905	67.9081	6.99929	100	NA	3.04246	-0.696386	3.95272	2.10418	8.36	9.82	8.06	9.56	9.2	9.7	8.62	11.18	9.42	9.36	10.05
GSM282566	GSM282566	gse11121	gse11121	NA	<50	neg	<2	I-II	neg	pos	neg	1	3.45205	NA	NA	NA	NA	NA	no	no	LumA	NA	NA	NA	NA	-0.281047	1.10464	-0.844424	-0.974272	-0.279211	47.4777	5.29287	23.7777	NA	0.693215	1.08047	-0.24622	-0.880158	9.07	8.33	7.31	8.77	9.53	9.25	8.82	10.09	8.72	7.83	9.52
GSM282567	GSM282567	gse11121	gse11121	NA	>50	neg	>2	I-II	pos	neg	neg	1	1.15068	NA	NA	NA	NA	NA	no	no	LumB	NA	NA	NA	NA	-1.61812	0.0851046	0.186827	-0.428345	-0.133051	106.966	5.87997	42.2854	NA	0.331337	-0.084312	-0.521839	0.27851	7.44	8.78	6.05	9.31	9.8	8.7	8.83	9.84	8.27	8.22	9.07
GSM282568	GSM282568	gse11121	gse11121	NA	<50	neg	>2	I-II	neg	neg	neg	1	3.78082	NA	NA	NA	NA	NA	no	no	LumB	NA	NA	NA	NA	-1.31003	-0.589927	2.72507	-0.949345	0.242706	151.948	7.21671	100	NA	2.18819	-1.30516	0.665705	2.55107	8.81	9.01	7.73	9.78	10.18	9.55	9.23	10.75	8.63	7.99	9.84
GSM282569	GSM282569	gse11121	gse11121	NA	>50	neg	>2	III	neg	neg	neg	1	0.821918	NA	NA	NA	NA	NA	no	no	Basal	NA	NA	NA	NA	-0.979108	-2.5822	2.26389	0.17622	0.505708	18.554	7.03204	100	NA	3.99363	-0.485765	4.28278	2.30169	9.2	9.52	8.44	9.72	10.23	9.88	9.1	11.15	9.44	8.29	10.06
GSM282570	GSM282570	gse11121	gse11121	NA	>50	neg	>2	I-II	pos	neg	neg	1	2.63014	NA	NA	NA	NA	NA	no	no	LumB	NA	NA	NA	NA	-0.987207	0.676973	1.18738	-0.0237668	-0.0707541	74.2229	6.41431	71.5861	NA	-0.289591	-1.05779	0.553416	1.26827	10.13	6.77	6.15	9.29	9.26	7.9	8.99	9.75	8.04	7.39	9.37
GSM282571	GSM282571	gse11121	gse11121	NA	>50	neg	<2	I-II	neg	neg	neg	0	5.09589	NA	NA	NA	NA	NA	no	no	LumA	NA	NA	NA	NA	-0.344072	0.00671898	-1.6012	0.00765153	-0.316843	13.214	5.01492	33.0212	NA	-0.562483	2.46576	-0.450383	-1.42458	8.12	6.03	7.71	8.65	9.82	8.71	8.3	9.86	8.84	7.49	9.07
GSM282572	GSM282572	gse11121	gse11121	NA	>50	neg	>2	I-II	pos	pos	neg	1	0.246575	NA	NA	NA	NA	NA	no	no	LumB	NA	NA	NA	NA	0.200141	0.74278	-0.173472	-0.339718	-0.222128	26.5862	5.66503	7.93281	NA	-0.857127	-1.26841	-1.21599	0.073244	8.39	5.97	5.88	8.86	9.35	8.05	8.64	10.06	8.44	6.8	9.21
GSM305129	GSM305129	gse12093	gse12093	NA	NA	neg	NA	NA	neg	neg	neg	0	5	NA	NA	NA	NA	NA	yes	NA	Normal	NA	NA	NA	NA	-0.192116	-0.810847	-0.682302	-0.0539413	-0.0742777	40.9767	5.56887	35.1386	NA	-1.96649	-1.3372	0.311823	-0.959738	8.73	5.99	6.51	7.88	8.83	8.55	7.9	9.14	8.84	6.51	7.68
GSM305130	GSM305130	gse12093	gse12093	NA	NA	neg	NA	NA	pos	pos	pos	0	5.71667	NA	NA	NA	NA	NA	yes	NA	LumB	NA	NA	NA	NA	-0.783425	0.146712	0.0505899	-0.572168	-0.118111	79.8559	5.84312	35.6176	NA	-1.29019	-1.45877	0.0293989	0.0382202	8.14	7.04	6.79	8.41	9.07	9.06	7.95	8.75	8.92	6.75	8.58
GSM305131	GSM305131	gse12093	gse12093	NA	NA	neg	NA	NA	pos	neg	neg	0	5.275	NA	NA	NA	NA	NA	yes	NA	Basal	NA	NA	NA	NA	-0.156331	-1.51124	-0.122132	0.566994	-0.0224101	83.7407	5.94323	53.1832	NA	-1.15968	-0.645969	1.06042	-0.116284	8.38	6.07	7.02	9	9.61	8.6	8.01	9.32	8.79	6.88	8.49
GSM305132	GSM305132	gse12093	gse12093	NA	NA	neg	NA	NA	pos	neg	pos	0	5.10833	NA	NA	NA	NA	NA	yes	NA	LumB	NA	NA	NA	NA	2.12323	-0.594154	1.20356	1.14951	-0.0934461	131.512	6.49375	85.0198	NA	1.95485	-1.39092	0.631678	1.04815	9.39	7.56	7.01	8.94	9.36	9.03	8.57	10.24	9.35	8.18	10.32
GSM305133	GSM305133	gse12093	gse12093	NA	NA	neg	NA	NA	neg	pos	pos	0	5.575	NA	NA	NA	NA	NA	yes	NA	LumA	NA	NA	NA	NA	-0.993121	-0.461628	-0.0768931	-1.06139	-0.0621564	61.0901	5.82092	34.1613	NA	0.0861296	-1.46819	0.359461	-0.0129855	8.01	6.83	6.47	8.8	9.88	8.54	8.76	10.53	8.91	7.13	9.27
GSM305134	GSM305134	gse12093	gse12093	NA	NA	neg	NA	NA	pos	neg	neg	0	5.25833	NA	NA	NA	NA	NA	yes	NA	LumB	NA	NA	NA	NA	-0.841072	0.49466	-0.0389418	-0.771599	-0.272868	68.5906	5.7363	26.302	NA	-0.20456	-0.554558	-0.239415	0.0173832	9.19	6.85	7.17	8.57	8.75	8.56	8.94	10.45	8.3	7.27	8.93
GSM305135	GSM305135	gse12093	gse12093	NA	NA	neg	NA	NA	pos	pos	pos	1	5.05	NA	NA	NA	NA	NA	yes	NA	LumB	NA	NA	NA	NA	-0.905673	0.12478	1.19596	-0.764549	-0.1105	102.93	6.45583	56.9781	NA	0.125679	-1.92477	-0.593296	1.2359	9.29	7.65	6.27	8.54	9.08	8.75	8.61	9.03	9.33	7.02	9.52
GSM305136	GSM305136	gse12093	gse12093	NA	NA	neg	NA	NA	pos	pos	pos	0	5.29167	NA	NA	NA	NA	NA	yes	NA	LumA	NA	NA	NA	NA	-0.969423	0.483376	-0.38386	-0.786941	-0.228894	26.9151	5.61535	22.2064	NA	-0.890744	-0.602619	0.607859	-0.570707	8.62	6.62	6.5	8.28	9.52	9.3	7.99	9.44	8.11	6.59	9.24
GSM305137	GSM305137	gse12093	gse12093	NA	NA	neg	NA	NA	neg	neg	neg	0	5.35	NA	NA	NA	NA	NA	yes	NA	Her2	NA	NA	NA	NA	-0.424794	-0.565549	-0.250892	-0.197586	-0.0479211	45.9997	5.74226	42.6071	NA	-1.18341	-0.647382	-0.236012	-0.368322	8.1	6.35	6.6	7.84	9.09	8.22	8.3	10.76	8.78	6.64	8.77
GSM305138	GSM305138	gse12093	gse12093	NA	NA	neg	NA	NA	neg	neg	neg	0	5.15	NA	NA	NA	NA	NA	yes	NA	Normal	NA	NA	NA	NA	-0.355173	-0.0847345	-0.0228262	0.23425	0.00747005	67.4604	5.76168	39.1366	NA	-0.582258	-1.05402	-0.00462813	-0.152859	8.13	6.51	7.09	8.39	9.32	8.24	8.94	10.22	8.61	6.95	9.16
GSM305139	GSM305139	gse12093	gse12093	NA	NA	neg	NA	NA	neg	neg	pos	0	5	NA	NA	NA	NA	NA	yes	NA	LumB	NA	NA	NA	NA	0.331814	-0.0416869	-0.043754	0.16308	-0.180409	38.9691	5.92161	64.0171	NA	-0.240154	0.365202	-0.40955	-0.0539945	9.19	7.12	6.89	8.01	9.03	9.53	8.26	9.1	8.46	6.69	9.23
GSM305140	GSM305140	gse12093	gse12093	NA	NA	neg	NA	NA	neg	neg	neg	1	3.71667	NA	NA	NA	NA	NA	yes	NA	LumB	NA	NA	NA	NA	-0.0572457	-0.024025	0.0141191	0.754062	-0.14179	23.2469	5.80463	35.4533	NA	-0.0226316	0.693149	0.0498152	0.0462003	8.1	7.35	7.7	8.86	9.81	8.52	8.51	10.13	8.23	7.44	9.06
GSM305141	GSM305141	gse12093	gse12093	NA	NA	neg	NA	NA	neg	pos	neg	0	5.275	NA	NA	NA	NA	NA	yes	NA	LumB	NA	NA	NA	NA	-1.0976	-0.0464575	0.0181547	-0.881766	-0.152079	62.1014	5.89267	33.0208	NA	0.51722	0.212537	0.0566206	0.304889	8.89	7.87	7.95	9.24	10.07	8.02	8.79	10.7	8.73	7.87	9.06
GSM305142	GSM305142	gse12093	gse12093	NA	NA	neg	NA	NA	neg	neg	pos	0	5.675	NA	NA	NA	NA	NA	yes	NA	LumA	NA	NA	NA	NA	-0.0578369	-0.45455	-1.32724	-0.28608	-0.164905	46.046	5.22587	44.8667	NA	-0.829443	-0.0428474	0.519389	-1.22552	9.38	6.46	7.07	8.5	9.39	8.16	8.61	9.45	8.86	7.01	8.95
GSM305143	GSM305143	gse12093	gse12093	NA	NA	neg	NA	NA	neg	neg	neg	0	5.65833	NA	NA	NA	NA	NA	yes	NA	LumA	NA	NA	NA	NA	0.431997	0.376293	-0.362906	-0.394851	-0.308668	45.9685	5.64038	41.8835	NA	-0.0562488	0.470277	-0.0965012	-0.179681	7.92	7.18	7.28	8.82	9.88	8.36	8.46	9.81	8.84	7.93	9.13
GSM305144	GSM305144	gse12093	gse12093	NA	NA	neg	NA	NA	neg	neg	neg	0	6.75	NA	NA	NA	NA	NA	yes	NA	Normal	NA	NA	NA	NA	0.713041	-1.49037	-0.480411	0.0469124	-0.109091	57.0405	5.75395	43.0146	NA	-3.7482	-2.29419	-0.596699	-0.63743	7.8	5.65	5.97	7.28	8.15	7.04	8.93	7.87	7.71	6.78	7.97
GSM305145	GSM305145	gse12093	gse12093	NA	NA	neg	NA	NA	pos	neg	neg	0	6.9	NA	NA	NA	NA	NA	yes	NA	LumB	NA	NA	NA	NA	-0.872039	0.387133	-0.157066	-0.0965914	-0.0504581	42.1969	5.76889	37.6851	NA	0.580499	1.41407	0.322032	0.0384419	7.89	8.53	7.52	9.02	10.04	8	8.74	10.36	8.59	8.38	9.59
GSM305146	GSM305146	gse12093	gse12093	NA	NA	neg	NA	NA	pos	neg	neg	0	5.49167	NA	NA	NA	NA	NA	yes	NA	LumB	NA	NA	NA	NA	0.782277	-0.30923	0.658799	1.53666	0.110923	107.943	6.17415	70.6528	NA	0.194891	-0.444771	0.556818	0.619217	8.56	8.6	7.78	8.77	9.75	8.32	8.2	9.49	7.98	7.68	8.67
GSM305147	GSM305147	gse12093	gse12093	NA	NA	neg	NA	NA	pos	pos	pos	0	6.58333	NA	NA	NA	NA	NA	yes	NA	LumA	NA	NA	NA	NA	-0.663721	0.603776	-0.443739	0.896145	-0.260747	43.5315	5.5602	24.1465	NA	0.742652	1.24632	0.117869	-0.149312	8.7	7.95	8.8	9.41	9.89	8.1	8.5	9.94	8.87	7.7	9.06
GSM305148	GSM305148	gse12093	gse12093	NA	NA	neg	NA	NA	pos	neg	neg	0	5.13333	NA	NA	NA	NA	NA	yes	NA	LumB	NA	NA	NA	NA	-0.100635	0.353721	0.895508	-0.741538	0.0546864	126.501	6.2279	61.1141	NA	0.208733	-0.277499	0.92431	0.861945	8.25	8.16	7.53	8.63	9.65	8.87	8.2	9.52	8.37	7.63	8.95
GSM305149	GSM305149	gse12093	gse12093	NA	NA	neg	NA	NA	neg	neg	neg	0	7.01667	NA	NA	NA	NA	NA	yes	NA	Normal	NA	NA	NA	NA	1.61348	0.142734	-0.997501	1.23869	-0.21945	29.7603	5.31442	39.9142	NA	0.123702	0.676657	1.1625	-0.899	8.43	7.61	7.43	8.95	9.67	8.81	8.19	9.82	8.88	7.67	9.16
GSM305150	GSM305150	gse12093	gse12093	NA	NA	neg	NA	NA	pos	pos	pos	0	9.15833	NA	NA	NA	NA	NA	yes	NA	LumA	NA	NA	NA	NA	-0.676946	0.347767	-0.626062	-0.730132	-0.127977	45.5913	5.50771	6.07098	NA	-1.40884	-1.21705	-0.150944	-0.598416	7.7	6.2	6.43	8.25	10.03	7.13	7.89	9.84	8.25	7.17	8.76
GSM305151	GSM305151	gse12093	gse12093	NA	NA	neg	NA	NA	pos	pos	pos	1	5.40833	NA	NA	NA	NA	NA	yes	NA	LumB	NA	NA	NA	NA	-0.471025	-0.0154818	0.28851	0.0446664	-0.119944	77.7098	5.94893	31.6455	NA	-0.677177	-0.259123	0.641886	0.25856	9.12	7.25	7.16	8.18	9.32	8.7	7.9	9.11	8.63	6.94	8.49
GSM305152	GSM305152	gse12093	gse12093	NA	NA	neg	NA	NA	neg	pos	neg	0	5.6	NA	NA	NA	NA	NA	yes	NA	Basal	NA	NA	NA	NA	-0.361771	-0.629123	2.01317	-0.0779391	0.213813	133.245	6.95386	100	NA	0.283877	-0.212475	0.614664	2.29792	8.67	8.67	6.92	8.87	9.83	8.35	8.52	9.97	8.43	7.43	8.89
GSM305153	GSM305153	gse12093	gse12093	NA	NA	neg	NA	NA	pos	neg	pos	1	1.90833	NA	NA	NA	NA	NA	yes	NA	Basal	NA	NA	NA	NA	-0.580618	-0.875549	0.314002	-0.412084	-0.0259338	86.869	5.99068	80.9788	NA	-0.348915	-0.855647	0.944727	-0.0575412	9.26	7.55	6.78	8.41	8.89	8.63	7.69	10.4	8.57	6.32	8.49
GSM305154	GSM305154	gse12093	gse12093	NA	NA	neg	NA	NA	pos	pos	neg	0	10.3833	NA	NA	NA	NA	NA	yes	NA	LumB	NA	NA	NA	NA	-0.829334	0.943134	-0.276026	-0.675598	-0.122763	51.2819	5.62751	24.3653	NA	0.121724	-0.552673	0.0498152	-0.300935	9.09	7.74	6.6	8.27	9.6	7.94	8.54	9.93	8.39	7.85	9.06
GSM305155	GSM305155	gse12093	gse12093	NA	NA	neg	NA	NA	pos	neg	neg	0	10.2417	NA	NA	NA	NA	NA	yes	NA	LumA	NA	NA	NA	NA	-0.200463	0.235144	-1.0784	-0.0357511	-0.3253	24.9755	5.27247	37.6371	NA	-1.18737	0.246462	0.366267	-1.11025	8.23	7.05	7.05	8.52	9.28	7.75	8.3	9.66	7.61	6.92	8.8
GSM305156	GSM305156	gse12093	gse12093	NA	NA	neg	NA	NA	pos	neg	neg	0	10.1167	NA	NA	NA	NA	NA	yes	NA	Basal	NA	NA	NA	NA	0.339583	-1.27612	-0.145441	-0.0887203	0.119098	75.0678	5.75275	46.9934	NA	0.05449	-2.0911	1.4109	-0.281649	8.19	7.34	6.55	8.26	9.73	8.94	8.22	10.42	9.39	6.98	8.53
GSM305157	GSM305157	gse12093	gse12093	NA	NA	neg	NA	NA	pos	neg	neg	1	0.633333	NA	NA	NA	NA	NA	yes	NA	Her2	NA	NA	NA	NA	-0.332255	-0.837922	1.284	0.734915	0.109091	93.2608	6.54428	100	NA	0.343202	-0.637016	0.658899	1.31947	9.84	7.56	7.64	8.87	9.71	9.34	8.83	9.29	8.7	7.53	8.8
GSM305158	GSM305158	gse12093	gse12093	NA	NA	neg	NA	NA	pos	neg	neg	0	9.96667	NA	NA	NA	NA	NA	yes	NA	LumB	NA	NA	NA	NA	-1.00872	0.205015	-0.522088	-0.954448	-0.160113	41.3243	5.5147	36.3703	NA	-0.273771	-0.608274	-0.103307	-0.630114	8.72	7.55	7.32	8.36	9.37	8.47	8.39	9.84	8.07	7.18	8.86
GSM305159	GSM305159	gse12093	gse12093	NA	NA	neg	NA	NA	pos	neg	neg	0	9.85833	NA	NA	NA	NA	NA	yes	NA	LumA	NA	NA	NA	NA	-0.271942	0.370162	-0.554136	-0.500756	-0.141226	45.692	5.52741	43.0307	NA	-0.341006	0.24175	0.373072	-0.481152	7.82	7.12	7.26	8.74	9.98	7.92	8.45	9.93	8	7.38	8.7
GSM305160	GSM305160	gse12093	gse12093	NA	NA	neg	NA	NA	pos	pos	neg	0	5.175	NA	NA	NA	NA	NA	yes	NA	LumB	NA	NA	NA	NA	-0.76434	0.435148	-0.140871	-0.538705	-0.0511628	67.541	5.75174	25.4337	NA	-0.475474	-1.37678	-0.287053	-0.318447	8.77	7.26	6.75	8.09	9.33	8.2	8.11	9.81	8.49	7.12	8.74
GSM305161	GSM305161	gse12093	gse12093	NA	NA	neg	NA	NA	neg	neg	pos	0	9.70833	NA	NA	NA	NA	NA	yes	NA	LumB	NA	NA	NA	NA	0.0281961	0.333404	-0.449517	-0.20104	-0.177731	36.4794	5.59032	31.6813	NA	0.418346	0.553677	-0.0318498	-0.397804	9.03	7.98	6.93	8.76	9.82	8.7	8.4	9.81	9.03	7.76	8.7
GSM305162	GSM305162	gse12093	gse12093	NA	NA	neg	NA	NA	neg	pos	pos	0	5.15833	NA	NA	NA	NA	NA	yes	NA	Her2	NA	NA	NA	NA	0.880986	-0.895201	1.19353	2.62868	0.0855532	87.7761	6.38326	65.9241	NA	-0.0621812	0.374625	1.27819	1.13615	8.47	6.83	7.73	9.03	9.64	8.35	8.06	9.61	8.18	7.62	8.52
GSM305163	GSM305163	gse12093	gse12093	NA	NA	neg	NA	NA	pos	pos	neg	0	8.24167	NA	NA	NA	NA	NA	yes	NA	LumA	NA	NA	NA	NA	-0.879186	0.466899	-0.746982	-0.856542	-0.253418	14.9801	5.46524	15.6805	NA	-0.176875	-1.07287	1.11146	-0.745161	8.52	7.41	10.41	8.83	9.81	7.74	8.86	9.97	8.58	6.89	8.14
GSM305164	GSM305164	gse12093	gse12093	NA	NA	neg	NA	NA	pos	neg	pos	1	3	NA	NA	NA	NA	NA	yes	NA	LumB	NA	NA	NA	NA	-0.770146	-0.43265	1.77667	-0.254453	0.0772375	116.194	6.7031	95.844	NA	0.839549	-1.53039	0.444529	1.63712	9.81	7.75	7	9.38	9.88	7.96	8.66	9.9	8.63	7.63	9.71
GSM305165	GSM305165	gse12093	gse12093	NA	NA	neg	NA	NA	neg	neg	neg	0	6.71667	NA	NA	NA	NA	NA	yes	NA	LumB	NA	NA	NA	NA	-0.662668	0.21199	-0.40255	-0.935041	-0.201691	45.1729	5.64687	38.6173	NA	0.238395	-0.430635	0.556818	-0.32022	8.93	6.77	7.37	8.92	9.78	8.1	8.48	9.55	8.33	7.82	9.31
GSM305166	GSM305166	gse12093	gse12093	NA	NA	neg	NA	NA	neg	neg	neg	0	8.43333	NA	NA	NA	NA	NA	yes	NA	Basal	NA	NA	NA	NA	0.279483	-1.934	1.08721	0.464865	0.102185	71.3493	6.55713	100	NA	0.366931	0.0202918	0.192729	0.870591	8.26	8.2	7.49	8.62	9.74	9.1	8.53	9.36	8.41	7.46	8.79
GSM305167	GSM305167	gse12093	gse12093	NA	NA	neg	NA	NA	neg	pos	pos	0	6.43333	NA	NA	NA	NA	NA	yes	NA	LumA	NA	NA	NA	NA	-1.09282	0.718631	-1.0089	-1.08549	-0.419873	26.359	5.27663	27.3351	NA	-0.3766	-0.991821	-0.212193	-0.92826	8.38	6.79	6.66	8.38	9.64	8.03	8.7	10.07	8.74	7.63	9.12
GSM305168	GSM305168	gse12093	gse12093	NA	NA	neg	NA	NA	pos	neg	neg	0	5.35	NA	NA	NA	NA	NA	yes	NA	Basal	NA	NA	NA	NA	-0.662108	-0.0568171	-0.353939	-0.862976	-0.000281889	54.2511	5.67634	35.1192	NA	-1.09838	-1.38573	0.29481	-0.526373	9.57	6.59	6.72	8.21	8.89	8.77	8.67	9	9.03	6.6	7.81
GSM305169	GSM305169	gse12093	gse12093	NA	NA	neg	NA	NA	neg	neg	neg	0	9.70833	NA	NA	NA	NA	NA	yes	NA	Basal	NA	NA	NA	NA	-0.253557	-0.729091	-0.386086	-0.779039	-0.0940099	41.3307	5.68156	51.1401	NA	-2.03175	-1.86305	0.471751	-0.671345	9.19	6.49	6.76	7.32	8.61	8.52	7.99	9.31	8.48	6.48	7.16
GSM305170	GSM305170	gse12093	gse12093	NA	NA	neg	NA	NA	pos	neg	neg	0	9.175	NA	NA	NA	NA	NA	yes	NA	LumA	NA	NA	NA	NA	0.173202	-0.189954	-0.626507	0.00553778	-0.21339	19.6773	5.46921	34.9115	NA	-1.571	-1.24296	0.519389	-0.934911	9.9	6.49	6.47	7.77	8.92	8.63	8.55	9.77	8.31	6.25	7.32
GSM305171	GSM305171	gse12093	gse12093	NA	NA	neg	NA	NA	pos	neg	neg	0	9.15	NA	NA	NA	NA	NA	yes	NA	LumB	NA	NA	NA	NA	0.230064	0.392204	0.545877	-0.875815	-0.0966878	84.3563	6.06519	40.6895	NA	0.430211	-0.73361	0.434321	0.411512	8.5	7.47	7.23	8.78	9.56	8.46	8.52	10.2	8.58	8.12	9.11
GSM305172	GSM305172	gse12093	gse12093	NA	NA	neg	NA	NA	pos	neg	neg	1	6.325	NA	NA	NA	NA	NA	yes	NA	LumB	NA	NA	NA	NA	-0.0841677	0.0257365	1.01968	-0.215582	0.0553911	104.313	6.38259	73.3756	NA	0.0623999	-0.748216	0.00557998	0.828917	9.15	7.34	7.01	8.42	9.2	8.18	8.64	9.31	8.69	7.39	9.05
GSM305173	GSM305173	gse12093	gse12093	NA	NA	neg	NA	NA	neg	neg	pos	0	7.9	NA	NA	NA	NA	NA	yes	NA	Her2	NA	NA	NA	NA	-0.412241	-1.10322	1.4399	0.707828	0.0191684	99.6355	6.60465	100	NA	1.07882	-0.859417	0.0225935	1.22305	8.62	7.19	6.8	9.04	9.6	8.89	8.81	10.13	9.34	8.1	9.32
GSM305174	GSM305174	gse12093	gse12093	NA	NA	neg	NA	NA	neg	neg	pos	0	7.6	NA	NA	NA	NA	NA	yes	NA	Basal	NA	NA	NA	NA	1.27465	-1.16655	-0.443254	1.50885	-0.125581	44.7528	5.65665	43.5858	NA	-0.586213	1.23502	0.253977	-0.647626	8.38	6.78	7.15	8.56	8.99	8.74	8.47	9.85	8.39	7.1	8.35
GSM305175	GSM305175	gse12093	gse12093	NA	NA	neg	NA	NA	pos	neg	neg	0	6.95	NA	NA	NA	NA	NA	yes	NA	LumB	NA	NA	NA	NA	-1.29387	-0.346322	2.46683	-1.39768	0.205074	151.81	6.96952	100	NA	-0.036474	-0.310954	0.471751	2.35667	8.5	7	7.23	8.94	9.73	8.44	8.32	9.8	8.45	7.35	9.09
GSM305176	GSM305176	gse12093	gse12093	NA	NA	neg	NA	NA	pos	neg	neg	0	7.25833	NA	NA	NA	NA	NA	yes	NA	LumA	NA	NA	NA	NA	-0.558433	0.997023	-0.595131	-1.09418	-0.203805	79.9289	5.55744	23.1154	NA	1.18165	-1.05637	0.138285	-0.363224	9.23	8.54	7.79	9.19	9.93	8.19	8.98	9.78	8.3	8.34	9.5
GSM305177	GSM305177	gse12093	gse12093	NA	NA	neg	NA	NA	pos	neg	neg	0	7.13333	NA	NA	NA	NA	NA	yes	NA	Basal	NA	NA	NA	NA	1.24569	-0.46864	0.390449	2.93606	-0.0673714	77.759	5.98099	41.0233	NA	0.550837	0.742624	0.757578	0.469811	8.22	7.71	8.16	9.38	10.13	7.51	8.55	10.46	8.23	8.3	8.83
GSM305178	GSM305178	gse12093	gse12093	NA	NA	neg	NA	NA	neg	neg	neg	0	9.46667	NA	NA	NA	NA	NA	yes	NA	Normal	NA	NA	NA	NA	0.220786	-0.579283	-0.753054	-0.570318	-0.21339	41.4771	5.47763	39.4058	NA	-1.59077	-1.10302	-1.26363	-1.02735	8.41	6.22	6.46	7.34	8.42	8.41	8.51	9.98	8.29	6.46	7.88
GSM305179	GSM305179	gse12093	gse12093	NA	NA	neg	NA	NA	neg	neg	pos	0	9.06667	NA	NA	NA	NA	NA	yes	NA	LumA	NA	NA	NA	NA	0.856557	0.656291	-0.609055	-0.581866	-0.272868	81.4749	5.51873	34.1837	NA	1.38929	-0.00892186	-1.02544	-0.584894	9.96	7.47	7.02	8.69	9.61	9.06	9.3	10.37	8.46	8.73	9.54
GSM305180	GSM305180	gse12093	gse12093	NA	NA	neg	NA	NA	pos	pos	neg	1	2.45	NA	NA	NA	NA	NA	yes	NA	LumA	NA	NA	NA	NA	0.396407	0.751602	-0.331701	0.459031	-0.165891	41.5345	5.54907	28.8564	NA	0.738697	1.11439	-0.923359	-0.192316	9.15	7.88	6.96	8.47	9.57	8.56	8.84	10.32	8.53	8.14	9.54
GSM305181	GSM305181	gse12093	gse12093	NA	NA	neg	NA	NA	neg	neg	pos	0	8.59167	NA	NA	NA	NA	NA	yes	NA	Basal	NA	NA	NA	NA	1.33723	-1.43266	1.13794	1.38446	0.162932	50.7772	6.43011	77.5903	NA	0.934468	1.38768	-0.569477	1.18669	8.7	7.17	7.62	8.87	9.66	9.13	8.74	10.43	9.28	8.34	9.93
GSM305182	GSM305182	gse12093	gse12093	NA	NA	neg	NA	NA	neg	neg	neg	0	8.525	NA	NA	NA	NA	NA	yes	NA	LumB	NA	NA	NA	NA	2.45706	-0.164919	-0.430227	2.82899	-0.123749	40.8412	5.66764	35.9494	NA	-0.659379	0.25353	-0.0590714	-0.146209	8.26	6.64	7.93	8.47	9.08	8.37	8.14	9.26	7.91	7.46	8.64
GSM305183	GSM305183	gse12093	gse12093	NA	NA	neg	NA	NA	neg	neg	pos	0	7.74167	NA	NA	NA	NA	NA	yes	NA	LumB	NA	NA	NA	NA	-0.723705	-0.0531888	0.0458646	-0.353444	-0.191402	75.7011	5.73679	48.9769	NA	0.165229	0.889163	0.410502	0.0362252	8.06	7.5	7.38	8.49	9.75	8.47	8.49	10.15	7.83	8.07	9.11
GSM305184	GSM305184	gse12093	gse12093	NA	NA	neg	NA	NA	pos	neg	neg	0	8.675	NA	NA	NA	NA	NA	yes	NA	LumA	NA	NA	NA	NA	-0.0759745	-0.335078	-0.465894	0.556528	-0.209161	47.8258	5.54268	39.118	NA	0.0623999	1.90457	-0.763431	-0.397361	9.54	6.5	7.29	8.35	9.45	8.84	8.34	9.79	7.89	7.77	9.15
GSM305185	GSM305185	gse12093	gse12093	NA	NA	neg	NA	NA	pos	pos	neg	0	8.20833	NA	NA	NA	NA	NA	yes	NA	LumB	NA	NA	NA	NA	-0.255796	1.4162	-0.0817727	-0.741372	-0.285976	37.4933	5.62685	13.9508	NA	-0.0166992	0.497134	-0.82468	-0.0280591	9.02	7.13	6.8	8.23	9.3	8.34	8.77	9.93	8.31	7.85	9.08
GSM305186	GSM305186	gse12093	gse12093	NA	NA	neg	NA	NA	neg	neg	neg	0	11.575	NA	NA	NA	NA	NA	yes	NA	LumA	NA	NA	NA	NA	0.839009	0.335993	-1.471	0.351382	-0.309232	15.1771	5.08257	37.5381	NA	-1.01335	0.61022	-0.916553	-1.5046	8.26	6.64	6.77	7.95	9.1	8.68	8.42	9.83	7.29	7.47	8.44
GSM305187	GSM305187	gse12093	gse12093	NA	NA	neg	NA	NA	neg	neg	pos	0	10.6917	NA	NA	NA	NA	NA	yes	NA	Her2	NA	NA	NA	NA	1.75141	-0.55212	0.885366	1.87949	0.000845666	64.2528	6.29525	100	NA	0.31354	0.292168	-0.552464	1.01534	8.51	8.64	7.49	8.84	9.33	8.21	8.85	10.01	8.22	7.92	9.08
GSM305188	GSM305188	gse12093	gse12093	NA	NA	neg	NA	NA	neg	neg	neg	0	9.1	NA	NA	NA	NA	NA	yes	NA	Normal	NA	NA	NA	NA	0.503219	-0.367384	-1.32874	-0.30349	-0.284144	0.178612	5.1959	39.3338	NA	-0.910519	0.0287732	-0.576283	-1.47157	8.06	6.71	6.81	7.89	9.55	8.38	8.72	9.62	8.49	7.15	8.8
GSM305189	GSM305189	gse12093	gse12093	NA	NA	neg	NA	NA	neg	pos	neg	0	9.50833	NA	NA	NA	NA	NA	yes	NA	LumA	NA	NA	NA	NA	0.324445	0.235536	-0.727189	2.64e-05	-0.288513	51.2368	5.45237	31.3509	NA	-0.615875	1.05973	-0.477604	-0.619696	8.26	7.01	6.87	8.13	9.22	9.17	8.45	9.85	8.25	7.45	8.97
GSM305190	GSM305190	gse12093	gse12093	NA	NA	neg	NA	NA	neg	neg	neg	0	12.8333	NA	NA	NA	NA	NA	yes	NA	Normal	NA	NA	NA	NA	0.432394	0.435539	0.305935	0.0317804	-0.190275	79.4005	5.99005	51.9922	NA	1.38929	0.325151	-0.66135	0.424591	9.06	7.06	7.13	8.38	9.76	9.4	8.85	10.16	9.13	8.09	9.64
GSM305191	GSM305191	gse12093	gse12093	NA	NA	neg	NA	NA	neg	neg	neg	0	12.4083	NA	NA	NA	NA	NA	yes	NA	Normal	NA	NA	NA	NA	-0.150305	-0.384408	-1.30177	0.279204	-0.344468	26.1757	5.26285	38.0083	NA	-0.584235	1.90222	-0.991413	-1.2366	7.58	7.19	7.19	8.43	9.15	8.41	8.79	9.33	8.57	7.59	9.17
GSM305192	GSM305192	gse12093	gse12093	NA	NA	neg	NA	NA	neg	neg	neg	1	2.425	NA	NA	NA	NA	NA	yes	NA	LumB	NA	NA	NA	NA	-0.833566	-0.802061	0.670318	-0.0376884	-0.0601832	95.0581	6.20742	67.75	NA	0.649711	0.401012	-0.106709	0.82138	9.41	8.08	7.38	8.51	9.36	9.44	8.6	9.97	8.2	7.9	8.81
GSM305193	GSM305193	gse12093	gse12093	NA	NA	neg	NA	NA	neg	neg	neg	0	6.51667	NA	NA	NA	NA	NA	yes	NA	Her2	NA	NA	NA	NA	3.32469	-1.96388	-0.60554	4.0171	0.0435518	15.7761	5.61599	55.7751	NA	0.105904	0.862777	-1.19217	-0.351475	7.93	6.92	7.94	8.61	9.19	9.01	8.83	10.05	8.43	7.44	8.91
GSM305194	GSM305194	gse12093	gse12093	NA	NA	neg	NA	NA	pos	pos	neg	1	8.675	NA	NA	NA	NA	NA	yes	NA	LumB	NA	NA	NA	NA	-1.15279	1.08425	0.0703384	-0.861513	-0.222833	37.3393	5.74661	37.3987	NA	-0.457677	-1.05826	-1.2262	0.283165	7.94	7.58	6.58	8.57	9.4	7.83	8.82	10.03	8.71	8.15	9.1
GSM305195	GSM305195	gse12093	gse12093	NA	NA	neg	NA	NA	neg	neg	neg	0	5.20833	NA	NA	NA	NA	NA	yes	NA	LumA	NA	NA	NA	NA	2.49431	0.571353	-1.31087	0.621497	-0.304581	16.2625	5.12181	30.6914	NA	-0.350893	1.88101	-0.974399	-1.31574	7.63	7.31	7.01	8.22	9.22	8.44	8.33	9.85	7.99	8.13	9
GSM305196	GSM305196	gse12093	gse12093	NA	NA	neg	NA	NA	neg	neg	neg	0	6.35	NA	NA	NA	NA	NA	yes	NA	LumA	NA	NA	NA	NA	1.08034	0.702613	-1.08944	-0.089287	-0.35518	12.4719	5.17266	40.4244	NA	0.287832	1.22653	-0.304066	-1.13486	8.88	7.28	7.57	8.04	9.65	9.24	8.71	9.92	8.02	7.75	9.23
GSM305197	GSM305197	gse12093	gse12093	NA	NA	neg	NA	NA	neg	pos	neg	0	16.05	NA	NA	NA	NA	NA	yes	NA	LumB	NA	NA	NA	NA	0.458424	0.387512	-0.367168	1.30116	-0.182382	51.287	5.62874	20.0144	NA	0.139522	0.932984	-0.889332	-0.159731	8.9	7.15	6.83	8.27	9.23	8.83	8.63	9.96	8.45	7.72	9.09
GSM305198	GSM305198	gse12093	gse12093	NA	NA	neg	NA	NA	neg	neg	neg	1	9.05	NA	NA	NA	NA	NA	yes	NA	LumB	NA	NA	NA	NA	0.578074	0.301144	-0.145875	1.87102	-0.251304	73.9134	5.79509	37.7739	NA	0.742652	-0.355245	-1.38613	0.0481953	9.52	7.23	6.7	8.52	9.37	9	9.11	10.52	8.76	8.65	9.25
GSM305199	GSM305199	gse12093	gse12093	NA	NA	neg	NA	NA	neg	neg	neg	0	15.9917	NA	NA	NA	NA	NA	yes	NA	LumB	NA	NA	NA	NA	-0.606329	-0.368346	0.262018	0.192424	-0.0978154	65.8551	5.95189	61.3234	NA	0.624004	1.30145	-0.82468	0.216221	8.4	7.28	7.59	8.59	9.34	8.45	8.48	10.13	8.53	8.1	8.9
GSM305200	GSM305200	gse12093	gse12093	NA	NA	neg	NA	NA	pos	neg	neg	1	11.625	NA	NA	NA	NA	NA	yes	NA	LumB	NA	NA	NA	NA	-1.18928	0.484232	0.563887	-0.545356	0.0118393	103.843	6.10795	67.2426	NA	0.400549	-0.739735	-0.705585	0.583085	8.65	8.49	6.66	8.32	9.61	8.9	9.01	10.18	8.26	7.9	9.22
GSM305201	GSM305201	gse12093	gse12093	NA	NA	neg	NA	NA	neg	pos	neg	0	5.18333	NA	NA	NA	NA	NA	yes	NA	LumB	NA	NA	NA	NA	-0.123083	0.202657	0.269806	1.06494	-0.121212	80.3182	5.96927	43.9731	NA	0.47767	0.826495	-0.365315	0.487102	9.13	8.4	7.47	8.59	9.21	8.59	8.57	9.85	8.2	7.93	9.29
GSM305202	GSM305202	gse12093	gse12093	NA	NA	neg	NA	NA	neg	neg	pos	0	9	NA	NA	NA	NA	NA	yes	NA	LumA	NA	NA	NA	NA	-0.13546	0.66898	-1.69831	-0.647253	-0.391684	1.56478	4.94884	34.4373	NA	0.293765	0.967852	-1.06627	-1.68371	8.31	7.27	7.4	8.5	9.61	8.81	8.75	10.08	8.12	7.58	9.27
GSM305203	GSM305203	gse12093	gse12093	NA	NA	neg	NA	NA	neg	pos	neg	1	13.6917	NA	NA	NA	NA	NA	yes	NA	LumA	NA	NA	NA	NA	-0.921557	0.144658	-0.504507	-0.38001	-0.147992	74.1836	5.49275	37.1246	NA	-0.764186	-0.0880815	-0.722599	-0.66004	7.45	7.02	6.62	8.06	9.27	9.03	8.55	9.37	8.37	7.83	8.67
GSM305204	GSM305204	gse12093	gse12093	NA	NA	neg	NA	NA	neg	neg	neg	0	12.5833	NA	NA	NA	NA	NA	yes	NA	LumB	NA	NA	NA	NA	0.395353	0.160027	1.65552	0.0582176	-0.0142354	88.1764	6.54751	81.6003	NA	-0.489316	-0.898526	-0.144139	1.67104	7.89	7.39	6.37	8.31	8.65	8.03	8.28	9.71	9	8.01	9.02
GSM305205	GSM305205	gse12093	gse12093	NA	NA	neg	NA	NA	neg	neg	neg	0	8.15	NA	NA	NA	NA	NA	yes	NA	LumB	NA	NA	NA	NA	-0.568442	0.23872	0.0373277	-0.710635	-0.268217	57.0561	5.78857	45.1628	NA	0.598296	0.688437	-0.150944	-0.0400293	8.83	8.19	6.69	8.13	9.78	9.27	8.86	9.91	8.91	7.29	9.21
GSM305206	GSM305206	gse12093	gse12093	NA	NA	neg	NA	NA	neg	pos	neg	0	5.94167	NA	NA	NA	NA	NA	yes	NA	LumA	NA	NA	NA	NA	-1.2446	-0.606927	-0.384785	-0.678136	-0.075828	100.96	5.62463	23.3858	NA	-1.95067	-2.89825	0.543207	-0.517284	6.31	6.65	6.31	8.31	9.73	8.81	8.06	8.97	8.5	7.4	8.63
GSM305207	GSM305207	gse12093	gse12093	NA	NA	neg	NA	NA	neg	pos	neg	1	3.95	NA	NA	NA	NA	NA	yes	NA	LumB	NA	NA	NA	NA	-0.564097	0.14075	-0.0118932	-0.69433	0.0615927	74.3474	5.74989	25.9178	NA	0.131612	-0.677067	-0.780445	0.0694757	7.58	8	6.94	8.55	9.47	8.93	8.71	9.85	8.12	7.82	9.08
GSM305208	GSM305208	gse12093	gse12093	NA	NA	neg	NA	NA	neg	pos	neg	0	10.8083	NA	NA	NA	NA	NA	yes	NA	Normal	NA	NA	NA	NA	0.317408	-0.148228	-1.25266	-0.367922	-0.260324	33.7668	5.18713	27.0378	NA	-0.546663	0.472633	-0.603504	-1.27717	7.84	6.7	8.39	8.25	9.37	8.49	8.97	9.93	8.44	7.07	8.88
GSM305209	GSM305209	gse12093	gse12093	NA	NA	neg	NA	NA	neg	neg	pos	0	9.68333	NA	NA	NA	NA	NA	yes	NA	Her2	NA	NA	NA	NA	-0.978076	0.0694076	0.438981	-1.77317	-0.243411	103.503	6.12473	100	NA	-0.20456	-1.455	0.179118	0.400872	8.71	6.87	7.02	8.46	8.64	8.94	8.62	9.95	9.03	7.46	8.25
GSM305210	GSM305210	gse12093	gse12093	NA	NA	neg	NA	NA	pos	neg	neg	0	10.8667	NA	NA	NA	NA	NA	yes	NA	LumB	NA	NA	NA	NA	-0.21596	0.0395037	0.399969	0.000157739	-0.11797	56.9623	5.97267	46.7095	NA	1.13419	0.47169	-0.828083	0.413286	9.02	6.91	7.17	8.9	9.87	9.13	9.08	10.3	8.37	8.52	9.23
GSM305211	GSM305211	gse12093	gse12093	NA	NA	neg	NA	NA	pos	pos	neg	1	5.76667	NA	NA	NA	NA	NA	yes	NA	LumB	NA	NA	NA	NA	-0.187706	1.23011	-0.393297	-1.06948	-0.272586	50.5953	5.47946	14.2624	NA	2.18423	-0.334513	-1.31467	-0.046236	9.95	8.68	6.52	8.96	10.1	9.53	9.74	10.45	9.46	8.24	9.67
GSM305212	GSM305212	gse12093	gse12093	NA	NA	neg	NA	NA	neg	pos	neg	0	15.9417	NA	NA	NA	NA	NA	yes	NA	LumA	NA	NA	NA	NA	-0.709413	1.27377	-0.761738	-0.894703	-0.397181	33.7173	5.28707	25.0201	NA	-0.216424	0.54708	-0.756626	-0.77686	8.4	7.23	6.55	8.22	9.45	8.05	8.68	10.31	7.82	7.76	9.1
GSM305213	GSM305213	gse12093	gse12093	NA	NA	neg	NA	NA	neg	neg	neg	0	5.00833	NA	NA	NA	NA	NA	yes	NA	LumA	NA	NA	NA	NA	0.242653	0.319782	-1.23503	0.279615	-0.257223	-1.04165	5.17368	34.8633	NA	0.00505305	1.53234	-0.0692795	-1.24303	8.71	6.88	7.16	8.36	9.48	8.84	8.85	10.14	7.75	7.42	8.98
GSM305214	GSM305214	gse12093	gse12093	NA	NA	neg	NA	NA	neg	neg	neg	0	5.1	NA	NA	NA	NA	NA	yes	NA	LumA	NA	NA	NA	NA	-0.652658	0.110594	-1.12236	-0.00794427	-0.333192	30.6253	5.22011	28.3079	NA	-0.797803	0.588074	-0.297261	-1.24104	7.26	7.03	6.76	8.19	9.46	8.96	8.68	9.34	7.96	7.47	8.74
GSM305215	GSM305215	gse12093	gse12093	NA	NA	neg	NA	NA	neg	pos	neg	0	14.775	NA	NA	NA	NA	NA	yes	NA	LumA	NA	NA	NA	NA	0.348984	0.847858	-1.74477	-0.285823	-0.414658	-8.03116	4.92766	28.5796	NA	0.463828	0.984814	-0.834888	-1.66642	7.91	8.01	7.52	8.2	9.24	9.04	8.65	10.08	8.33	7.68	9.42
GSM305216	GSM305216	gse12093	gse12093	NA	NA	neg	NA	NA	neg	neg	pos	1	3.18333	NA	NA	NA	NA	NA	yes	NA	LumB	NA	NA	NA	NA	0.381713	-0.944434	0.952634	-0.464269	0.0871036	143.47	6.29351	66.6208	NA	2.69245	-0.322733	-0.229207	0.764632	10.25	8.64	7.52	8.93	10.04	9.68	9.77	11.06	8.77	8.06	9.7
GSM305217	GSM305217	gse12093	gse12093	NA	NA	neg	NA	NA	pos	pos	neg	1	2.575	NA	NA	NA	NA	NA	yes	NA	LumB	NA	NA	NA	NA	-0.728072	-0.276095	1.18017	-1.35727	0.0434109	93.1048	6.4665	100	NA	1.17572	-1.92006	0.0736341	0.712762	9.36	8.1	6.68	8.73	9.31	8.73	8.94	11.09	8.69	7.42	9.76
GSM305218	GSM305218	gse12093	gse12093	NA	NA	neg	NA	NA	neg	neg	neg	0	5.15833	NA	NA	NA	NA	NA	yes	NA	Her2	NA	NA	NA	NA	0.623008	-0.183998	0.701907	0.713685	-0.0713178	61.687	6.18534	79.6751	NA	1.43477	1.26234	-0.53545	0.766184	9.55	8.11	7.7	8.66	9.34	9.44	9.05	10.55	9.33	8.38	9.16
GSM305219	GSM305219	gse12093	gse12093	NA	NA	neg	NA	NA	neg	neg	neg	0	7.65	NA	NA	NA	NA	NA	yes	NA	LumA	NA	NA	NA	NA	1.3022	0.60685	-0.859979	0.496188	-0.256378	38.7776	5.35017	30.3576	NA	0.479648	1.96347	-0.566075	-0.891907	8.62	7.48	7.9	8.26	9.33	8.99	8.84	10	8.28	7.9	9.04
GSM305220	GSM305220	gse12093	gse12093	NA	NA	neg	NA	NA	neg	pos	neg	0	13.4	NA	NA	NA	NA	NA	yes	NA	LumA	NA	NA	NA	NA	2.33318	-0.0110918	-0.882212	0.68846	-0.186469	13.3057	5.34189	37.6822	NA	-0.38451	1.02628	-0.375523	-0.778412	8.19	6.93	7.33	8.34	9.01	8.91	8.51	9.47	8.57	7.57	8.86
GSM305221	GSM305221	gse12093	gse12093	NA	NA	neg	NA	NA	neg	neg	neg	0	11.025	NA	NA	NA	NA	NA	yes	NA	LumA	NA	NA	NA	NA	-0.536955	0.350857	-1.47609	0.394852	-0.393094	12.4976	5.03945	38.4287	NA	0.157319	2.0709	-0.521839	-1.41749	7.72	8.02	7.66	8.29	9.49	9.16	8.48	9.77	8.2	7.77	9.34
GSM305222	GSM305222	gse12093	gse12093	NA	NA	neg	NA	NA	pos	neg	neg	0	13.5667	NA	NA	NA	NA	NA	yes	NA	LumA	NA	NA	NA	NA	-0.312234	0.801552	-0.873056	-0.801753	-0.274982	35.3681	5.37191	29.6872	NA	0.428233	0.779376	-1.01523	-0.775308	8.82	7.92	7.3	8.25	9.54	9.15	8.77	9.63	8.19	8.09	9.25
GSM305223	GSM305223	gse12093	gse12093	NA	NA	neg	NA	NA	pos	neg	neg	0	11.8	NA	NA	NA	NA	NA	yes	NA	LumA	NA	NA	NA	NA	1.4087	1.02903	-0.916754	-0.539984	-0.296829	18.7037	5.48732	26.9055	NA	-1.06872	-0.413673	-0.804264	-0.854444	7.48	7.04	6.63	7.83	8.77	8.55	8.47	9.34	7.98	7.46	9.09
GSM305224	GSM305224	gse12093	gse12093	NA	NA	neg	NA	NA	pos	neg	neg	0	11.3	NA	NA	NA	NA	NA	yes	NA	LumB	NA	NA	NA	NA	1.36779	1.13929	0.333425	0.882704	-0.151515	57.234	5.95492	35.0039	NA	-0.497226	-0.429693	-0.831486	0.323731	8.62	7.12	6.36	8.26	8.9	8.49	8.53	9.7	7.95	7.91	9.14
GSM305225	GSM305225	gse12093	gse12093	NA	NA	neg	NA	NA	neg	neg	neg	0	15.175	NA	NA	NA	NA	NA	yes	NA	LumB	NA	NA	NA	NA	-0.420232	-0.125689	0.607644	-0.0842595	-0.0959831	145.025	6.16512	66.893	NA	0.388684	0.208296	-0.307469	0.794114	9.53	8.01	7.14	8.25	9.2	9.16	8.75	9.42	8.13	8.12	8.97
GSM305226	GSM305226	gse12093	gse12093	NA	NA	neg	NA	NA	neg	neg	pos	0	14.6917	NA	NA	NA	NA	NA	yes	NA	LumA	NA	NA	NA	NA	-0.417085	-0.133321	-1.23664	-0.552848	-0.345314	41.7762	5.20271	44.7158	NA	-0.147213	0.956072	-0.348301	-1.34943	9.16	7.16	7.4	8.04	9.26	8.88	8.98	9.96	8.61	7.42	8.69
GSM305227	GSM305227	gse12093	gse12093	NA	NA	neg	NA	NA	pos	pos	neg	0	8.8	NA	NA	NA	NA	NA	yes	NA	LumA	NA	NA	NA	NA	-0.185422	0.522101	-0.787613	0.387873	-0.309091	17.261	5.33246	33.4249	NA	-0.246087	0.715295	-0.487812	-0.590436	8.96	7.13	7.11	8.21	9.22	9.03	8.79	10.02	8.39	7.52	9
GSM305228	GSM305228	gse12093	gse12093	NA	NA	neg	NA	NA	neg	neg	pos	0	9.4	NA	NA	NA	NA	NA	yes	NA	LumA	NA	NA	NA	NA	0.182898	0.685088	-0.91723	-0.618068	-0.331219	45.6658	5.35047	31.8583	NA	-1.01335	-0.292106	-1.02884	-0.805012	7.87	6.53	6.61	8.51	8.99	8.63	8.9	9.81	8.75	6.37	8.56
GSM305229	GSM305229	gse12093	gse12093	NA	NA	neg	NA	NA	neg	neg	neg	0	8.05833	NA	NA	NA	NA	NA	yes	NA	Normal	NA	NA	NA	NA	0.636192	-0.77425	-0.714793	0.505727	-0.0778013	22.4205	5.42991	42.2584	NA	-0.00878929	1.36601	0.526194	-0.728536	8.19	7.41	7.42	8.56	9.36	9.38	8.52	9.99	8.3	7.49	9.22
GSM305230	GSM305230	gse12093	gse12093	NA	NA	neg	NA	NA	neg	pos	neg	0	8.60833	NA	NA	NA	NA	NA	yes	NA	LumA	NA	NA	NA	NA	-0.139555	0.363098	-0.835575	-0.203109	-0.257646	38.5379	5.32553	33.366	NA	-0.613897	0.276147	-0.783848	-0.709916	8.09	6.99	6.97	8.29	8.87	8.5	8.62	9.77	7.83	7.79	9.11
GSM305231	GSM305231	gse12093	gse12093	NA	NA	neg	NA	NA	pos	neg	pos	0	8.34167	NA	NA	NA	NA	NA	yes	NA	LumB	NA	NA	NA	NA	-0.758709	0.319215	-0.241167	0.351279	-0.210148	37.1257	5.69072	38.4659	NA	0.446031	2.33713	-0.940372	-0.226897	8.61	8.5	7	8.27	9.62	9.26	8.59	10.13	8.17	7.75	9.44
GSM305232	GSM305232	gse12093	gse12093	NA	NA	neg	NA	NA	neg	neg	neg	0	5.25833	NA	NA	NA	NA	NA	yes	NA	LumB	NA	NA	NA	NA	0.0772507	-0.0915672	-0.149577	0.501252	-0.0147992	61.0268	5.81066	49.8407	NA	0.438121	1.12052	-0.494618	-0.131801	8.39	8.18	7.54	8.4	9.66	9.1	8.72	9.47	8.59	7.92	8.92
GSM305233	GSM305233	gse12093	gse12093	NA	NA	neg	NA	NA	pos	neg	pos	0	9.69167	NA	NA	NA	NA	NA	yes	NA	LumA	NA	NA	NA	NA	-0.790433	0.417818	-0.0134937	-1.80829	-0.0897815	74.3296	5.76518	30.3842	NA	-0.0226316	-1.21281	-0.0148362	-0.133796	8.58	7.73	6.27	8.08	9.18	8.89	8.65	10.07	9.39	8.11	8.38
GSM305234	GSM305234	gse12093	gse12093	NA	NA	neg	NA	NA	pos	pos	neg	0	8.39167	NA	NA	NA	NA	NA	yes	NA	LumA	NA	NA	NA	NA	1.62137	1.10707	-1.20931	1.54084	-0.37012	33.8042	5.16214	20.8679	NA	0.669486	0.685139	-1.71959	-0.954861	8.86	7.96	9.52	8.29	9.12	8.49	8.87	9.82	8.18	7.93	9.21
GSM305235	GSM305235	gse12093	gse12093	NA	NA	neg	NA	NA	neg	pos	neg	0	8.66667	NA	NA	NA	NA	NA	yes	NA	LumA	NA	NA	NA	NA	0.623073	0.0132314	-0.969834	-0.280892	-0.30895	17.13	5.26987	26.4257	NA	-0.275749	1.64306	-0.879123	-0.93358	7.47	7.11	7.61	8.14	9.27	8.8	8.46	9.91	8.27	7.73	9.2
GSM305236	GSM305236	gse12093	gse12093	NA	NA	neg	NA	NA	neg	neg	neg	1	1.1	NA	NA	NA	NA	NA	yes	NA	Basal	NA	NA	NA	NA	0.46427	-0.813498	0.511513	0.203454	-0.0890768	33.1483	6.08114	63.3744	NA	0.248283	1.43857	-0.739613	0.659117	8.52	8.57	7.39	8.53	9.75	9.43	8.71	9.54	8.08	7.42	8.86
GSM305237	GSM305237	gse12093	gse12093	NA	NA	neg	NA	NA	pos	neg	neg	0	13.625	NA	NA	NA	NA	NA	yes	NA	LumA	NA	NA	NA	NA	1.25071	0.125911	-0.691197	0.839307	-0.337139	26.9062	5.3724	29.0335	NA	0.503377	1.15633	-0.91315	-0.634104	8.71	7.33	8.92	8.19	9.45	9.24	8.75	10.03	8.7	7.58	9.16
GSM305238	GSM305238	gse12093	gse12093	NA	NA	neg	NA	NA	neg	neg	pos	0	6.875	NA	NA	NA	NA	NA	yes	NA	LumB	NA	NA	NA	NA	-0.592756	-0.885688	0.770854	0.139836	0.0739958	92.9423	6.22907	75.7749	NA	0.113814	-0.133316	1.35645	0.696801	8.16	7.79	6.99	8.73	9.66	8.99	8.15	9.41	8.88	7.52	9
GSM305239	GSM305239	gse12093	gse12093	NA	NA	neg	NA	NA	neg	pos	neg	0	5.06667	NA	NA	NA	NA	NA	yes	NA	LumA	NA	NA	NA	NA	0.623481	-0.12337	-0.620721	0.030242	-0.164623	27.9922	5.55988	23.7915	NA	-0.299479	0.841102	1.14889	-0.52859	8.37	7.15	7.03	8.76	9.69	8.61	7.76	9.65	8.49	7.19	8.81
GSM305240	GSM305240	gse12093	gse12093	NA	NA	neg	NA	NA	neg	neg	pos	0	7.46667	NA	NA	NA	NA	NA	yes	NA	LumB	NA	NA	NA	NA	-0.638002	-0.579083	1.47824	-0.31889	0.270472	101.851	6.69073	93.7762	NA	2.33057	-0.15075	1.13528	1.36248	7.73	9.2	7.61	9.14	10.37	9.12	8.56	10.93	9.48	8.55	9.43
GSM305241	GSM305241	gse12093	gse12093	NA	NA	neg	NA	NA	pos	pos	pos	0	6.95	NA	NA	NA	NA	NA	yes	NA	LumB	NA	NA	NA	NA	-1.08957	0.867607	-0.404383	-0.742752	-0.179563	72.905	5.61969	25.537	NA	0.264103	-0.658691	0.9107	-0.282314	8.53	8.03	6.58	9.04	9.71	8.25	8.12	10.05	8.52	7.46	9.08
GSM305242	GSM305242	gse12093	gse12093	NA	NA	neg	NA	NA	pos	pos	neg	0	7.78333	NA	NA	NA	NA	NA	yes	NA	LumB	NA	NA	NA	NA	-1.20021	-0.215604	2.33423	-1.01133	0.32544	161.086	7.02597	100	NA	-0.0424064	-0.00468117	1.86686	2.41341	9.68	7.16	7.13	8.62	9.79	8.79	7.81	8.81	8.57	7.24	9.22
GSM305243	GSM305243	gse12093	gse12093	NA	NA	neg	NA	NA	neg	neg	pos	1	1.25	NA	NA	NA	NA	NA	yes	NA	Basal	NA	NA	NA	NA	-0.376653	-0.515646	0.028499	0.891791	0.0491896	85.2987	5.85868	43.887	NA	0.538972	0.524935	0.876673	-0.0524428	8.7	7.33	7.6	8.87	9.57	9.1	8.34	9.9	8.35	7.52	8.9
GSM305244	GSM305244	gse12093	gse12093	NA	NA	neg	NA	NA	pos	neg	neg	0	5.21667	NA	NA	NA	NA	NA	yes	NA	LumB	NA	NA	NA	NA	-0.774168	0.681463	0.330459	-1.14302	0.0162086	78.6985	5.94025	48.2603	NA	0.382751	-0.10316	-0.0556687	0.233068	7.92	8.02	7.74	8.78	9.95	8.8	8.52	10.33	7.98	7.66	8.67
GSM305245	GSM305245	gse12093	gse12093	NA	NA	neg	NA	NA	pos	pos	pos	0	6.95833	NA	NA	NA	NA	NA	yes	NA	LumB	NA	NA	NA	NA	-1.36566	0.766746	1.606	-0.585635	-0.0458069	65.7213	6.59935	56.4475	NA	0.709035	-0.0913798	0.706537	1.43518	8.35	8.45	6.91	8.63	10.18	8.56	8.2	10.03	8.72	7.64	9.66
GSM305246	GSM305246	gse12093	gse12093	NA	NA	neg	NA	NA	neg	neg	neg	0	6.99167	NA	NA	NA	NA	NA	yes	NA	Her2	NA	NA	NA	NA	-0.298878	-0.208399	1.27936	-0.409958	-0.112896	128.12	6.5265	52.2074	NA	0.155341	-0.0645221	1.04	1.33964	8.65	7.62	7.39	8.9	9.56	8.22	8.16	10.01	8.53	7.64	8.53
GSM305247	GSM305247	gse12093	gse12093	NA	NA	neg	NA	NA	pos	pos	neg	0	6.875	NA	NA	NA	NA	NA	yes	NA	LumB	NA	NA	NA	NA	-1.07855	-0.202745	0.152515	-0.957771	-0.114588	71.4382	5.91832	35.1759	NA	0.0623999	-0.117295	0.570429	0.160139	8.51	6.63	7.45	8.98	9.88	8.53	8.26	10.03	8.83	7.03	9.09
GSM305248	GSM305248	gse12093	gse12093	NA	NA	neg	NA	NA	neg	pos	neg	0	7.51667	NA	NA	NA	NA	NA	yes	NA	LumB	NA	NA	NA	NA	1.43742	-0.680781	1.81086	1.25744	0.127273	103.729	6.80673	91.3443	NA	-1.14979	0.141387	0.417307	1.57461	7.55	7.14	7	8.36	8.99	8.65	7.65	9.24	8.38	7.1	8.76
GSM305249	GSM305249	gse12093	gse12093	NA	NA	neg	NA	NA	pos	neg	neg	0	6.61667	NA	NA	NA	NA	NA	yes	NA	LumB	NA	NA	NA	NA	-1.24902	0.301865	0.080858	-1.08734	-0.131924	95.1881	5.81739	22.8771	NA	-0.0878884	-0.409432	0.315226	0.0805592	9.12	7.45	7.1	8.35	9.3	8.85	8.5	9.69	8.61	6.72	9.12
GSM305250	GSM305250	gse12093	gse12093	NA	NA	neg	NA	NA	pos	pos	pos	0	5.15833	NA	NA	NA	NA	NA	yes	NA	LumB	NA	NA	NA	NA	1.04043	0.015298	-0.375739	-0.245675	-0.100775	34.9313	5.60424	24.6188	NA	-0.19665	0.113116	0.311823	-0.409996	9.11	7.05	6.71	8.78	9.6	8.83	8	9.36	8.21	7.06	9.13
GSM305251	GSM305251	gse12093	gse12093	NA	NA	neg	NA	NA	pos	pos	neg	0	6.20833	NA	NA	NA	NA	NA	yes	NA	LumB	NA	NA	NA	NA	-0.164239	0.735788	0.0829919	-0.940034	-0.187456	65.4554	5.79448	27.5777	NA	-0.277726	-1.10679	1.1659	-0.0324925	7.93	7.82	6.49	8.11	9.41	8.38	8.24	9.67	8.87	7.36	8.89
GSM305252	GSM305252	gse12093	gse12093	NA	NA	neg	NA	NA	pos	neg	pos	0	5.25833	NA	NA	NA	NA	NA	yes	NA	LumB	NA	NA	NA	NA	2.13264	0.00270756	0.940369	0.272499	-0.00648344	131.238	6.33841	72.27	NA	1.13024	-0.516392	1.47895	1.06876	9.53	8.68	6.81	8.77	9.69	8.63	8.55	9.02	8.79	7.88	9.92
GSM305253	GSM305253	gse12093	gse12093	NA	NA	neg	NA	NA	pos	neg	pos	0	7.01667	NA	NA	NA	NA	NA	yes	NA	LumB	NA	NA	NA	NA	-0.428194	0.366967	1.12444	0.093771	-0.0548273	116.384	6.35925	39.909	NA	1.27262	-0.809471	0.532999	0.997607	8.94	8.69	8.25	9.2	10.03	8.45	8.49	9.71	8.61	8	8.99
GSM305254	GSM305254	gse12093	gse12093	NA	NA	neg	NA	NA	pos	pos	neg	0	7.55	NA	NA	NA	NA	NA	yes	NA	LumB	NA	NA	NA	NA	-0.771134	0.322169	0.691724	0.115954	0.0742777	96.2896	6.10575	22.8989	NA	0.0801972	0.179554	1.73756	0.814951	8.32	8.1	7.65	8.93	10.16	7.97	8.48	10.05	7.46	8.17	9.02
GSM305255	GSM305255	gse12093	gse12093	NA	NA	neg	NA	NA	pos	neg	neg	0	5.64167	NA	NA	NA	NA	NA	yes	NA	LumB	NA	NA	NA	NA	-0.194781	0.473111	1.29735	0.236559	0.0438337	108.252	6.45035	66.512	NA	0.898873	0.873614	0.754175	1.31304	10.44	7.71	6.87	9.09	10.08	8.35	8.55	9.4	8.46	7.95	9.3
GSM305256	GSM305256	gse12093	gse12093	NA	NA	neg	NA	NA	pos	neg	neg	0	6.30833	NA	NA	NA	NA	NA	yes	NA	LumB	NA	NA	NA	NA	0.783219	-0.292272	1.41629	1.50183	0.123749	131.28	6.61811	84.726	NA	0.0920621	-0.72183	0.669108	1.30373	8.99	7.48	7.41	8.68	9.4	8.37	8.37	9.49	8.81	7.34	9.15
GSM305257	GSM305257	gse12093	gse12093	NA	NA	neg	NA	NA	pos	pos	neg	0	6.75833	NA	NA	NA	NA	NA	yes	NA	LumB	NA	NA	NA	NA	-0.520872	-0.118555	0.720376	-0.844227	0.0656801	69.1376	6.29733	63.8474	NA	1.8797	-0.893814	1.18972	0.715422	9.58	9.05	7.39	9	10.37	9.28	8.82	10.67	9.1	7.45	8.8
GSM305258	GSM305258	gse12093	gse12093	NA	NA	neg	NA	NA	pos	neg	neg	0	7.35	NA	NA	NA	NA	NA	yes	NA	LumB	NA	NA	NA	NA	-0.646124	-0.845136	0.98373	-0.849951	-0.0098661	139.948	6.36921	79.2901	NA	-0.226312	0.478758	0.631678	1.09825	8.58	7.05	7.57	8.54	9.78	8.6	7.8	9.28	8.46	7.52	8.71
GSM305259	GSM305259	gse12093	gse12093	NA	NA	neg	NA	NA	neg	neg	neg	0	7.375	NA	NA	NA	NA	NA	yes	NA	LumB	NA	NA	NA	NA	1.61386	-0.755157	2.12619	1.49014	0.125863	104.396	6.95405	100	NA	0.390661	0.0330139	1.14549	2.37595	8.43	7.77	7.04	8.93	8.83	8.03	8.69	10.17	8.86	7.93	8.75
GSM305260	GSM305260	gse12093	gse12093	NA	NA	neg	NA	NA	pos	pos	neg	0	7.025	NA	NA	NA	NA	NA	yes	NA	LumB	NA	NA	NA	NA	-1.24704	0.734517	-0.280788	-1.1863	-0.194785	53.519	5.62241	10.8282	NA	0.359022	-1.37443	0.100856	-0.369652	7.77	7.14	7.28	8.47	10.27	8.57	8.54	9.89	8.4	7.78	9.08
GSM305261	GSM305261	gse12093	gse12093	NA	NA	neg	NA	NA	pos	pos	neg	0	6.96667	NA	NA	NA	NA	NA	yes	NA	LumB	NA	NA	NA	NA	-1.13206	0.346786	0.0258267	-0.601774	-0.138266	65.6354	5.86164	21.8324	NA	-0.129415	0.552264	1.65249	-0.158623	8.34	7.46	6.91	8.52	9.96	8.62	8.36	10.11	8.43	7.04	8.45
GSM305262	GSM305262	gse12093	gse12093	NA	NA	neg	NA	NA	neg	pos	neg	0	8.89167	NA	NA	NA	NA	NA	yes	NA	Basal	NA	NA	NA	NA	-0.489048	-0.632643	0.262727	0.109095	0.0751233	91.9909	5.92903	31.0755	NA	0.30563	1.67935	1.38368	0.425034	8.14	8.22	8.18	8.81	10.16	6.78	8.89	10.33	7.49	8.71	9.06
GSM305263	GSM305263	gse12093	gse12093	NA	NA	neg	NA	NA	pos	neg	neg	1	2.46667	NA	NA	NA	NA	NA	yes	NA	Basal	NA	NA	NA	NA	-0.764124	-0.758777	-0.0797562	0.275391	0.0248062	91.1038	5.71259	33.4022	NA	0.376819	1.51631	2.15949	0.0127282	7.59	9.1	8.81	9.16	10.51	6.92	8.55	10.25	7.41	8.67	9.1
GSM305264	GSM305264	gse12093	gse12093	NA	NA	neg	NA	NA	neg	neg	neg	0	14.9667	NA	NA	NA	NA	NA	yes	NA	Normal	NA	NA	NA	NA	0.795037	-0.243897	-0.849112	-0.0712568	-0.0878083	48.0149	5.44202	33.5777	NA	-0.83933	1.63647	0.951532	-0.753363	8.3	7.65	7.61	8.24	9.66	8.09	8.4	9.19	7.71	7.62	8.3
GSM308256	GSM308256	gse12276	gse12276	NA	>50	pos	NA	NA	neg	neg	pos	1	0.25	NA	NA	NA	NA	NA	NA	NA	Her2	NA	0	0	1	-0.921476	0.0173456	-0.497444	-0.950446	-0.207752	50.4166	5.54473	55.1179	7.51614	0.635868	-0.99135	-1.00843	-0.56184	9.59	7.68	7.95	8.93	9.71	8.91	9.17	9.3	9.15	7.7	8.73
GSM308257	GSM308257	gse12276	gse12276	NA	<50	pos	NA	NA	pos	neg	neg	1	2.08333	NA	NA	NA	NA	NA	NA	NA	LumA	NA	0	0	1	0.038955	1.08449	-0.325489	-0.0309471	-0.190275	43.7076	5.55262	35.7518	3.8925	0.107882	0.842516	-0.222401	-0.437927	9.47	7.68	7.32	9.03	9.63	8.36	8.64	9.58	8.49	7.34	8.86
GSM308258	GSM308258	gse12276	gse12276	NA	<50	pos	NA	NA	pos	neg	neg	1	1.91667	NA	NA	NA	NA	NA	NA	NA	LumB	NA	0	0	0	0.458915	0.377153	0.0857539	0.222559	-0.105004	102.674	5.85909	38.3399	5.41762	-0.285636	-0.0777154	-0.440174	0.0810025	9.44	7.6	7.32	8.35	9.35	8.3	8.36	9.44	8.39	7.14	9.04
GSM308259	GSM308259	gse12276	gse12276	NA	>50	pos	NA	NA	neg	neg	pos	1	1.08333	NA	NA	NA	NA	NA	NA	NA	Her2	NA	0	0	1	0.102428	-0.297628	0.268604	0.508166	-0.126145	43.8008	5.95653	50.7922	6.26128	1.21527	0.688437	-0.695377	0.15903	8.7	8.39	8.07	8.96	9.7	9.35	8.71	9.76	9.3	8.08	9.43
GSM308260	GSM308260	gse12276	gse12276	NA	>50	pos	NA	NA	pos	pos	neg	1	1.66667	NA	NA	NA	NA	NA	NA	NA	LumA	NA	0	0	1	1.58352	0.69167	-0.1539	0.853472	-0.185483	65.8116	5.78958	27.9639	5.72269	-0.495249	-0.629477	-0.566075	-0.330417	7.61	7.5	6.92	8.37	9.62	8.39	8.71	10.05	8.33	7	8.89
GSM308261	GSM308261	gse12276	gse12276	NA	>50	pos	NA	NA	neg	neg	neg	1	1.5	NA	NA	NA	NA	NA	NA	NA	Basal	NA	1	1	0	0.861836	-1.41599	1.00228	0.703603	0.167583	42.7814	6.41712	90.58	11.813	1.58506	0.79257	1.04341	1.07541	8.75	8.22	7.8	9.29	9.65	9.38	8.6	9.94	9.07	7.97	9.17
GSM308262	GSM308262	gse12276	gse12276	NA	>50	pos	NA	NA	pos	neg	neg	1	2.5	NA	NA	NA	NA	NA	NA	NA	LumB	NA	1	0	1	-0.745776	0.647398	0.0819098	0.535954	-0.210994	49.6719	5.97101	49.6384	4.84823	-0.716726	-0.151692	-0.970996	-0.0404726	8.34	6.63	6.49	8.48	9.02	8.35	8.74	9.62	9.94	6.89	7.75
GSM308263	GSM308263	gse12276	gse12276	NA	<50	pos	NA	NA	neg	neg	neg	1	5.75	NA	NA	NA	NA	NA	NA	NA	LumA	NA	0	0	0	-0.136978	0.522541	-0.890575	-0.680901	-0.359972	16.1809	5.24191	36.9515	2.17261	-0.032519	0.970679	-0.953983	-1.07811	8.63	7.13	7.49	8.53	9.87	8.56	8.65	9.96	8.18	7.53	9.29
GSM308264	GSM308264	gse12276	gse12276	NA	<50	pos	NA	NA	pos	pos	neg	0	3.08333	NA	NA	NA	NA	NA	NA	NA	LumB	NA	0	0	0	-0.102127	0.630843	1.44109	0.391137	-0.0945736	150.786	6.70015	100	0.540068	0.307607	-2.65135	-0.766834	1.6021	9.21	8.17	6.12	8.72	9.13	8.26	8.73	9.94	9.33	7.67	9.19
GSM308265	GSM308265	gse12276	gse12276	NA	<50	pos	NA	NA	neg	neg	pos	1	1.91667	NA	NA	NA	NA	NA	NA	NA	Her2	NA	0	0	1	-0.65435	0.0741784	0.100975	-0.665667	0.022692	34.0859	5.96826	53.0213	6.74564	-0.726614	-0.553616	-0.19518	0.265432	8.62	7.05	6.64	8.72	9.55	8.28	8.52	9.51	7.85	7.24	8.27
GSM308266	GSM308266	gse12276	gse12276	NA	>50	pos	NA	NA	neg	neg	neg	1	0.25	NA	NA	NA	NA	NA	NA	NA	LumB	NA	0	0	1	-0.411383	-0.160831	-0.0148173	0.63307	-0.167583	43.2352	5.86219	52.1108	4.39139	0.416368	1.86264	-1.02204	-0.089905	9.16	7.29	7.28	8.74	9.51	8.85	8.58	10.21	7.95	7.61	9.08
GSM308267	GSM308267	gse12276	gse12276	NA	<50	pos	NA	NA	neg	neg	pos	1	1.41667	NA	NA	NA	NA	NA	NA	NA	Her2	NA	0	0	1	-0.229063	-0.141958	0.635297	-0.150135	-0.0494715	34.5857	6.18802	73.289	4.79408	1.62856	-0.574348	-0.487812	0.511264	9.66	7.61	7.92	9.15	10.07	8.66	9.25	10.08	9.06	8.28	9.18
GSM308268	GSM308268	gse12276	gse12276	NA	<50	pos	NA	NA	pos	neg	pos	1	3.16667	NA	NA	NA	NA	NA	NA	NA	LumA	NA	1	0	1	-0.551668	1.00737	-0.685764	-0.667544	-0.23735	52.5818	5.43221	39.491	6.92175	1.67009	0.245991	-1.27384	-0.77686	9.79	8.31	7.39	9.15	9.89	9.21	9.26	10.59	9.26	8.18	9.43
GSM308269	GSM308269	gse12276	gse12276	NA	>50	pos	NA	NA	neg	neg	pos	1	0.666667	NA	NA	NA	NA	NA	NA	NA	Her2	NA	1	0	0	-0.348663	-0.610211	0.106344	-0.0556689	0.0854123	39.2998	5.87444	51.7318	10.2382	-0.224334	0.880211	-0.0999039	0.115361	7.85	8.01	7.88	8.82	9.43	7.82	8.43	9.85	8.23	7.79	8.54
GSM308270	GSM308270	gse12276	gse12276	NA	>50	pos	NA	NA	pos	neg	neg	1	0.583333	NA	NA	NA	NA	NA	NA	NA	LumB	NA	0	0	0	-1.85302	1.01258	0.669564	-1.2867	-0.0164905	80.2343	6.16556	59.779	3.79364	2.29299	-2.03126	-0.470799	0.639832	10.04	8.64	7.57	9.18	10.07	8.44	9.32	10.2	8.88	8.69	9.42
GSM308271	GSM308271	gse12276	gse12276	NA	>50	pos	NA	NA	neg	neg	neg	0	2.41667	NA	NA	NA	NA	NA	NA	NA	Basal	NA	0	0	0	0.129702	-1.4954	0.707846	-0.819356	0.117829	38.2995	6.31599	74.5389	15.8637	0.649711	1.01827	1.85665	0.556484	9.25	7.19	7.19	8.83	9.77	8.97	8.93	10.26	7.84	7.4	8.98
GSM308272	GSM308272	gse12276	gse12276	NA	>50	pos	NA	NA	neg	neg	pos	1	1.16667	NA	NA	NA	NA	NA	NA	NA	Her2	NA	0	0	1	-0.0817377	0.117776	0.747267	1.40169	0.0146582	43.9853	6.16979	63.2965	10.6224	0.841526	1.09601	-0.797458	0.499959	9.56	8.09	7.1	8.81	9.97	7.73	9	10.14	8.93	7.98	9.36
GSM308273	GSM308273	gse12276	gse12276	NA	>50	pos	NA	NA	neg	neg	neg	1	1.58333	NA	NA	NA	NA	NA	NA	NA	Basal	NA	1	0	0	1.06714	-1.79928	1.80272	1.44634	0.25229	46.2772	6.77064	100	11.3871	2.49074	0.168245	1.63888	1.95899	8.58	8.19	7.9	9.76	10.2	8.66	9.3	10.91	8.73	8.58	9.84
GSM308274	GSM308274	gse12276	gse12276	NA	<50	pos	NA	NA	neg	neg	neg	0	2.41667	NA	NA	NA	NA	NA	NA	NA	Basal	NA	0	0	0	0.4266	-1.33697	0.468427	1.7279	0.106977	54.5468	6.03358	56.2563	10.3312	1.85597	1.67652	1.23396	0.481338	9	7.59	7.81	9.15	10.44	8.45	9.13	10.87	8.14	8.01	10.08
GSM308275	GSM308275	gse12276	gse12276	NA	<50	pos	NA	NA	neg	neg	neg	1	0.583333	NA	NA	NA	NA	NA	NA	NA	Basal	NA	0	0	1	1.17629	-0.949651	0.963136	1.14645	0.15081	50.4084	6.39266	82.7115	8.19928	-0.969843	0.0650547	1.83283	1.00936	8.09	7.54	6.98	8.21	8.84	8.19	8.24	9.4	8.43	7.52	8.34
GSM308276	GSM308276	gse12276	gse12276	NA	>50	pos	NA	NA	neg	neg	pos	1	1.33333	NA	NA	NA	NA	NA	NA	NA	Her2	NA	1	0	1	0.539811	-0.0950725	0.331924	1.58604	-0.0224101	39.6877	6.0072	66.2794	7.16441	-1.08454	-0.845752	-0.831486	0.0974061	7.58	7.12	7.52	8.92	9.23	7.56	8.45	9.34	8.37	7.29	8.49
GSM308277	GSM308277	gse12276	gse12276	NA	>50	pos	NA	NA	pos	pos	neg	1	1.83333	NA	NA	NA	NA	NA	NA	NA	LumA	NA	0	0	0	-0.713916	0.765566	-0.0869781	-0.120377	-0.143481	57.2163	5.74604	26.4107	6.46823	0.179071	0.212065	-0.188374	-0.282536	8.05	7.59	7.24	8.81	9.94	7.75	8.66	10.08	7.66	7.65	9.19
GSM308278	GSM308278	gse12276	gse12276	NA	>50	pos	NA	NA	neg	neg	pos	1	1.66667	NA	NA	NA	NA	NA	NA	NA	LumB	NA	0	0	0	1.52684	-0.677606	0.122667	2.17449	-0.0112755	36.3491	5.92516	48.9467	7.06421	0.331337	0.21772	-0.797458	0.223093	8.16	7.63	7.65	9.09	9.27	7.8	8.77	10.27	8.55	7.85	9.64
GSM308279	GSM308279	gse12276	gse12276	NA	<50	pos	NA	NA	neg	neg	pos	1	1.66667	NA	NA	NA	NA	NA	NA	NA	Her2	NA	1	0	1	1.1335	-0.295951	0.939373	0.997056	0.0143763	40.1123	6.23246	72.7992	6.17345	1.04916	0.147984	-0.644337	0.887216	9.06	7.92	8.08	8.93	9.79	8.15	8.95	10.13	8.5	7.98	9.35
GSM308280	GSM308280	gse12276	gse12276	NA	>50	pos	NA	NA	neg	neg	neg	1	1.33333	NA	NA	NA	NA	NA	NA	NA	Basal	NA	0	1	0	0.337454	-1.36008	1.04786	1.30143	0.222692	59.2762	6.36041	77.4439	12.4281	1.79072	1.63458	2.13227	1.01246	8.23	8.37	7.94	9.39	10.59	9.01	8.92	10.82	8.76	8.43	9.16
GSM308281	GSM308281	gse12276	gse12276	NA	>50	pos	NA	NA	neg	neg	neg	1	0.416667	NA	NA	NA	NA	NA	NA	NA	Basal	NA	0	0	0	-0.6584	-1.40958	1.4653	0.472549	0.271318	42.4435	6.54163	93.4808	12.7993	1.49805	1.16245	1.16931	1.52296	8.56	7.97	7.54	9.05	9.9	8.02	8.77	10.96	9.34	8.33	9.66
GSM308282	GSM308282	gse12276	gse12276	NA	>50	pos	NA	NA	neg	neg	neg	1	0.833333	NA	NA	NA	NA	NA	NA	NA	Her2	NA	0	0	1	0.400053	-0.701377	0.404155	0.393701	0.0765328	43.6884	6.00983	64.242	8.32549	-1.64416	0.308188	0.226756	0.126223	7.51	7.48	7.37	8.32	9.39	7.72	7.95	8.94	8.33	6.82	8.18
GSM308283	GSM308283	gse12276	gse12276	NA	>50	pos	NA	NA	neg	neg	neg	1	1.08333	NA	NA	NA	NA	NA	NA	NA	Basal	NA	0	0	0	-0.00139997	-1.73588	1.46009	1.63526	0.15969	39.4961	6.63604	100	10.0837	-0.41615	-0.127661	1.89408	1.73954	8.23	7.31	7.05	8.74	9.48	8.37	8.7	9.34	8.64	7.6	8.36
GSM308284	GSM308284	gse12276	gse12276	NA	<50	pos	NA	NA	neg	neg	pos	1	3.83333	NA	NA	NA	NA	NA	NA	NA	LumA	NA	0	0	0	0.285332	-0.0396661	-0.653119	0.418459	-0.136716	22.5184	5.54156	32.8812	5.08499	-0.637627	0.600325	-0.201985	-0.637873	8.4	5.92	7.39	8.76	9.57	8.41	8.54	9.68	8.44	7.3	8.31
GSM308285	GSM308285	gse12276	gse12276	NA	>50	pos	NA	NA	neg	neg	neg	1	0.583333	NA	NA	NA	NA	NA	NA	NA	Basal	NA	0	0	0	-1.85756	-1.65642	0.738573	-2.02672	0.145736	52.3699	6.21837	48.116	10.0589	1.25877	-1.29762	1.80221	0.794336	8.38	8.45	8.12	9.04	10.15	8.43	8.92	9.84	9.42	8.04	10.04
GSM308286	GSM308286	gse12276	gse12276	NA	<50	pos	NA	NA	neg	neg	pos	1	0.916667	NA	NA	NA	NA	NA	NA	NA	Her2	NA	1	0	0	1.02806	-0.45389	0.376781	1.26441	0.144045	44.9459	5.95036	50.5438	8.79289	0.995769	0.401012	-0.242818	0.378262	7.94	8.21	7.85	9.38	10.05	7.78	8.76	10.46	8.99	8.54	9.37
GSM308287	GSM308287	gse12276	gse12276	NA	>50	pos	NA	NA	pos	pos	neg	1	3.5	NA	NA	NA	NA	NA	NA	NA	LumA	NA	0	0	1	0.650297	1.24126	-1.12931	-0.281914	-0.204933	17.7062	5.12442	16.0405	4.05898	-0.443834	0.60645	-0.0284471	-0.858213	8.08	7.41	7.44	8.62	9.61	7.97	8.54	9.66	8.4	7.49	8.87
GSM308288	GSM308288	gse12276	gse12276	NA	<50	pos	NA	NA	pos	neg	neg	1	0.833333	NA	NA	NA	NA	NA	NA	NA	LumA	NA	0	0	0	-0.340925	0.791249	-0.571893	-0.269399	-0.198027	62.1162	5.5532	29.9816	1.48053	0.364954	0.635664	-0.814472	-0.487137	9.15	7.13	7.68	9.31	9.2	8.88	9.34	9.25	9.03	7.08	9
GSM308289	GSM308289	gse12276	gse12276	NA	<50	pos	NA	NA	pos	neg	neg	1	5.08333	NA	NA	NA	NA	NA	NA	NA	LumB	NA	0	0	1	0.315811	0.63293	0.600703	-0.597829	-0.0544045	76.7734	6.10761	24.904	8.62304	0.701125	-0.521575	-0.106709	0.597715	8.58	7.92	7.45	9.15	9.84	8.37	8.89	10.09	8.69	8.03	9.21
GSM308290	GSM308290	gse12276	gse12276	NA	>50	pos	NA	NA	neg	neg	pos	1	0.5	NA	NA	NA	NA	NA	NA	NA	Her2	NA	0	0	1	0.260218	0.259756	0.601915	-0.421417	-0.134461	106.61	6.1168	66.0563	6.03	-0.374623	-0.248757	-0.732807	0.531657	9.24	7.93	6.88	8.3	9.22	8.34	8.65	9.58	8.68	7.11	8.82
GSM308291	GSM308291	gse12276	gse12276	NA	<50	pos	NA	NA	neg	neg	neg	1	2.08333	NA	NA	NA	NA	NA	NA	NA	Basal	NA	1	1	0	0.755547	-1.10204	0.374222	1.67661	0.0869627	54.0321	6.019	56.8649	11.6957	1.35963	1.25245	1.5368	0.347228	8.36	8.63	8.5	9.22	9.72	8.42	8.67	10.5	8.54	8.45	9.33
GSM308292	GSM308292	gse12276	gse12276	NA	<50	pos	NA	NA	pos	pos	neg	1	8.25	NA	NA	NA	NA	NA	NA	NA	LumB	NA	0	0	1	0.311833	1.07443	0.0113338	0.526495	-0.0818887	42.3699	5.70486	25.1567	0.076303	-0.337051	-0.0588678	-0.634129	-0.189435	8.94	7.11	7.39	8.53	9.34	8.82	8.52	10.42	8.14	6.99	8.92
GSM308293	GSM308293	gse12276	gse12276	NA	>50	pos	NA	NA	pos	pos	neg	1	0.416667	NA	NA	NA	NA	NA	NA	NA	LumA	NA	0	0	0	0.334822	1.41329	-0.510919	1.2157	-0.355884	21.2109	5.3893	20.6876	1.11547	-0.293546	0.63001	-0.0454606	-0.643193	8.06	7.23	7.54	8.34	9.67	8.08	8.61	9.81	8.25	7.66	9.08
GSM308294	GSM308294	gse12276	gse12276	NA	>50	pos	NA	NA	pos	neg	pos	1	1.75	NA	NA	NA	NA	NA	NA	NA	LumA	NA	1	0	1	0.280101	0.802674	-0.182207	0.0369528	-0.259479	18.7863	5.59405	25.6625	2.54312	-0.0443839	1.16387	-0.00122543	-0.257266	8.96	7.13	7.35	8.91	9.25	8.65	8.65	9.85	8.43	7.56	8.69
GSM308295	GSM308295	gse12276	gse12276	NA	>50	pos	NA	NA	neg	neg	neg	1	0.916667	NA	NA	NA	NA	NA	NA	NA	Basal	NA	1	0	0	-0.0972722	-1.76625	1.03729	0.280664	0.178717	53.4765	6.43411	75.7923	10.6218	-0.176875	-0.566809	1.7954	1.05679	8.33	8.24	6.8	8.29	9.24	8.55	8.58	9.62	8.67	7.73	9.01
GSM308296	GSM308296	gse12276	gse12276	NA	>50	pos	NA	NA	pos	neg	neg	0	2.66667	NA	NA	NA	NA	NA	NA	NA	LumB	NA	0	0	0	1.3226	0.924472	0.739714	0.846163	-0.196054	84.5908	6.16875	54.1784	-1.15	0.5014	-0.31331	-0.780445	0.683501	9.04	7.47	7.8	9.02	9.56	8.23	8.79	9.62	8.19	8.16	9.16
GSM308297	GSM308297	gse12276	gse12276	NA	<50	pos	NA	NA	pos	neg	neg	1	1.16667	NA	NA	NA	NA	NA	NA	NA	LumB	NA	0	0	1	0.503454	1.01274	0.389853	-0.602875	-0.191543	90.032	5.85516	25.1041	4.15085	-0.230267	-1.22365	-0.545658	0.47358	8.43	8.08	6.46	8.46	9.71	8.22	8.44	9.99	8.29	7.49	8.61
GSM308298	GSM308298	gse12276	gse12276	NA	<50	pos	NA	NA	pos	neg	pos	1	1.16667	NA	NA	NA	NA	NA	NA	NA	LumB	NA	0	0	1	1.07028	0.663277	0.499896	0.838707	-0.187033	63.235	6.03714	39.9839	1.00308	0.0169179	0.831678	-1.01183	0.264767	8.69	7.11	7.67	8.81	9.51	8.49	8.48	9.52	8.25	7.87	8.85
GSM308299	GSM308299	gse12276	gse12276	NA	<50	pos	NA	NA	neg	neg	pos	1	1.5	NA	NA	NA	NA	NA	NA	NA	Normal	NA	0	1	0	1.63566	-0.193307	-0.751375	1.7087	-0.176039	34.0657	5.50549	42.2253	4.41311	-0.42406	-0.0536848	0.0123854	-0.620139	8.49	6.79	7.56	8.64	9.54	7.91	8.76	9.94	8.55	7.36	8.61
GSM308300	GSM308300	gse12276	gse12276	NA	>50	pos	NA	NA	pos	neg	neg	1	2.41667	NA	NA	NA	NA	NA	NA	NA	LumA	NA	0	0	1	-1.30193	1.40018	-0.760389	0.0358388	-0.243411	1.21786	5.38082	23.4315	7.3795	-0.562483	1.039	-0.86211	-0.869075	8.9	6.87	6.5	8.55	9.5	8.7	8.88	9.69	8.19	7.63	8.65
GSM308301	GSM308301	gse12276	gse12276	NA	<50	pos	NA	NA	neg	neg	neg	0	1.25	NA	NA	NA	NA	NA	NA	NA	Basal	NA	0	0	0	-0.612122	-1.08458	0.968565	-0.449268	0.136575	38.1843	6.33908	67.2171	9.65182	0.762427	0.115943	2.43511	0.777046	7.73	7.98	7.56	8.57	10.21	8.92	8.31	10.44	8.7	8.06	8.94
GSM308302	GSM308302	gse12276	gse12276	NA	>50	pos	NA	NA	pos	neg	neg	1	2	NA	NA	NA	NA	NA	NA	NA	LumA	NA	1	0	0	-0.670251	0.117474	-2.58688	0.143077	-0.355743	-0.219837	4.56913	34.728	4.3047	0.465805	1.86217	-0.297261	-2.44958	9.26	7.52	7.57	8.95	9.71	8.69	8.61	9.7	8.12	7.67	9.13
GSM308303	GSM308303	gse12276	gse12276	NA	<50	pos	NA	NA	pos	pos	neg	1	3.25	NA	NA	NA	NA	NA	NA	NA	LumB	NA	0	1	0	-1.13485	0.9046	0.665378	-0.447204	-0.0417195	53.9019	6.15741	37.4717	7.26969	0.928535	-0.0885527	-0.48441	0.540967	9.29	7.49	7.04	8.56	9.66	8.7	8.96	10.02	9.28	7.91	9.29
GSM308304	GSM308304	gse12276	gse12276	NA	<50	pos	NA	NA	pos	pos	neg	1	4.5	NA	NA	NA	NA	NA	NA	NA	LumA	NA	0	0	0	0.153227	0.589724	-1.44666	0.511091	-0.371106	16.2025	5.03813	24.1287	1.8722	-0.261906	0.665349	-0.623921	-1.40463	8.6	7.34	7.38	8.53	9.66	8.39	8.56	9.7	8.66	7.27	8.98
GSM308305	GSM308305	gse12276	gse12276	NA	>50	pos	NA	NA	pos	neg	pos	1	1.25	NA	NA	NA	NA	NA	NA	NA	LumB	NA	0	0	1	-0.49758	0.173772	0.0736286	-0.102904	-0.184637	70.0816	5.91845	45.3057	10.5991	-0.550618	1.60207	-0.794056	0.172552	8.96	6.68	7.38	8.32	9.69	8.68	8.6	9.61	8	7.52	8.97
GSM308306	GSM308306	gse12276	gse12276	NA	<50	pos	NA	NA	neg	neg	pos	1	2.33333	NA	NA	NA	NA	NA	NA	NA	Her2	NA	1	0	0	-0.866199	-0.263863	-0.111139	-1.25802	-0.045525	42.2952	5.75992	37.4342	12.2171	0.196868	1.67228	0.182521	-0.438148	8.34	7.31	7.71	8.6	10.02	8.96	8.44	10.02	8.6	8.08	9.2
GSM308307	GSM308307	gse12276	gse12276	NA	<50	pos	NA	NA	neg	neg	neg	1	2.41667	NA	NA	NA	NA	NA	NA	NA	Basal	NA	1	1	0	1.24816	-1.53282	1.31496	0.381899	0.198309	37.5827	6.55523	88.9691	8.8859	1.239	-0.972031	2.0404	1.13305	8.37	7.56	7.8	8.89	9.79	9.03	9.14	10.17	8.21	7.85	9.26
GSM308308	GSM308308	gse12276	gse12276	NA	>50	pos	NA	NA	neg	neg	pos	1	1.91667	NA	NA	NA	NA	NA	NA	NA	Her2	NA	0	0	1	-0.339367	-0.201512	0.442555	0.748522	-0.0549683	40.151	6.11326	63.3662	4.04468	0.141499	-0.733138	-0.37212	0.3807	8.69	6.54	7.43	8.57	9.45	9.38	8.92	9.49	8.92	7.28	8.78
GSM308309	GSM308309	gse12276	gse12276	NA	<50	pos	NA	NA	neg	neg	neg	1	1.66667	NA	NA	NA	NA	NA	NA	NA	Basal	NA	0	0	1	0.489255	-1.17049	0.180454	-0.0247961	0.0400282	45.9611	5.91516	42.9174	7.76313	-0.00681182	-0.113526	1.94852	0.00984646	8.45	7.34	7.64	8.67	9.76	8.74	8.4	10.37	7.56	7.28	8.93
GSM308310	GSM308310	gse12276	gse12276	NA	>50	pos	NA	NA	pos	pos	neg	0	3	NA	NA	NA	NA	NA	NA	NA	LumB	NA	0	0	0	0.742242	0.729952	1.42353	0.516669	0.043129	74.7719	6.43777	56.9195	0.955184	1.11442	-1.09407	-0.53545	1.36757	7.98	8.13	7.28	9.05	10.05	8.33	8.53	10.31	9.01	8.03	9.21
GSM308311	GSM308311	gse12276	gse12276	NA	>50	pos	NA	NA	neg	neg	neg	1	3	NA	NA	NA	NA	NA	NA	NA	Basal	NA	0	0	1	-1.07438	-2.08322	1.5656	0.398489	0.153911	49.3324	6.76234	99.3649	12.4399	1.12035	-1.60342	2.13908	1.73665	8.18	8	7.76	8.85	9.81	8.75	8.78	10.55	9.22	7.83	9.29
GSM308312	GSM308312	gse12276	gse12276	NA	<50	pos	NA	NA	neg	neg	neg	0	9.58333	NA	NA	NA	NA	NA	NA	NA	Basal	NA	0	0	0	1.11881	-1.67912	1.58984	0.29303	0.168288	43.6954	6.54283	80.37	7.16421	1.62658	-1.49505	2.43511	1.76835	8.73	7.73	7.86	9.12	8.77	9.08	8.8	10.57	8.65	8.25	9.76
GSM308313	GSM308313	gse12276	gse12276	NA	NA	pos	NA	NA	neg	neg	neg	1	0.333333	NA	NA	NA	NA	NA	NA	NA	Basal	NA	1	0	0	0.594917	-1.4441	1.66827	-0.0567705	0.0224101	NA	6.62952	75.9473	12.9756	0.550837	0.906597	1.17611	1.60631	8.28	7.79	8.07	9.17	9.27	9.33	8.33	10.76	7.83	7.33	8.84
GSM308314	GSM308314	gse12276	gse12276	NA	>50	pos	NA	NA	neg	neg	neg	1	0.666667	NA	NA	NA	NA	NA	NA	NA	Basal	NA	1	0	0	-0.458649	-1.81238	1.54908	1.08105	0.151092	44.6554	6.75677	100	9.59899	-0.687064	-0.286923	1.77499	1.77057	7.58	7.61	6.89	8.1	8.49	8.44	8.26	10.33	7.95	7.66	8.43
GSM308315	GSM308315	gse12276	gse12276	NA	<50	pos	NA	NA	pos	pos	neg	1	5	NA	NA	NA	NA	NA	NA	NA	LumA	NA	1	0	1	-0.766787	1.23593	-0.952416	-0.323911	-0.245948	28.7785	5.25518	7.47512	-0.055118	-1.26647	-0.0791289	-0.936969	-1.10028	7.7	7.12	6.87	8.46	9.19	8.41	8.15	9.49	7.6	7.4	8.86
GSM308316	GSM308316	gse12276	gse12276	NA	<50	pos	NA	NA	neg	neg	neg	1	0	NA	NA	NA	NA	NA	NA	NA	Normal	NA	1	1	1	-1.37351	-1.1153	-1.24544	-1.58636	-0.121776	72.5188	4.99473	47.0703	8.45194	-1.13793	-0.50367	0.45814	-1.70588	7.98	7.1	7.68	8.14	8.85	8.42	7.97	9.61	7.82	6.57	9.01
GSM308318	GSM308318	gse12276	gse12276	NA	<50	pos	NA	NA	neg	pos	pos	1	3.5	NA	NA	NA	NA	NA	NA	NA	LumA	NA	1	0	0	0.136857	0.469939	-0.299995	-0.562888	-0.27019	68.7911	5.66516	34.1813	4.06271	-1.00742	0.686552	-0.44698	-0.510413	8.4	7.13	7.3	8.39	9.04	8.23	8.12	9.04	8.15	7.15	8.89
GSM308319	GSM308319	gse12276	gse12276	NA	>50	pos	NA	NA	neg	neg	neg	1	1.25	NA	NA	NA	NA	NA	NA	NA	Basal	NA	1	0	1	-0.0130701	-1.22878	0.50087	-0.261052	-0.0417195	26.307	6.18828	71.4718	11.6937	0.26608	1.28355	2.01998	0.574883	8.5	7.27	7.43	8.48	9.49	9.03	8.32	9.37	8.58	7.49	8.73
GSM308320	GSM308320	gse12276	gse12276	NA	<50	pos	NA	NA	neg	neg	pos	1	0.583333	NA	NA	NA	NA	NA	NA	NA	Her2	NA	0	0	0	2.10291	-0.646422	0.670861	0.753967	-0.0487667	34.1517	6.2191	76.0042	8.23976	-0.928316	0.346354	-0.603504	0.573996	7.71	6.69	7.18	8.02	9.07	8.13	8.51	10.16	7.87	7.64	8.43
GSM308321	GSM308321	gse12276	gse12276	NA	<50	pos	NA	NA	pos	neg	neg	1	0	NA	NA	NA	NA	NA	NA	NA	LumB	NA	0	0	1	0.835101	0.409095	0.433133	-0.203902	-0.12234	69.8034	6.07734	61.5749	5.41321	-0.0957983	0.110289	-0.681767	0.299126	9.8	7.24	6.99	8.2	8.68	9.55	9.07	8.84	8.69	7.11	8.52
GSM308322	GSM308322	gse12276	gse12276	NA	>50	pos	NA	NA	pos	neg	neg	1	2.25	NA	NA	NA	NA	NA	NA	NA	LumB	NA	0	0	1	-1.48204	0.758054	0.575366	-1.37759	-0.127555	112.2	6.13774	44.0108	1.23763	-1.54924	-0.99559	-0.828083	0.379813	9.35	6.23	6.82	7.89	9.29	8.49	8.44	9.1	8.46	6.89	8.68
GSM308323	GSM308323	gse12276	gse12276	NA	<50	pos	NA	NA	neg	neg	pos	1	1.5	NA	NA	NA	NA	NA	NA	NA	Her2	NA	1	0	1	2.18903	-0.631854	0.453574	1.02068	-0.015222	46.6242	6.17482	77.205	8.62177	0.968085	-0.588012	-0.589893	0.571336	8.52	8.44	7.48	8.91	9.61	9.04	8.69	9.43	9.2	7.68	9.29
GSM308324	GSM308324	gse12276	gse12276	NA	>50	pos	NA	NA	neg	neg	neg	1	1.16667	NA	NA	NA	NA	NA	NA	NA	Basal	NA	1	0	1	-0.203711	-1.72445	0.478468	-0.524593	0.155603	40.3392	6.19845	61.4534	13.6077	1.34974	0.249289	2.47594	0.389567	8.43	8.74	7.83	8.45	9.4	9.3	8.38	10.32	8.94	7.84	9.18
GSM308325	GSM308325	gse12276	gse12276	NA	>50	pos	NA	NA	pos	neg	neg	1	1.08333	NA	NA	NA	NA	NA	NA	NA	LumB	NA	0	0	0	-0.864425	0.995021	0.60956	-1.36536	-0.0604651	87.3759	6.1129	54.8471	2.31175	0.538972	-0.669528	-1.26023	0.605473	8.37	8.35	7.43	8.55	9.54	9.34	8.4	9.75	8.43	7.96	9.29
GSM308326	GSM308326	gse12276	gse12276	NA	>50	pos	NA	NA	pos	neg	neg	1	1.58333	NA	NA	NA	NA	NA	NA	NA	LumB	NA	0	1	0	0.764703	-0.289903	0.513102	0.441099	-0.197886	77.3292	6.19733	66.1601	3.41232	2.24949	-0.284096	-0.879123	0.50284	10	9.02	7.69	9.09	8.83	9.23	8.84	9.63	9.08	8.06	10.12
GSM308327	GSM308327	gse12276	gse12276	NA	>50	pos	NA	NA	pos	neg	neg	0	6.08333	NA	NA	NA	NA	NA	NA	NA	LumA	NA	0	0	0	0.462779	0.340071	-0.946968	-0.506168	-0.164764	121.597	5.4506	33.9499	5.57095	-1.48992	-2.94725	-0.317677	-0.881045	9.1	6.53	5.72	7.79	9.4	7.95	8.42	9.79	8.52	7.23	8.95
GSM308328	GSM308328	gse12276	gse12276	NA	>50	pos	NA	NA	neg	neg	neg	1	1.33333	NA	NA	NA	NA	NA	NA	NA	Basal	NA	1	0	0	-1.45404	-1.7696	0.850897	-1.5762	0.142918	50.1246	6.31051	67.0601	15.6235	1.4407	0.954187	2.76858	0.852414	9.06	8.26	8.01	8.83	9.11	9.18	8.68	10.98	7.85	8.03	8.88
GSM308329	GSM308329	gse12276	gse12276	NA	<50	pos	NA	NA	neg	neg	pos	0	0.0833333	NA	NA	NA	NA	NA	NA	NA	Basal	NA	0	0	0	-0.140376	-1.31896	0.615711	-1.68683	0.0493305	64.5646	6.14189	65.5933	9.1776	1.11442	-2.64051	2.01658	0.331046	8.1	7.77	7.23	8.92	10.27	8.46	8.99	10.06	9.15	7.77	9.68
GSM308330	GSM308330	gse12276	gse12276	NA	<50	pos	NA	NA	neg	neg	neg	1	0	NA	NA	NA	NA	NA	NA	NA	Basal	NA	0	0	1	-0.743324	-1.64835	-0.0744728	-0.657712	0.136575	31.5674	5.87686	42.3739	7.3984	1.25086	-1.25993	1.51298	-0.188105	8.97	7.52	7.82	8.76	9.71	9.52	8.58	9.99	8.71	7.92	9.32
GSM308331	GSM308331	gse12276	gse12276	NA	>50	pos	NA	NA	pos	pos	neg	1	0	NA	NA	NA	NA	NA	NA	NA	LumB	NA	1	0	1	-0.00173292	1.57589	-0.324755	-0.173458	-0.341649	39.5858	5.52623	13.6393	0.951156	-0.253997	0.144686	-0.593296	-0.400686	9.26	6.97	6.46	8.74	9.51	8.2	8.91	10	8.38	7.32	8.77
GSM308332	GSM308332	gse12276	gse12276	NA	<50	pos	NA	NA	pos	neg	neg	1	3.16667	NA	NA	NA	NA	NA	NA	NA	LumA	NA	0	0	0	-0.392079	1.25268	-2.42198	-1.51758	-0.367865	25.8547	4.5138	24.4298	4.55442	-0.876902	-0.610629	-0.831486	-2.66349	7.8	6.42	7.33	8.3	9.53	8.24	8.23	9.68	8.31	6.49	8.91
GSM308333	GSM308333	gse12276	gse12276	NA	<50	pos	NA	NA	neg	neg	neg	1	1.5	NA	NA	NA	NA	NA	NA	NA	Basal	NA	1	0	0	2.18285	-1.75109	1.29601	2.10552	0.105849	56.7684	6.48982	76.8122	7.67646	2.37803	-0.68225	1.71374	1.3822	9.43	8.89	8.23	9.3	9.4	10.2	9.17	11	8.09	8.12	9.18
GSM308334	GSM308334	gse12276	gse12276	NA	<50	pos	NA	NA	pos	neg	pos	0	1.91667	NA	NA	NA	NA	NA	NA	NA	Her2	NA	0	0	0	2.92961	-0.758383	-0.146718	2.65212	-0.0173362	19.7642	5.79637	43.8867	3.26039	-0.706839	-0.108343	-0.800861	-0.241749	7.99	7	7.81	8.4	9.02	8.15	8.33	9.59	8.32	7.41	8.73
GSM308335	GSM308335	gse12276	gse12276	NA	<50	pos	NA	NA	neg	neg	neg	1	4.16667	NA	NA	NA	NA	NA	NA	NA	Basal	NA	0	0	0	-0.300574	-1.67961	1.42151	-0.24298	0.2179	46.5353	6.52327	89.4473	13.1933	-0.295524	-0.719945	1.5402	1.3157	8.8	8.25	6.74	8.54	9.64	8.31	8.14	9.51	8.25	7.22	8.37
GSM308336	GSM308336	gse12276	gse12276	NA	<50	pos	NA	NA	neg	neg	neg	1	0.666667	NA	NA	NA	NA	NA	NA	NA	Basal	NA	0	0	0	1.81226	-1.37178	0.362495	1.09735	-0.0288936	40.4052	5.9494	45.9711	8.8288	0.497445	0.454728	0.764383	0.342351	8.61	7.21	6.6	8.6	9.68	8.34	8.36	10.18	8.85	7.67	9.82
GSM308337	GSM308337	gse12276	gse12276	NA	>50	pos	NA	NA	pos	pos	neg	0	3.25	NA	NA	NA	NA	NA	NA	NA	LumA	NA	0	0	0	-1.20479	1.01563	-0.507938	-1.91805	-0.296688	58.6533	5.50789	12.2329	2.75746	-0.0957983	-0.391527	-0.770237	-0.55785	8.46	7.65	6.23	8.58	10.03	8.87	8.69	9.57	8.4	7.76	9.11
GSM308338	GSM308338	gse12276	gse12276	NA	NA	pos	NA	NA	neg	neg	neg	1	0.833333	NA	NA	NA	NA	NA	NA	NA	Basal	NA	1	0	0	-1.01046	-1.51591	1.48739	-0.114307	0.0934461	NA	6.57527	93.6857	16.4077	0.0426251	0.602209	2.45893	1.42587	8.62	7.91	6.58	8.47	9.82	8.29	8.32	10.14	8.6	7.67	9.12
GSM308339	GSM308339	gse12276	gse12276	NA	<50	pos	NA	NA	neg	neg	neg	1	0.25	NA	NA	NA	NA	NA	NA	NA	Basal	NA	1	0	0	-1.64763	-1.19416	1.8694	-2.21545	0.163636	44.1745	6.79877	100	11.6857	5.76545	-1.98367	0.968546	2.09332	10.09	9.98	8.86	9.62	9.64	10.83	10.23	12.46	9.06	10.38	9.39
GSM308340	GSM308340	gse12276	gse12276	NA	<50	pos	NA	NA	neg	neg	neg	1	5	NA	NA	NA	NA	NA	NA	NA	Normal	NA	1	0	1	-0.480794	-0.0799974	-0.394856	-1.25409	-0.171106	41.1277	5.71955	31.5163	3.31589	0.711013	-1.83525	-0.91315	-0.312905	8.37	7.64	7.53	9.09	9.97	8.31	8.9	9.63	8.54	9.24	9.16
GSM308341	GSM308341	gse12276	gse12276	NA	>50	pos	NA	NA	neg	neg	neg	0	1.41667	NA	NA	NA	NA	NA	NA	NA	Basal	NA	0	0	0	-0.493659	-1.71058	1.08115	1.21664	0.0438337	43.8132	6.45336	79.626	10.2172	-0.0186767	0.188977	2.28539	1.20287	8.82	7.69	7.26	8.67	9.26	8.58	8.31	10.19	8.51	7.98	8.71
GSM308342	GSM308342	gse12276	gse12276	NA	<50	pos	NA	NA	neg	neg	pos	1	1.91667	NA	NA	NA	NA	NA	NA	NA	Her2	NA	0	0	0	0.230767	0.059004	-0.541575	0.319606	-0.136434	47.0445	5.61435	55.2317	6.27955	0.0841522	-0.670942	-1.02884	-0.528811	8.46	7.69	7.44	8.54	9.69	8.76	8.78	9.64	8.51	7.69	8.72
GSM308343	GSM308343	gse12276	gse12276	NA	>50	pos	NA	NA	neg	neg	pos	1	1	NA	NA	NA	NA	NA	NA	NA	Her2	NA	0	0	1	0.663774	-0.460276	0.470251	-0.222325	0.0215645	45.7749	6.10381	53.6374	9.21678	-0.667289	-0.437703	-0.994815	0.321736	7.97	7.59	7.08	8.56	8.82	8.13	8.72	8.99	9.1	7.78	8.41
GSM308344	GSM308344	gse12276	gse12276	NA	>50	pos	NA	NA	neg	neg	neg	1	0.5	NA	NA	NA	NA	NA	NA	NA	LumB	NA	0	0	1	0.361444	-0.454178	0.116495	-0.692212	-0.206765	37.4227	5.92851	64.1388	9.22646	-2.57556	-0.0404915	-1.16495	0.0224816	7.13	5.95	6.38	8.02	9.47	7.03	8	8.89	8.7	7.35	8.8
GSM308345	GSM308345	gse12276	gse12276	NA	<50	pos	NA	NA	pos	pos	pos	1	2.5	NA	NA	NA	NA	NA	NA	NA	LumA	NA	0	0	0	0.846939	0.399349	-1.00382	0.0555576	-0.245948	22.6116	5.32456	38.2008	6.36017	1.13815	1.65249	-0.974399	-1.07678	9.49	7.24	7.12	8.83	9.98	9.11	8.52	9.75	8.89	8	9.45
GSM308346	GSM308346	gse12276	gse12276	NA	>50	pos	NA	NA	neg	neg	neg	1	1.08333	NA	NA	NA	NA	NA	NA	NA	Basal	NA	1	0	0	-1.59989	-1.14636	0.13576	0.179656	-0.158562	39.4532	5.89851	64.5943	14.8176	-0.333096	2.04923	2.21053	0.143292	7.96	6.99	7.66	8.16	9.34	9.18	8.23	9.97	7.98	7.11	8.65
GSM308347	GSM308347	gse12276	gse12276	NA	>50	pos	NA	NA	pos	neg	neg	1	0.5	NA	NA	NA	NA	NA	NA	NA	LumB	NA	0	0	1	0.870086	1.01319	0.469617	-0.444736	-0.233968	81.6763	5.98464	47.9665	4.35923	-0.928316	-0.86083	-0.566075	0.528332	8.28	6.93	6.66	8.34	8.58	8.04	8.09	8.98	8.93	6.89	8.98
GSM308348	GSM308348	gse12276	gse12276	NA	<50	pos	NA	NA	neg	neg	neg	1	2.08333	NA	NA	NA	NA	NA	NA	NA	Basal	NA	0	0	1	-0.227054	-1.43467	0.421885	0.625233	0.157435	48.9499	6.11023	45.0911	7.22987	0.347157	0.589016	1.60485	0.227083	8.19	7.29	7.55	8.58	10.08	8.55	8.29	9.69	8.32	8.05	9.03
GSM308349	GSM308349	gse12276	gse12276	NA	>50	pos	NA	NA	neg	neg	neg	1	0.333333	NA	NA	NA	NA	NA	NA	NA	Her2	NA	0	0	1	0.99686	-0.40921	0.436905	0.493629	-0.038055	38.1536	6.0939	81.2852	8.72696	0.222576	1.53516	-0.201985	0.309322	8.6	7.35	7.42	8.4	9.21	8.92	8.28	9.96	8.8	7.58	8.97
GSM308350	GSM308350	gse12276	gse12276	NA	>50	pos	NA	NA	neg	neg	neg	1	1.25	NA	NA	NA	NA	NA	NA	NA	Basal	NA	0	0	1	0.954935	-1.24336	0.84145	1.85449	0.0287526	82.0529	6.33537	83.356	7.54558	0.544904	0.0594005	2.28539	1.03374	8.76	7.87	7.54	8.68	9.4	9.06	8.36	9.74	8.25	7.37	9.32
GSM308351	GSM308351	gse12276	gse12276	NA	<50	pos	NA	NA	pos	pos	neg	0	2.5	NA	NA	NA	NA	NA	NA	NA	LumA	NA	0	0	0	1.12375	1.10837	-0.848202	0.482505	-0.24623	38.315	5.4121	14.6476	0.973149	-2.38967	-0.591311	-1.3589	-0.631666	7.82	6.79	6.6	8.07	8.74	7.59	8.15	9.24	8.17	7.06	7.66
GSM308352	GSM308352	gse12276	gse12276	NA	<50	pos	NA	NA	neg	neg	neg	1	0	NA	NA	NA	NA	NA	NA	NA	Basal	NA	0	0	1	2.00013	-1.08479	0.663629	1.27831	0.010148	33.7275	6.1756	51.2546	10.2352	0.659598	0.77702	1.52319	0.455403	8.18	7.46	7.43	8.48	9.46	9.33	8.45	10.38	8.71	7.55	9.38
GSM308353	GSM308353	gse12276	gse12276	NA	<50	pos	NA	NA	pos	pos	neg	0	5.33333	NA	NA	NA	NA	NA	NA	NA	LumA	NA	0	0	0	0.295832	1.15438	-0.289848	-0.306656	-0.268076	94.5828	5.67015	11.523	4.14205	0.0742648	0.131492	-0.57288	-0.228227	8.73	7.16	7.08	8.46	9.27	8.45	8.36	9.94	8.72	7.99	9.39
GSM308354	GSM308354	gse12276	gse12276	NA	<50	pos	NA	NA	neg	neg	neg	1	1.75	NA	NA	NA	NA	NA	NA	NA	Basal	NA	0	0	1	-0.248081	-1.42668	0.907811	-0.0313558	0.0511628	50.8383	6.30446	72.2716	12.1516	1.18165	1.43668	2.35345	0.964135	8.7	8.32	7.55	8.62	9.57	9.42	8.19	10.43	8.12	7.78	9.61
GSM308355	GSM308355	gse12276	gse12276	NA	<50	pos	NA	NA	pos	pos	pos	1	0	NA	NA	NA	NA	NA	NA	NA	LumB	NA	0	0	0	0.34759	0.451585	0.0652605	-0.137167	-0.219309	88.5925	5.84046	35.0563	3.452	0.404504	1.37402	-0.538853	-0.0378126	10.11	7.58	7.4	8.27	9.59	9.06	8.53	9.43	8.59	7.43	9.24
GSM308356	GSM308356	gse12276	gse12276	NA	<50	pos	NA	NA	neg	neg	neg	1	1.5	NA	NA	NA	NA	NA	NA	NA	Basal	NA	1	0	0	0.517578	-1.59615	1.132	-0.295508	0.189147	39.745	6.40716	65.445	12.1574	1.4763	0.62624	1.57423	1.12573	8.45	8.49	7.94	8.81	10.41	8.96	8.28	10.39	8.53	7.86	9.88
GSM308357	GSM308357	gse12276	gse12276	NA	<50	pos	NA	NA	neg	neg	neg	0	1.33333	NA	NA	NA	NA	NA	NA	NA	Basal	NA	0	0	0	1.42782	-1.63253	0.417923	0.904621	0.0490486	46.8816	6.15262	54.9871	12.2406	0.657621	0.866546	1.98936	0.381587	8.6	7.93	7.5	8.5	9.5	9.22	8.29	10.29	8.58	7.52	9.6
GSM308358	GSM308358	gse12276	gse12276	NA	<50	pos	NA	NA	pos	pos	neg	1	0	NA	NA	NA	NA	NA	NA	NA	LumA	NA	0	0	1	-1.11809	1.65822	-2.35249	-1.69226	-0.408175	3.81604	4.64828	19.2928	2.4821	-1.0786	-0.77743	-0.95058	-2.00957	9.21	7.18	6.32	7.72	9.45	7.7	8.57	9.94	8.18	6.85	8.97
GSM308359	GSM308359	gse12276	gse12276	NA	>50	pos	NA	NA	pos	neg	neg	1	3	NA	NA	NA	NA	NA	NA	NA	LumB	NA	0	0	0	0.527848	0.656947	-0.734942	-0.573603	-0.235236	63.2344	5.55234	35.9909	0.513923	-0.429992	-0.390584	-1.08329	-0.766885	9.35	7.84	6.56	7.97	9.44	8.07	8.53	9.38	8.44	7.95	9.32
GSM308360	GSM308360	gse12276	gse12276	NA	<50	pos	NA	NA	pos	pos	neg	1	3.25	NA	NA	NA	NA	NA	NA	NA	LumB	NA	0	0	0	-0.453833	1.05696	0.0885717	-0.430788	-0.328964	120.753	5.83623	26.6933	-1.09496	0.359022	-1.17794	-0.559269	0.0118415	9.5	7.65	7.37	8.26	9.24	8.48	8.59	9.64	8.64	7.74	9.66
GSM308361	GSM308361	gse12276	gse12276	NA	<50	pos	NA	NA	pos	pos	neg	1	2.25	NA	NA	NA	NA	NA	NA	NA	LumB	NA	1	0	0	1.65358	-0.151982	0.482856	1.27356	-0.0904863	84.8623	6.18317	60.949	2.89503	-0.214447	0.159292	-0.671558	0.454295	9.51	7.27	6.55	8.22	9.21	8.22	8.4	9.76	8.37	7.81	9.47
GSM308362	GSM308362	gse12276	gse12276	NA	>50	pos	NA	NA	neg	neg	pos	1	1.25	NA	NA	NA	NA	NA	NA	NA	Her2	NA	0	0	1	-0.214214	0.048406	-0.963579	-1.09191	-0.147992	57.9744	5.36088	42.1202	6.00013	-0.495249	-0.755284	-0.933567	-1.0903	8.59	6.82	7.01	8.13	9.47	8.31	8.47	9.36	8.2	7.86	9.04
GSM308363	GSM308363	gse12276	gse12276	NA	>50	pos	NA	NA	pos	neg	neg	1	1.83333	NA	NA	NA	NA	NA	NA	NA	LumA	NA	0	0	1	-1.40544	0.345443	-1.07584	-0.178501	-0.238901	41.8316	5.26956	42.8232	7.68232	1.90541	2.54633	-0.715794	-1.10826	10.36	7.69	7.86	8.56	10.08	9.41	8.97	10.08	9.06	8.21	9.79
GSM308364	GSM308364	gse12276	gse12276	NA	<50	pos	NA	NA	neg	neg	neg	1	2.41667	NA	NA	NA	NA	NA	NA	NA	LumA	NA	0	0	1	1.79767	-1.2631	-3.04472	2.74942	-0.28654	35.5095	4.28727	34.5922	4.41851	-1.45433	0.149869	-0.814472	-2.68588	7.6	5.63	7.74	8.34	8.96	7.38	8.13	10.29	8.18	6.45	8.54
GSM308365	GSM308365	gse12276	gse12276	NA	>50	pos	NA	NA	neg	neg	neg	1	0.916667	NA	NA	NA	NA	NA	NA	NA	Basal	NA	0	0	0	0.29383	-1.76413	0.0787876	0.782232	-0.00789288	59.8426	5.99443	70.6223	14.573	-1.38314	0.551792	1.1625	0.0639339	7.59	5.86	6.51	8.16	9.42	8.6	8.07	9.42	8.31	7.12	8.31
GSM308366	GSM308366	gse12276	gse12276	NA	<50	pos	NA	NA	neg	neg	neg	1	4.83333	NA	NA	NA	NA	NA	NA	NA	Normal	NA	0	1	0	1.64037	-1.17662	-1.54525	1.8009	-0.257505	47.3859	5.00693	45.2823	7.63248	-1.01533	1.66992	-0.167958	-1.68083	7.66	5.84	7.3	8.29	9.2	8.73	8.08	9.83	8.26	6.24	8.4
GSM308367	GSM308367	gse12276	gse12276	NA	>50	pos	NA	NA	pos	pos	neg	1	3.33333	NA	NA	NA	NA	NA	NA	NA	LumB	NA	0	0	1	2.17168	0.553598	-0.138741	0.758706	-0.163214	52.3907	5.87383	44.9236	8.00683	-0.234222	0.868902	-0.89954	-0.100323	8.9	7.66	7.34	8.47	8.85	8.98	8.27	9.44	8.29	7.44	8.93
GSM308368	GSM308368	gse12276	gse12276	NA	<50	pos	NA	NA	pos	neg	neg	1	4	NA	NA	NA	NA	NA	NA	NA	LumB	NA	0	0	1	-0.236829	1.01438	-0.0942668	-0.930573	-0.206202	75.1265	5.66803	24.3204	5.9925	-0.13337	0.587603	-0.525242	-0.188548	9.05	7.26	7.17	8.19	9.36	8.82	8.6	9.7	8.32	7.33	9.26
GSM308369	GSM308369	gse12276	gse12276	NA	<50	pos	NA	NA	pos	pos	neg	1	3.16667	NA	NA	NA	NA	NA	NA	NA	LumA	NA	0	0	1	0.140661	1.57438	-0.319658	-0.28511	-0.250176	45.205	5.5703	18.8926	0.120647	0.675418	0.283215	-0.953983	-0.368766	9.36	7.8	8.75	8.52	9.6	8.31	8.86	10.43	8.16	7.58	9.24
GSM308370	GSM308370	gse12276	gse12276	NA	>50	pos	NA	NA	neg	neg	pos	1	1	NA	NA	NA	NA	NA	NA	NA	Her2	NA	0	1	0	1.83771	-0.503307	0.556176	1.78928	-0.179986	41.9683	6.1434	74.762	0.086541	-0.139303	-0.677067	-0.375523	0.49353	8.45	7.99	6.96	8.54	8.9	8.67	8.36	9.54	8.72	7.61	8.85
GSM308371	GSM308371	gse12276	gse12276	NA	<50	pos	NA	NA	pos	neg	pos	1	1.08333	NA	NA	NA	NA	NA	NA	NA	LumA	NA	0	0	1	-0.0325769	0.0028533	-0.877128	-0.6591	-0.281184	70.5459	5.43906	33.0427	7.43038	1.30426	0.89576	-0.528645	-0.860651	9.8	7.73	7.8	8.72	9.81	9.33	8.93	9.71	8.97	7.68	9.09
GSM308372	GSM308372	gse12276	gse12276	NA	<50	pos	NA	NA	pos	neg	neg	1	7.08333	NA	NA	NA	NA	NA	NA	NA	LumB	NA	0	1	0	0.751399	0.378144	0.722182	1.00378	-0.0514447	120.593	6.23355	72.0518	5.12852	-0.429992	-1.23872	-0.640934	0.808301	8.7	7.93	7.38	8.15	9.25	8.24	8.52	8.99	8.54	6.87	9.15
GSM308373	GSM308373	gse12276	gse12276	NA	<50	pos	NA	NA	neg	pos	pos	1	0.75	NA	NA	NA	NA	NA	NA	NA	LumA	NA	0	0	0	1.89171	0.53363	-2.41323	1.13099	-0.439464	1.37284	4.652	26.5452	2.37456	-1.00148	0.132435	-1.13092	-2.28244	7.93	6.42	6.81	8.16	9.54	8.69	8.16	9.91	7.8	7.6	8.85
GSM308374	GSM308374	gse12276	gse12276	NA	>50	pos	NA	NA	neg	neg	neg	1	0.5	NA	NA	NA	NA	NA	NA	NA	Basal	NA	0	1	0	1.89698	-1.74218	1.18448	1.21868	0.190839	42.0031	6.4463	99.8334	7.15738	1.09662	-0.0527424	0.815424	0.974997	7.62	8.78	7.83	8.72	9.61	9.52	8.53	10.31	8.6	8.26	9.18
GSM308375	GSM308375	gse12276	gse12276	NA	<50	pos	NA	NA	pos	pos	neg	1	2.33333	NA	NA	NA	NA	NA	NA	NA	LumB	NA	0	0	1	-0.606609	1.42114	0.229567	-0.953081	-0.281748	66.5276	5.87894	30.7493	5.82809	-0.192695	-0.319435	-1.16155	0.315751	8.05	7.88	7.22	8.26	9.63	8.9	8.35	9.43	8.42	7.08	8.8
GSM308376	GSM308376	gse12276	gse12276	NA	>50	pos	NA	NA	neg	neg	neg	1	0.5	NA	NA	NA	NA	NA	NA	NA	Basal	NA	0	0	0	-0.36104	-1.91414	1.38127	-0.885419	0.0873855	33.4748	6.67768	89.9651	8.84087	0.424278	-1.73677	2.63587	1.53072	7.64	8.61	7.39	8.67	9.74	9.26	7.85	10.2	8.92	7.53	8.93
GSM308377	GSM308377	gse12276	gse12276	NA	<50	pos	NA	NA	neg	neg	neg	1	1.58333	NA	NA	NA	NA	NA	NA	NA	Basal	NA	0	0	0	1.18991	-1.59128	1.07833	1.3246	0.0952784	44.5541	6.46049	96.2864	10.2136	-0.362758	0.941936	2.26157	1.11886	7.84	7.85	7.6	8.3	9.28	9.01	8.26	9.63	8.47	7.2	8.98
GSM308378	GSM308378	gse12276	gse12276	NA	<50	pos	NA	NA	neg	neg	neg	1	1.25	NA	NA	NA	NA	NA	NA	NA	Basal	NA	1	0	0	0.604193	-1.73591	1.09761	0.660219	0.166878	45.593	6.49933	99.9522	15.145	1.20538	0.0509191	2.11866	1.19578	8.88	8.89	7.25	8.37	9.78	9.69	8.62	10.45	8.68	8.06	9.62
GSM308380	GSM308380	gse12276	gse12276	NA	>50	pos	NA	NA	neg	neg	neg	0	0.583333	NA	NA	NA	NA	NA	NA	NA	Basal	NA	0	0	0	-0.740422	-1.12163	0.572178	0.494811	0.0569415	45.4806	6.12323	72.1006	12.4639	0.796044	1.71704	1.12847	0.444763	7.91	7.67	7.92	8.68	9.42	9.08	8.39	10.39	8.28	8.18	9.64
GSM308381	GSM308381	gse12276	gse12276	NA	>50	pos	NA	NA	pos	pos	neg	1	9.58333	NA	NA	NA	NA	NA	NA	NA	LumA	NA	0	0	0	-0.135593	0.852571	-1.29979	-0.517892	-0.31797	5.37769	5.0784	28.1967	3.18165	-0.592145	1.06633	0.0736341	-1.3297	8.43	6.83	7.55	8.85	9.05	8.16	8.7	9.66	7.96	7.6	8.86
[truncated: 3,414 more rows]
[truncated: 12 more columns]

## Sheet: readme
Variables
age
node	node status
size	tumor size
grade
er.orig	ER status from the literatures
pr.orig	PR status from the literatures
[truncated: 32 more rows]
